# Supplementary material for: Variants in the fetal genome near pro-inflammatory cytokine genes on 2q13 associate with gestational duration
Source: Nat Commun. 2019 Sep 2;10:3927. doi: 10.1038/s41467-019-11881-8 (PMC6718389; doi:10.1038/s41467-019-11881-8)
Supplement: Supplementary file 4 — Supplementary Data 1 [file 41467_2019_11881_MOESM4_ESM.xlsx]

## Sheet: Study characteristics
	STUDY INFORMATION									RELEVANT SAMPLE SIZE (GENOTYPED CHILDREN)					PHENOTYPE DEFINITION AND EXCLUSIONS								SUMMARY STATISTICS							GENOTYPING AND QC										COHORT REFERENCE AND WEBSITE
Study abbreviation	Full study name	Ancestry	Country	Data collection method in the original study (population-based, case-control)	If the data collection method in the original study was case-control:			Exclusion criteria used in the original study	Years of birth of children (range)	Gestational Age	N allPTD	N earlyPTD	N term controls	N postTerm	Gestational Age (GA)			Possibilities to perform exclusion of samples based on the criteria below:					(for genotyped children with GA/PTD phenotype data available)							(in all genotyped samples regardless of the phenotype, prior to imputation)										Cohort reference	Reference for genotyping	Cohort website
					Definition of cases (original phenotype)	N cases (children)	N controls (children)			Individuals who have gestational age (continuous variable) data available of their own birth	Spontaneous preterm delivery at < 37+0weeks (standard PTD definition)	Spontaneous preterm delivery at < 34+0weeks (subset of allPTD)	Delivery at>= 39+0 and < 42+0weeks	Delivery at >= 42+0 weeks	GA ascertainment (e.g. LMP/USS)	GA measured in weeks or days?	Reference for GA collection method	Caesarian sections	Multiplet pregnancies (twins, triplets etc)	Maternal conditions (uterine/vaginal malformations, diabetes, systemic lupus erythematosus, hypertension, retinal disorders, cardiomyopathy, HIV, ulcerative colitis, kidney diseases, vaginal infection, epilepsy, etc)	Pregnancy complications (placental detachment/misplacement (abruptio/previa), placental pathologies, oligohydramnion, accidents/traumas during pregnancy, bleeding before delivery, preeclampsia, etc)	Fetal conditions (malformations, still births, etc)	Maternal age at delivery [Mean (sd)], years	Maternal pre-pregnancy BMI [Mean (sd)], kg/m2	% of mothers who smoked during pregnancy	Birth weight [Mean (sd) ], grams	Gestational age at delivery [Median (1st quartile-3rd quartile)], weeks	Sex (% male children)	Mother's parity (% primiparous births)	Genotyping platform and SNP panel	Genotype-calling algorithm	Sample call rate [filter detail]	Heterozygosity [filter detail]	Ethnic outliers / other exclusions	SNP QC: MAF [filter detail]	SNP QC: HWE [filter detail]	SNP QC: Call rate [filter detail]	SNP QC: Other	Number of SNPs in the QC'd dataset	(PubMed ID)	(PubMed ID)
Discovery cohorts
DNBC-PTB	Danish National Birth Cohort - preterm birth study	Caucasian (Danish)	Denmark	Case-control study	Preterm delivery	NA	NA	See later columns with exclusion criteria	1997-2003	2130	1115	305	978	NA	Consensus of 6 variables: Medical birth register, Hospital Discharge register, self-report from mother on date of last menstrual period + self-report around week 12 and 30 of pregnancy and 6 months after delivery.	days	NA	Yes, Cesarian section are excluded if due to pregnancy complications. C-sections due to complications during labor are kept in (KMCA10E code)	Yes	Diabetes, hypertension, autoimmune diseases (including SLE, RA, and sclerodermia), inflammatory bowel diseases, immuno-compromised patients.	Placental abruption, placenta previa, pre-eclampsia/eclampsia, hydramnios, placental insufficiency, cervical insufficiency, isoimmunization, gestational diabetes, cervical cerclage, congenital infection.	Congenital malformations, still births	27.9 (4.7)	23.6 (4.4)	15.4%	3239.2 (774.5)	36 (35-40)	54.1%	38.6%	Illumina Human660W-Quad	GenomeStudio (Illumina)	>96%	within 3 SDs from the mean	Required that the infant, parents and grandparents were born in Denmark. Allowed one grandparent to be born in another northern European country. Further exclusions of outliers in PCA analyses and based on sex discrepancies.	>0.01	>1e-06	>98%	differences in missingness between cases and controls	502119	11775787	21885063	http://www.dnbc.dk
GPN	Genomic and Proteomic Network for Preterm Birth Research	Only Caucasians were included	United States of America	Case-control study	Preterm delivery	710	746	See later columns with exclusion criteria	NA	NA	190	190	274	NA	Gestational age at delivery estimated by maternally-reported last menstrual period in combination with ultrasound screening.	weeks	Carey, J. C., et al. "Metronidazole to prevent preterm delivery in pregnant women with asymptomatic bacterial vaginosis." New England Journal of Medicine 342.8 (2000): 534-540.	Yes, Cesarian section are excluded if due to pregnancy complications.	No	Diabetes, hypertension, autoimmune diseases, inflammatory bowel diseases, kidney infection, uterin track infection, HIV.	Placental abruption, placenta previa, pre-eclampsia/eclampsia, short cervix, oligohydramnios, gestational diabetes.	Congenital malformations, chromosomal abnormalities, still births, perinatal death	25.8 (5.6)	24.0 (5.2)	16.8%	2699.8 (1037.1)	32 (29-39)	50.7%	55.4%	Genome-wide Human SNP Array 6.0	Affymetrix Genotyping Console v4.1 software	>96%	within 3 SDs from the mean	Required that parents should be Caucasian or others (i.e. but not 1. Black or African American; 2. Asian; 3. Native Hawaiian/Other Pacific Islander 4. American Indian or Alaska native; 5. Not reported). Further exclusions of outliers in PCA analyses and based on sex discrepancies.	>0.01	>1e-06	>98%	NA	609963	25599974	25599974	https://www.ncbi.nlm.nih.gov/projects/gap/cgi-bin/study.cgi?study_id=phs000714.v1.p1
SSI-GE_ASD	Statens Serum Institut’s genetic epidemiology studies (atrial septal defects)	Caucasian (Danish)	Denmark	Case-control study	Atrial septal defects	NA	NA	See later columns with exclusion criteria	1982-2009	368	NA	NA	233	NA	LMP or USS	weeks or days	NA	Yes, Cesarian section are excluded if due to pregnancy complications. C-sections due to complications during labor are kept in (KMCA10E code)	Yes	Diabetes, hypertension, autoimmune diseases (including SLE, RA, and sclerodermia), inflammatory bowel diseases, immuno-compromised patients.	Placental abruption, placenta previa, pre-eclampsia/eclampsia, hydramnios, placental insufficiency, cervical insufficiency, isoimmunization, gestational diabetes, cervical cerclage, congenital infection.	Congenital malformations, still births	29.7 (4.9)	25.1 (5.7)	31.4%	3064.6 (907.6)	40 (38-41)	44.8%	45.7%	HumanOmni1-Quad	Illumina BeadStudio	>96%	within 3 SDs from the mean	Required that the infant, parents and grandparents were born in Denmark. Allowed one grandparent to be born in another northern European country. Further exclusions of outliers in PCA analyses and based on sex discrepancies.	>0.01	>1e-06	>98%	NA	540064	NA	NA	NA
SSI-GE_FS	Statens Serum Institut’s genetic epidemiology studies (febrile seizures)	Caucasian (Danish)	Denmark	Case-control study	Febrile seizures	NA	NA	See later columns with exclusion criteria	1991-2008	1350	NA	NA	1025	130	LMP or USS	weeks or days	NA	Yes, Cesarian section are excluded if due to pregnancy complications. C-sections due to complications during labor are kept in (KMCA10E code)	Yes	Diabetes, hypertension, autoimmune diseases (including SLE, RA, and sclerodermia), inflammatory bowel diseases, immuno-compromised patients	Placental abruption, placenta previa, pre-eclampsia/eclampsia, hydramnios, placental insufficiency, cervical insufficiency, isoimmunization, gestational diabetes, cervical cerclage, congenital infection	Congenital malformations, still births	29.1 (4.6)	24.8 (5.2)	27.4%	3551.7 (520.8)	40 (39-41)	52.5%	52.4%	HumanOmniExpressExome-8	Illumina BeadStudio	>96%	within 3 SDs from the mean	Required that the infant, parents and grandparents were born in Denmark. Allowed one grandparent to be born in another northern European country. Further exclusions of outliers in PCA analyses and based on sex discrepancies.	>0.01	>1e-06	>98%	NA	540064	NA	NA	NA
SSI-GE_Hydro	Statens Serum Institut’s genetic epidemiology studies (hydrocephalus)	Caucasian (Danish)	Denmark	Case-control study	Hydrocephalus	NA	NA	See later columns with exclusion criteria	1982-2012	289	NA	NA	177	NA	LMP or USS	weeks or days	NA	Yes, Cesarian section are excluded if due to pregnancy complications. C-sections due to complications during labor are kept in (KMCA10E code)	Yes	Diabetes, hypertension, autoimmune diseases (including SLE, RA, and sclerodermia), inflammatory bowel diseases, immuno-compromised patients	Placental abruption, placenta previa, pre-eclampsia/eclampsia, hydramnios, placental insufficiency, cervical insufficiency, isoimmunization, gestational diabetes, cervical cerclage, congenital infection	Congenital malformations, still births	28.7 (5.0)	24.6 (5.1)	26.6%	3224.7 (828.4)	40 (38-40)	68.9%	53.8%	HumanOmniExpressExome-8	Illumina BeadStudio	>96%	within 3 SDs from the mean	Required that the infant, parents and grandparents were born in Denmark. Allowed one grandparent to be born in another northern European country. Further exclusions of outliers in PCA analyses and based on sex discrepancies.	>0.01	>1e-06	>98%	NA	540064	NA	NA	NA
SSI-GE_Hypo	Statens Serum Institut’s genetic epidemiology studies (hypospadias)	Caucasian (Danish)	Denmark	Case-control study	Hypospadias	NA	NA	See later columns with exclusion criteria	1987-2008	301	NA	NA	216	NA	LMP or USS	weeks or days	NA	Yes, Cesarian section are excluded if due to pregnancy complications. C-sections due to complications during labor are kept in (KMCA10E code)	Yes	Diabetes, hypertension, autoimmune diseases (including SLE, RA, and sclerodermia), inflammatory bowel diseases, immuno-compromised patients	Placental abruption, placenta previa, pre-eclampsia/eclampsia, hydramnios, placental insufficiency, cervical insufficiency, isoimmunization, gestational diabetes, cervical cerclage, congenital infection	Congenital malformations, still births	29.3 (4.5)	24.5 (4.8)	19.9%	3456.2 (673.1)	40 (39-41)	1	49.2%	HumanOmniExpressExome-8	Illumina BeadStudio	>96%	within 3 SDs from the mean	Required that the infant, parents and grandparents were born in Denmark. Allowed one grandparent to be born in another northern European country. Further exclusions of outliers in PCA analyses and based on sex discrepancies.	>0.01	>1e-06	>98%	NA	540064	NA	NA	NA
SSI-GE_OPI	Statens Serum Institut’s genetic epidemiology studies (opioid dependence)	Caucasian (Danish)	Denmark	Case-control study	Opioid dependence	NA	NA	See later columns with exclusion criteria	1982-2008	685	NA	NA	520	71	LMP or USS	weeks or days	NA	Yes, Cesarian section are excluded if due to pregnancy complications. C-sections due to complications during labor are kept in (KMCA10E code)	Yes	Diabetes, hypertension, autoimmune diseases (including SLE, RA, and sclerodermia), inflammatory bowel diseases, immuno-compromised patients	Placental abruption, placenta previa, pre-eclampsia/eclampsia, hydramnios, placental insufficiency, cervical insufficiency, isoimmunization, gestational diabetes, cervical cerclage, congenital infection	Congenital malformations, still births	28.5 (5.1)	22.3 (2.9)	18.9%	3521.7 (584.9)	40 (39-41)	58.4%	41.0%	HumanOmniExpress-12	Illumina BeadStudio	>96%	within 3 SDs from the mean	Required that the infant, parents and grandparents were born in Denmark. Allowed one grandparent to be born in another northern European country. Further exclusions of outliers in PCA analyses and based on sex discrepancies.	>0.01	>1e-06	>98%	NA	540064	NA	NA	NA
SSI-GE_PPD	Statens Serum Institut’s genetic epidemiology studies (postpartum depression)	Caucasian (Danish)	Denmark	Case-control study	Postpartum depression	NA	NA	See later columns with exclusion criteria	1973-2002	301	NA	NA	219	NA	LMP or USS	weeks or days	NA	Yes, Cesarian section are excluded if due to pregnancy complications. C-sections due to complications during labor are kept in (KMCA10E code)	Yes	Diabetes, hypertension, autoimmune diseases (including SLE, RA, and sclerodermia), inflammatory bowel diseases, immuno-compromised patients	Placental abruption, placenta previa, pre-eclampsia/eclampsia, hydramnios, placental insufficiency, cervical insufficiency, isoimmunization, gestational diabetes, cervical cerclage, congenital infection	Congenital malformations, still births	25.5 (4.8)	NA	41.0%	3323.9 (513.8)	40 (39-40)	1.3%	58.3%	HumanOmniExpressExome-8	Illumina BeadStudio	>96%	within 3 SDs from the mean	Required that the infant, parents and grandparents were born in Denmark. Allowed one grandparent to be born in another northern European country. Further exclusions of outliers in PCA analyses and based on sex discrepancies.	>0.01	>1e-06	>98%	NA	540064	NA	NA	NA
EFSOCH	Exeter Family Study of Childhood Health	Caucasian	England	Community-based	NA	NA	NA	NA	2000-2004	699	NA	NA	514	NA	Gestation was calculated based on last menstrual period (LMP) when periods were regular and where information was thought reliable. Every woman had a dating scan around 12 weeks gestation (range 7–23 weeks) and gestation was determined by this method for women with irregular/unreliable menstrual cycles or if it differed from the LMP estimate by more than 10 days.	days	NA	Yes	Yes	Diabetes excluded as part of eligibility for cohort. Information on other maternal conditions not available	not available	Yes - excluded	30.5 (5.2)	24.0 (4.3)	13.7%	3496.3 (489.2)	40 (39-41)	51.7%	47.9%	Illumina HumanCoreExome	GenomeStudio (Illumina)	>90%	NA	Required infant and parents Caucasian. Further exclusions of outliers in PCA and based on sex discrepancies	>0.01	>1e-06	>95%	NA	283567	16466435	NA	http://www.diabetesgenes.org/content/exeter-family-study-childhood-health
ALSPAC	Avon Longitudinal Study of Parents and Children	Caucasian	England	Population-based	NA	NA	NA	NA	1991-1993	6072	206	NA	4440	506	This was abstracted from obstetric records. At the time these women were pregnant most will have been based on last menstrual period (LMP), especially if the mother was certain of this; for others a clinician estimate based on a variety of information such as the LMP and results of early fetal growth measured using ultrasound scans will have been used.	weeks	NA		Yes	not available	not available	Wigglesworth Classification	28.7 (4.7)	NA	21.2%	3465.2 (486.0)	40 (39-41)	50.8%	NA	Illumina HumanHap550 quad (children) and Illumina human660W quad (mothers)	GenomeStudio (Illumina)	>=97% children, >=95% mothers	NA	NA	>0.01	>1e-6	>=95%	Unknown	477482	22507742	22507742	http://www.bristol.ac.uk/alspac/
GENERATIONR	Generation R	~50% European and 50% mixed other	The Netherlands	Population-based	NA	NA	NA	NA	2002-2006	1331	NA	NA	1033	190	Available from medical records and questionnaires	days	NA	Yes, all Caesarian sections are excluded (except for post-term cases) as we have not recorded the reason for C-section.	Yes	Diabetes, autoimmunie diseases (including SLE and RA), hypertension	Preeclampsia (preeclampsia, HELLP, PIH and eclampsia)	still births	31.9 (4.2)	22.8 (3.4)	25.1%	3528.8 (509.1)	40 (39-41)	52.1%	0.33	Illumina 610 Quad and 660 platforms	Genomestudio 2009 V.1.1.9	97.5%	>4 SD from mean	Based on PCA	>0.01	> 1e-06	< 98%	NA	469664	28070760 and 25527369	NA	http://www.generationr.nl
COPSAC2000	Copenhagen prospective studies on asthma in childhood (2000 birth cohort)	Caucasian (Danish)	Denmark	population based	NA	NA	NA	NA	1998-2002	356	NA	NA	232	54	Last menstruation or USS	weeks	Sonnenschein-van der Voort, A.M.M., et al. "Preterm birth, infant weight gain, and childhood asthma risk: a meta-analysis of 147,000 European children." Journal of allergy and clinical immunology 133.5 (2014): 1317-1329.	Yes	Yes	Mothers had asthma but those with other disorders were excluded	pre-eclampsia, anti partum bleeding	NA	30.0 (4.5)	NA	41.6%	3509.9 (522.8)	40 (39-41)	48.3%	NA	Illumina Omni-ExpressExome	GenomeStudio (Illumina)	0.95	<0.0375 & >0.27	Ethnic outliers; duplicates; gender mismatch; relatedness	>0.01	> 1e-06	>97.5%	no filtering done post-imputation	657699	24529685 and 26825289	27225129	http://www.copsac.com
COPSAC2010	Copenhagen prospective studies on asthma in childhood (2010 birth cohort)	Caucasian (Danish)	Denmark	population based	NA	NA	NA	NA	2008-2012	618	NA	NA	433	45 (not run)	Last menstruation or USS	days	NA	Yes	Yes	Excluded all with disorders/disease but not with asthma	Preeclampsia, infections, gestational diabetes	Children born with malformations and still birth were excluded	32.2 (4.3)	24.6 (4.3)	7.4%	3544.1 (539.5)	40 (39-41)	51.8%	44.7%	Illumina Omni-ExpressExome	GenomeStudio (Illumina)	0.95	<0.0375 & >0.27	Ethnic outliers; duplicates; gender mismatch; relatedness	>0.01	> 1e-06	>97.5%	no filtering done post-imputation	657699	24118234 and 27045582	NA	http://www.copsac.com
COPSAC-REGISTRY	Copenhagen prospective studies on asthma in childhood (childhood asthma cases)	Caucasian (Danish)	Denmark	population based	NA	NA	NA	NA	1982-2005	933	NA	NA	679	108	Last menstruation or USS	weeks	NA	Yes	Yes	~all (to be specified)	Preeclampsia	children born with malformations and still birth were excluded	28.2(4.9)	NA	36.6%	3532.3 (494.0)	40 (39-41)	66.9%	47.5%	Illumina Omni-ExpressExome	GenomeStudio (Illumina)	0.95	<0.0375 & >0.27	Ethnic outliers; duplicates; gender mismatch; relatedness	>0.01	> 1e-06	>97.5%	no filtering done post-imputation	657699	24241537 and 26399222	NA	http://www.copsac.com
INMA	Infancia y Medio Ambiente	Caucasian (Spain)	Spain	Population based	NA	NA	NA	NA	1997-2007	994	27 (not run)	3 (not run)	729	36 (not run)	The date of pregnancy beginning was based on self-reported last menstrual period (LMP) at recruitment. An early crown-rump length was used to correct LMP dating when gestational age based on self-reported LMP and ultrasound differed by 7 days or more (12.9% of newborns).	days	Estarlich, M., et al. "Residential exposure to outdoor air pollution during pregnancy and anthropometric measures at birth in a multicenter cohort in Spain." Environmental health perspectives 119.9 (2011): 1333.		No	The mothers had to answer for preveious chronic diseases: diabetes, cardiovascular disease, coagulation complications, renal insuficiencies, tiroid problems, tuberculosis, VIH infection, ansiety, depression, urinary tract problems, IBD, genital tumors.	The following information was requested to the mother for previous pregnancies (but not for current pregnancy): hypertension, preeclampsia, eclampsia, gestational diabetes	No	31.1(4.4)	23.4 (4.2)	34.8%	3253.0 (442.7)	40 (39-41)	51.8%	55.2%	Illumina Omni1-Quad	GenomeStudio (Illumina)	>98%	none, visual inspection	None	>0.01	>1.1e-06	>95%	None	782460	21471022	NA	http://www.proyectoinma.org/
Raine Study	Western Australian Pregnancy Cohort (Raine) Study	Caucasian (Australian)	Australia	Population-based	NA	NA	NA	NA	1989-1991	334	NA	NA	207	NA	LMP. If difference in GA determination between LMP and USS is greater than 7 days, USS is used to determine GA.	days	Newnham, J.P., et al., Effects of frequent ultrasound during pregnancy: a randomised controlled trial. Lancet, 1993. 342(8876): p. 887-91.	Yes	Yes	Hep B, anaemia, hypertension, diabetes, abnormal liver function test, abnormal platelets, haemolysis, ooliguria, DIC, high urate, acute fatty liver, asthma, renal tract disease, DVT, cardiac disease, thyroid disease, epilepsy, iso-immunisation	placenta praevia, placental abruption, pre-eclampsia, antepartum haemorrhage, chorioamnionitis	Congenital malformations, still births, hypoglycaemic, sepsis, conjunctivitis, jaundice, DCT, anaemia, hydrops, polycythaemia, transient tachypnoea, hyaline membrane disease, pneumonia, meconium aspiration, pneumothorax, bronchopulmonary dysplasia, patent ductus arterissus, cardiac anomaly, hypotension, cardiac failure, intraventricular maemorrhage, interstitial cerebral haemorrhage, hydrocephalu…	28.2 (5.7)	22.5 (4.3)	35.9%	3314.0 (579.0)	40 (38-41)	0.5	51.7%	Illumina Human660W Quad	BeadStudio (Illumina)	>97%	h < 0.32	At least one Caucasian parent (self-reported), cryptic relatedness (pi > 0.1875), sex discrepency between core data and genotyped data	>0.01	>1e-06	>95%	Ambiguous ATCG SNPs excluded, compared against HRC (HRC.r1-1.GRCh37.wgs.mac5.sites.tab) and 1000GP3 (1000GP_Phase3_combined.legend) reference files to exclude SNPs with differing positions, SNPs with allele frequency difference greater than 0.20, SNPs with non-matching allele, and SNPs with no match to the reference file.	530069	8105165	NA	http://www.rainestudy.org.au/
MoBa_2008	Norwegian Mother and Child Cohort Study	Caucasian (Norwegian)	Norway	Case-control study	Preterm delivery	528	581	Iatrogenic delivery, pregnancy complications, malformations, maternal conditions (diabetes etc)	2000-2007	1064	500	66	564	NA	USS	days		Yes	Yes	Most already excluded in the initial study (diabetes, hypertension, SLE, IBD, RA). Additional exclusions can be made based on low-reliability questionnaire data, if needed	Most already excluded in the initial study (placental abruption, previa, preeclampsia, eclampsia, cervical cerclage, gestational diabetes), polyhydramnios and oligohydramnios also excluded	Congenital malformations, still births	28.7 (3.6)	24.0 (4.2)	12.3%	3241.5 (637.4)	39 (36-40)	49.2%	51.4%	Illumina Human660W-Quad	GenomeStudio (Illumina)	>95%	within 3 SDs from the mean	Exclusion of people whose major ancestry is non-CEU as determined from PCA; exclusions of sex mismatches	non-monomorphic	>1e-06	>98%		534703	27063603	27490719	https://www.fhi.no/en/studies/moba/
1958BC (WTCCC)	1958 Birth Cohort (The Wellcome Trust Case Control Consortium)	Caucasian	UK	Birth-cohort	NA	NA	NA	See later columns with exclusion criteria	1958	2403	82	NA	1697	295	Gestational age was recorded as days from the first day of last menstrual period.	days	Bulter NR, Bonham DG. Perinatal Mortality. Edinburgh: Livingstone, 1963	NA	Yes	NA	Na	NA	27.6 (5.5)	22.8 (3.3)	39.0%	3345.8 (511.2)	40 (39-41)	0.52	NA	Illumina Human 1.2 Million DuoCustom v1_A	Illuminua GenomeStudio	>95%	within 3 SDs from the mean	Exclusions of outliers in PCA analyses and based on sex discrepancies.	>0.01	>1e-06	>98%	NA	1342836	16155052	NA	http://www.cls.ioe.ac.uk/ and http://www.wtccc.org.uk/
1958BC (DIL-T1DGC)	1958 Birth Cohort (Diabetes and Inflammation Laboratory - Type 1 Diabetes Genetics Consortium)	Caucasian	UK	Birth-cohort	NA	NA	NA	See later columns with exclusion criteria	1958	2168	82	NA	1554	249	Gestational age was recorded as days from the first day of last menstrual period.	days	Bulter NR, Bonham DG. Perinatal Mortality. Edinburgh: Livingstone, 1964	NA	Yes	NA	Na	NA	27.5 (5.4)	22.9 (3.3)	40.0%	3350.9 (511.8)	40 (39-41)	0.48	NA	Illumina HumanHap 550	Illuminua GenomeStudio	>95%	within 3 SDs from the mean	Exclusions of outliers in PCA analyses and based on sex discrepancies.	>0.01	>1e-06	>98%	NA	518955	16155052	NA	http://www.cls.ioe.ac.uk
NFBC1966	Northern Finland Birth Cohort 1966	Caucasian (Finnish)	Finland	Population-based birth cohort, all births between end of 1965 to early 1967	NA	NA	NA	Weight < 600g	1965-1967	5209	238	NA	3389	1047	Gestational age calculated in weeks from last periods	weeks	NA	Information only about section or not. Cannot differentiate between different indications.	Yes	Diabetes, pre-eclampsia, gestational hypertension, essential hypertension, chronic renal disease, organic heart failure	Placental abruption, placenta praevia, hydramnios, pre-eclampsia, bleeding during pregnancy	Congenital malformations, still births	28.1 (6.6)	23.2 (3.3)	19.9%	3497.9 (524.6)	40 (39-41)	48.2%	29.6%	Illumina HumanCNV370DUO Analysis BeadChip	GenomeStudio (Illumina)	>95%	mean +/- 3SD over all samples	Duplicates concordance < 99%; IBS pairwise sharing>0.20; withdrew consent; gender mismatch; MDS outlier.	>0.01	>1e-04	>95% (99% if MAF < 5%)		309948			http://www.oulu.fi/nfbc/
NFBC1986	Northern Finland Birth Cohort 1986	Caucasian (Finnish)	Finland	Population-based birth cohort, all births between end of 1985 to early 1987	NA	NA	NA	NA	1985-1987	2494	56	NA	1976	NA	Gestational age calculated in days from last periods. Ultrasound?	days	NA	Yes. Cesarian section are excluded if due to pregnancy complications. C-sections due to complications during labor were kept in. Detailed list in README.doc	Yes	Diabetes, pre-eclampsia, gestational hypertension, essential hypertension, chronic renal disease, organic heart failure, epilepsy, autoimmune diseases, rheumatoid arthritis	Placental abruption, placenta praevia, pre-eclampsia, bleeding during pregnancy	Congenital malformations, still births	29.1 (5.4)	22.3 (3.4)	14.7%	3562.5 (544.9)	40 (39-40)	48.8%	33.1%	Human Omni Express Exome 8v1.2	GenomeStudio (Illumina)	>98%	mean +/- 3SD over all samples	Duplicates concordance < 99%; IBS pairwise sharing>0.20; withdrew consent; gender mismatch; MDS outlier	>0.01	>1e-04	> 99%		889119			http://www.oulu.fi/nfbc/
HAPO	Hyperglycemia and Adverse Pregnancy Outcome	European	Belfast, UK; Newcastle/Brisbane, Australia; Toronto, ON, Canada		observational study N/A	NA	NA	i) age<18 yrs; (ii) plan to deliver at another hospital; (iii) last menstrual period date uncertain/no ultrasound estimation from 6-24 wks gestation; (iv) unable to complete OGTT within 32 wks gestation; (v) multiple pregnancy; (vi) pregnant using advanced reproductive technology; (vii) unblinded blood glucose test and/or diagnosis of GDM before HAPO enrollment; (vii) diagnosis of diabetes requir…	2000-2006	1347	NA	NA	NA	NA	Gestational age and expected date of delivery were determined from the date of the last menstrual period, if the date was certain. If the date was uncertain, the expected date of delivery was estimated by means of ultrasonography performed between 6 and 24 weeks of gestation. The final expected date of delivery was also determined with the use of ultrasonography if the gestational age estimated o…	days	NA	NO	Yes	See exclusions	Yes	Yes	28.4 (5.9)	27.6 (5.2)	13.6%	3276.4 (469.1)	40 (39-41)	49.8%	57.2%	Illumina Human610-Quad v1 B SNP array	BeadStudio (Illumina)	>80%	within 3 SDs from the mean	>5 SDs from the mean first and second principal component values for the HAPO cohort	>0.01	>1e-06	>98%	differences in missingness between cases and controls	513183	18463375	23903356	http://www.hapo.northwestern.edu/
STRIP	Special Turku coronary Risk factor Intervention Project	Caucasian (Finnish)	Finland	Population based intervention study	NA	NA	NA	NA	1989-1991	441	NA	NA	NA	NA	Birth/delivery report	weeks	NA	Elective sections excluded	Yes	proteinuria, hepatogestosis, gestational and diabetes available from birth reports	preeclampsia from birth reports	Down syndrome and other developmental disorders available from birth reports	29.9 (4.7)	22.4 (3.1)	8.4%	3619.1 (481.4)	40 (39-40)	54.3%	55.4%	Metabochip	GenomeStudio version 2010.2,	>95%	within 3 SDs from the mean	sex discrepancies, one child with non-Caucasian parent excluded, MDS outliers	> 0%	>1e-06	>95%		130373	18430753	NA	http://stripstudy.utu.fi/english.html
CHOP	Children's Hospital of Philadelphia Cohort	Caucasian (European American)	United States of America	population-based	NA	NA	NA	NA	1988-present	1445	291	126	821	NA	Self Report in medical record	weeks	NA	NA	NA	NA	NA	NA	NA	NA	NA	NA	38 (37-40)	56.1%	NA	Illumina 550,610	Gencall	>95%	NA	PCA nearest neighbor is Hapmap CEU or TSI if not then excluded	>0.01	>1e-06	>95%	NA	461359	NA	NA	NA
iPSYCH_cont	The Lundbeck Foundation Initiative for Integrative Psychiatric Research (iPSYCH; controls)	Caucasian (Danish)	Denmark	Case-cohort study	Mental disorders	NA	NA	None. Population representative sample used as control group.	1980-2005	17879	628	111	13500	1885	LMP or USS	weeks or days	NA	Yes, Cesarian section are excluded if due to pregnancy complications. C-sections due to complications during labor are kept in (KMCA10E code)	Yes	Diabetes, hypertension, autoimmune diseases (including SLE, RA, and sclerodermia), inflammatory bowel diseases, immuno-compromised patients	Placental abruption, placenta previa, pre-eclampsia/eclampsia, hydramnios, placental insufficiency, cervical insufficiency, isoimmunization, gestational diabetes, cervical cerclage, congenital infection	Congenital malformations, still births	28.5 (4.7)	NA	NA	3514 (526.6)	40 (39-41)	50.7%	NA	Inifinium PsychChip v1.0 array	GenTrain2 (Illumina) and GenomeStudio	0.99	4 SDs from the mean	individuals were censored to ensure no pair had second degree or closer kinship. Genotypes were checked for abnormal sample heterozygosity, high levels of missing genotypes (> 1%), sex concordance and inconsistencies among duplicate samples.	> 0.05	>10e-6	0.9	association with genotyping wave (p < 5 x10-8)	246369	28924187	NA	http://ipsych.au.dk/
iPSYCH_adhd	The Lundbeck Foundation Initiative for Integrative Psychiatric Research (iPSYCH; ADHD cases)	Caucasian (Danish)	Denmark	Case-cohort study	Mental disorders	NA	NA	Age at onset > 1 years of age. For additional exlusions see later columns with exclusion criteria	1980-2005	8606	472	126	6177	809	LMP or USS	weeks or days	NA	Yes, Cesarian section are excluded if due to pregnancy complications. C-sections due to complications during labor are kept in (KMCA10E code)	Yes	Diabetes, hypertension, autoimmune diseases (including SLE, RA, and sclerodermia), inflammatory bowel diseases, immuno-compromised patients	Placental abruption, placenta previa, pre-eclampsia/eclampsia, hydramnios, placental insufficiency, cervical insufficiency, isoimmunization, gestational diabetes, cervical cerclage, congenital infection	Congenital malformations, still births	27.0 (4.9)	NA	NA	3455 (580.5)	40 (39-41)	74.8%	NA	Inifinium PsychChip v1.0 array	GenTrain2 (Illumina) and GenomeStudio	0.99	4 SDs from the mean	individuals were censored to ensure no pair had second degree or closer kinship. Genotypes were checked for abnormal sample heterozygosity, high levels of missing genotypes (> 1%), sex concordance and inconsistencies among duplicate samples.	> 0.05	>10e-6	0.9	association with genotyping wave (p < 5 x10-8)	246369	28924187	NA	http://ipsych.au.dk/
iPSYCH_af	The Lundbeck Foundation Initiative for Integrative Psychiatric Research (iPSYCH; affective disorder cases, excluding bipolar disorder)	Caucasian (Danish)	Denmark	Case-cohort study	Mental disorders	NA	NA	Age at onset > 1 years of age. For additional exlusions see later columns with exclusion criteria	1980-2005	13836	514	134	10386	1374	LMP or USS	weeks or days	NA	Yes, Cesarian section are excluded if due to pregnancy complications. C-sections due to complications during labor are kept in (KMCA10E code)	Yes	Diabetes, hypertension, autoimmune diseases (including SLE, RA, and sclerodermia), inflammatory bowel diseases, immuno-compromised patients	Placental abruption, placenta previa, pre-eclampsia/eclampsia, hydramnios, placental insufficiency, cervical insufficiency, isoimmunization, gestational diabetes, cervical cerclage, congenital infection	Congenital malformations, still births	27.3 (4.9)	NA	NA	3410 (535.4)	40 (39-41)	29.8%	NA	Inifinium PsychChip v1.0 array	GenTrain2 (Illumina) and GenomeStudio	0.99	4 SDs from the mean	individuals were censored to ensure no pair had second degree or closer kinship. Genotypes were checked for abnormal sample heterozygosity, high levels of missing genotypes (> 1%), sex concordance and inconsistencies among duplicate samples.	> 0.05	>10e-6	0.9	association with genotyping wave (p < 5 x10-8)	246369	28924187	NA	http://ipsych.au.dk/
iPSYCH_an	The Lundbeck Foundation Initiative for Integrative Psychiatric Research (iPSYCH; anorexia cases)	Caucasian (Danish)	Denmark	Case-cohort study	Mental disorders	NA	NA	Age at onset > 1 years of age. For additional exlusions see later columns with exclusion criteria	1980-2005	1924	66	NA	1466	183	LMP or USS	weeks or days	NA	Yes, Cesarian section are excluded if due to pregnancy complications. C-sections due to complications during labor are kept in (KMCA10E code)	Yes	Diabetes, hypertension, autoimmune diseases (including SLE, RA, and sclerodermia), inflammatory bowel diseases, immuno-compromised patients	Placental abruption, placenta previa, pre-eclampsia/eclampsia, hydramnios, placental insufficiency, cervical insufficiency, isoimmunization, gestational diabetes, cervical cerclage, congenital infection	Congenital malformations, still births	28.5 (4.6)	NA	NA	3432 (516.0)	40 (39-41)	6.5%	NA	Inifinium PsychChip v1.0 array	GenTrain2 (Illumina) and GenomeStudio	0.99	4 SDs from the mean	individuals were censored to ensure no pair had second degree or closer kinship. Genotypes were checked for abnormal sample heterozygosity, high levels of missing genotypes (> 1%), sex concordance and inconsistencies among duplicate samples.	> 0.05	>10e-6	0.9	association with genotyping wave (p < 5 x10-8)	246369	28924187	NA	http://ipsych.au.dk/
iPSYCH_au	The Lundbeck Foundation Initiative for Integrative Psychiatric Research (iPSYCH; autism cases)	Caucasian (Danish)	Denmark	Case-cohort study	Mental disorders	NA	NA	Age at onset > 1 years of age. For additional exlusions see later columns with exclusion criteria	1980-2005	7147	335	81	5156	806	LMP or USS	weeks or days	NA	Yes, Cesarian section are excluded if due to pregnancy complications. C-sections due to complications during labor are kept in (KMCA10E code)	Yes	Diabetes, hypertension, autoimmune diseases (including SLE, RA, and sclerodermia), inflammatory bowel diseases, immuno-compromised patients	Placental abruption, placenta previa, pre-eclampsia/eclampsia, hydramnios, placental insufficiency, cervical insufficiency, isoimmunization, gestational diabetes, cervical cerclage, congenital infection	Congenital malformations, still births	28.8 (4.9)	NA	NA	3528 (578.7)	40 (39-41)	79.5%	NA	Inifinium PsychChip v1.0 array	GenTrain2 (Illumina) and GenomeStudio	0.99	4 SDs from the mean	individuals were censored to ensure no pair had second degree or closer kinship. Genotypes were checked for abnormal sample heterozygosity, high levels of missing genotypes (> 1%), sex concordance and inconsistencies among duplicate samples.	> 0.05	>10e-6	0.9	association with genotyping wave (p < 5 x10-8)	246369	28924187	NA	http://ipsych.au.dk/
iPSYCH_sz	The Lundbeck Foundation Initiative for Integrative Psychiatric Research (iPSYCH; Schizophrenia cases)	Caucasian (Danish)	Denmark	Case-cohort study	Mental disorders	NA	NA	Age at onset > 1 years of age. For additional exlusions see later columns with exclusion criteria	1980-2005	1101	NA	NA	867	105	LMP or USS	weeks or days	NA	Yes, Cesarian section are excluded if due to pregnancy complications. C-sections due to complications during labor are kept in (KMCA10E code)	Yes	Diabetes, hypertension, autoimmune diseases (including SLE, RA, and sclerodermia), inflammatory bowel diseases, immuno-compromised patients	Placental abruption, placenta previa, pre-eclampsia/eclampsia, hydramnios, placental insufficiency, cervical insufficiency, isoimmunization, gestational diabetes, cervical cerclage, congenital infection	Congenital malformations, still births	27.2 (5.1)	NA	NA	3426 (580.3)	40 (39-41)	60.0%	NA	Inifinium PsychChip v1.0 array	GenTrain2 (Illumina) and GenomeStudio	0.99	4 SDs from the mean	individuals were censored to ensure no pair had second degree or closer kinship. Genotypes were checked for abnormal sample heterozygosity, high levels of missing genotypes (> 1%), sex concordance and inconsistencies among duplicate samples.	> 0.05	>10e-6	0.9	association with genotyping wave (p < 5 x10-8)	246369	28924187	NA	http://ipsych.au.dk/
iPSYCH_bp	The Lundbeck Foundation Initiative for Integrative Psychiatric Research (iPSYCH; bipolar disorder cases)	Caucasian (Danish)	Denmark	Case-cohort study	Mental disorders	NA	NA	Age at onset > 1 years of age. For additional exlusions see later columns with exclusion criteria	1980-2005	864	NA	NA	686	76	LMP or USS	weeks or days	NA	Yes, Cesarian section are excluded if due to pregnancy complications. C-sections due to complications during labor are kept in (KMCA10E code)	Yes	Diabetes, hypertension, autoimmune diseases (including SLE, RA, and sclerodermia), inflammatory bowel diseases, immuno-compromised patients	Placental abruption, placenta previa, pre-eclampsia/eclampsia, hydramnios, placental insufficiency, cervical insufficiency, isoimmunization, gestational diabetes, cervical cerclage, congenital infection	Congenital malformations, still births	27.5 (4.8)	NA	NA	3416 (573.7)	40 (39-41)	36.7%	NA	Inifinium PsychChip v1.0 array	GenTrain2 (Illumina) and GenomeStudio	0.99	4 SDs from the mean	individuals were censored to ensure no pair had second degree or closer kinship. Genotypes were checked for abnormal sample heterozygosity, high levels of missing genotypes (> 1%), sex concordance and inconsistencies among duplicate samples.	> 0.05	>10e-6	0.9	association with genotyping wave (p < 5 x10-8)	246369	28924187	NA	http://ipsych.au.dk/
Replication cohorts
BiB	Born in Bradford	South Asian and white British (only white British included in the analyses)	UK	Population-based	NA	NA	NA	NA. All women booked for delivery at the Bradford Royal Infirmary between March 2007 and November 2010 were invited	2007-2010	1354	53	NA	1088	NA	Ultrasound using crown-rump length up to 13 weeks 6 days and head circumference thereafter	days	NICE	Yes, but not possible to know whether Caesarian occurred due to pregnancy complications	Yes	Diabetes and hypertension	Preeclampsia and gestational diabetes	Stillbirths	26.1 (5.8)	25.9 (5.5)	34.0%	3399.3 (492.3)	40 (39-41)	51.1%	50.5%	Illumina HumanCoreExome12v1.0 , HumanCoreExome12v1.1, HumanCoreExome24v1.0	GenomeStudio 2011.1	>99.5%	NA	NA	NA	NA	>99.5%		493634	23064411		https://borninbradford.nhs.uk/
MoBa_HARVEST	Norwegian Mother and Child Cohort Study	Caucasian (Norwegian)	Norway	Population-based	NA	NA	NA	Multiple births, stillborns	2002-2009	7072	173	NA	5626	670	USS almost always (>95%)	days	NA	Yes	Yes	Diabetes, hypertension, rheumatoid arthritis	Placental abruption, placenta previa, pre-eclampsia/eclampsia, hydramnios, gestational diabetes	Congenital malformations, still births (already excluded)	29.8 (4.4)	23.8 (3.9)	10.1%	3477 (346)	40 (39-41)	51.8%	50.0%	Illumina Human CoreExome	GenomeStudio (Illumina)	>95%	within 3 SDs from the mean	Exclusion of people whose major ancestry is non-CEU as determined from PCA; exclusions of sex mismatches	non-monomorphic	>1e-06	>98%		486574	NA	NA	https://www.fhi.no/en/studies/moba/
FIN	A Finnish cohort from Helsinki	Caucasian (Finns)	Finland	Case-control study	Preterm delivery	482	1162	Non-spontaneous birth	2005-2016	865	312	107	865	NA	Crown-rump length at the first ultrasound screening between 10+ and 13 weeks was used to determine the gestational duration.	days	NA	Yes, Cesarian section are excluded if due to pregnancy complications.	Yes	No	Placental abnormalities, preeclampsia	Congenital malformations, still births	31.1 (4.5)	23.1 (3.9)	4.5%	3279.9 (684.2)	39 (38-41)	52.4%	NA	Various Affymetrix and Illumina platforms	CRLMM (Affymetrix) and GenomeStudio (Illumina)	based on detection of outliers (generally >98%)	based on detection of outliers	Based on PCA with <90% European ancestry	>0.01	>1e-04	>98%		vary between different platforms	26284790	26284790	NA
IOWA Trios	Iowa NICU and Pediatric Biorepository	Caucasian	United States of America	Family Trio study	NA	NA	NA	See later columns with exclusion criteria	2000-2016	NA	NA	276	NA	NA	USS ~70%	weeks	NA	Yes, Cesarian section are excluded if due to pregnancy complications.	Yes	Diabetes, hypertension, autoimmune diseases (including SLE, RA, and sclerodermia), inflammatory bowel diseases, immuno-compromised patients	Placental abruption, placenta previa, pre-eclampsia/eclampsia, hydramnios, placental insufficiency, cervical insufficiency, isoimmunization, gestational diabetes, cervical cerclage, congenital infection	Congenital malformations, still births	27.5 (6.1)	NA	NA	1436.7 (543.9)	29 (26-32)	59.8%	NA	Fluidigm Microarray	Fluidigm SNP Genotyping Analysis	>90%	NA	NA	NA	NA	0.9		24	NA	NA	NA
