# Supplementary material for: Variants in the fetal genome near pro-inflammatory cytokine genes on 2q13 associate with gestational duration
Source: Nat Commun. 2019 Sep 2;10:3927. doi: 10.1038/s41467-019-11881-8 (PMC6718389; doi:10.1038/s41467-019-11881-8)
Supplement: Supplementary file 5 — Supplementary Data 2 [file 41467_2019_11881_MOESM5_ESM.xlsx]

## Sheet: gestational duration
MarkerName	CHR	BP	RSID	Effect allele	Alternative allele	Direction	P	I2	Phet	Beta(95% CI)	r2	eQTLs_GTEx2015_v6	eQTLs_Geuvadis2013	Variant class	Nearest gene	GWAS Catalog	Enhancer	Enhancer tissue dbSUPER	Enhancer tissue FANTOM5	Enhancer tissue ENCODE
2:113521754:C:T	2	113521754	rs7594852	C	T	++++++-+++++-++++++	1.877e-12	0	0.965	0.0336(0.0242-0.043)	1	Skin_Sun_Exposed_Lower_leg,IL1A,-1,7.36e-06;	Lymphoblastoid_EUR_genelevel,IL1B,-1,4.41e-06;Lymphoblastoid_EUR_exonlevel,ENSG00000144130,-1,5.37e-07;	intronic	CKAP2L	NA	genehancer_id=GH02H112762;elite=1;connected_gene=POLR1B;score=25.62;connected_gene=ANAPC1;score=23.45;connected_gene=RGPD8;score=12.29;connected_gene=PSD4;score=6.06;connected_gene=IL1A;score=5.53;	NA	NA	genehancer_id=GH02H112762;tissue=GM12878;tissue=HCT116;tissue=HeLa-S3;tissue=HepG2;tissue=K562;tissue=MCF-7;tissue=Panc1;tissue=mesenchymal stem cell;tissue=mesendoderm;tissue=iPS DF 19.11;tissue=iPS DF 6.9;tissue=astrocyte;tissue=B cell;tissue=CD14-positive monocyte;tissue=common myeloid progenitor, CD34-positive;tissue=endothelial cell of umbilical vein;tissue=fibroblast of dermis;tissue=fibrob…
2:113539972:A:G	2	113539972	rs2856838	G	A	++++++++++++-++++++	3.339e-12	0	0.9596	0.0341(0.0245-0.0437)	0.7976	Skin_Sun_Exposed_Lower_leg,IL1A,-1,1.53e-06;	Lymphoblastoid_EUR_genelevel,IL1B,-1,3.83e-08;Lymphoblastoid_EUR_exonlevel,ENSG00000125538,-1,1.60e-05;	intronic	IL1A	NA	genehancer_id=GH02H112781;elite=1;connected_gene=IL37;score=14.53;connected_gene=IL1B;score=10.82;connected_gene=ENSG00000243389;score=9.57;connected_gene=ENSG00000207383;score=9.57;connected_gene=CHCHD5;score=9.57;connected_gene=IL1A;score=6.54;	genehancer_id=GH02H112781;tissue=Mammary epithelial cells;tissue=NHEK;tissue=u87;	NA	genehancer_id=GH02H112781;tissue=GM12878;tissue=HeLa-S3;tissue=B cell;tissue=CD14-positive monocyte;tissue=endothelial cell of umbilical vein;tissue=keratinocyte;tissue=mammary epithelial cell;
2:113553426:A:G	2	113553426	rs6746923	G	A	++++++++++++-++++++	3.634e-12	0	0.9584	0.034(0.0244-0.0436)	0.7963	Skin_Sun_Exposed_Lower_leg,IL1A,-1,1.79e-06;	Lymphoblastoid_EUR_genelevel,IL1B,-1,2.61e-08;Lymphoblastoid_EUR_exonlevel,ENSG00000125538,-1,1.29e-05;	intergenic	IL1A(dist=10451),IL1B(dist=33911)	NA	genehancer_id=GH02H112792;elite=1;connected_gene=IL1B;score=58.88;connected_gene=IL1RN;score=30.46;connected_gene=ANAPC1;score=16.25;connected_gene=IL1A;score=15.76;connected_gene=CKAP2L;score=12.03;connected_gene=CBWD2;score=11.28;connected_gene=RGPD8;score=11.21;connected_gene=IL36G;score=11.02;connected_gene=ZC3H6;score=10.33;connected_gene=TMEM87B;score=10.08;connected_gene=IL36B;score=7.97;	genehancer_id=GH02H112792;tissue=Mammary epithelial cells;tissue=NHEK;tissue=Osteoblasts;tissue=u87;	genehancer_id=GH02H112792;tissue=basophil;tissue=dendritic cell;tissue=keratinocyte;tissue=mesenchymal cell;tissue=monocyte;tissue=sensory epithelial cell;tissue=urothelial cell;tissue=vascular associated smooth muscle cell;	genehancer_id=GH02H112792;tissue=GM12878;tissue=HeLa-S3;tissue=K562;tissue=MCF-7;tissue=CD14-positive monocyte;tissue=common myeloid progenitor, CD34-positive;tissue=fibroblast of lung;tissue=foreskin fibroblast;tissue=IMR-90;tissue=keratinocyte;tissue=mammary epithelial cell;tissue=natural killer cell;tissue=pancreas;tissue=placenta;tissue=small intestine;
2:113545834:A:G	2	113545834	rs3783515	A	G	++++++++++++-++++++	3.709e-12	0	0.9602	0.034(0.0244-0.0436)	0.7974	Skin_Sun_Exposed_Lower_leg,IL1A,-1,1.37e-06;	Lymphoblastoid_EUR_genelevel,IL1B,-1,3.15e-08;Lymphoblastoid_EUR_exonlevel,ENSG00000125538,-1,1.29e-05;	intergenic	IL1A(dist=2859),IL1B(dist=41503)	NA	genehancer_id=GH02H112788;elite=1;connected_gene=IL1RN;score=32.36;connected_gene=IL1B;score=31.79;connected_gene=IL1A;score=16.23;connected_gene=CKAP2L;score=11.66;connected_gene=IL36B;score=10.00;connected_gene=IL36G;score=8.67;	NA	NA	NA
2:113545678:C:T	2	113545678	rs3783516	C	T	++++++++++++-++++++	3.758e-12	0	0.9602	0.034(0.0244-0.0436)	0.7974	Skin_Sun_Exposed_Lower_leg,IL1A,-1,1.37e-06;	Lymphoblastoid_EUR_genelevel,IL1B,-1,3.61e-08;Lymphoblastoid_EUR_exonlevel,ENSG00000125538,-1,3.08e-06;	intergenic	IL1A(dist=2703),IL1B(dist=41659)	NA	genehancer_id=GH02H112786;elite=1;connected_gene=IL1B;score=53.04;connected_gene=IL1RN;score=25.57;connected_gene=IL1A;score=15.48;connected_gene=CKAP2L;score=11.66;connected_gene=IL36G;score=11.32;	genehancer_id=GH02H112786;tissue=NHEK;	genehancer_id=GH02H112786;tissue=gingival epithelial cell;tissue=respiratory epithelial cell;	genehancer_id=GH02H112786;tissue=CD14-positive monocyte;tissue=endothelial cell of umbilical vein;tissue=keratinocyte;
2:113533339:A:G	2	113533339	rs3783547	A	G	++++++++++++-++++++	4.254e-12	0	0.9621	0.0339(0.0243-0.0435)	0.7983	Skin_Sun_Exposed_Lower_leg,IL1A,-1,1.31e-06;	Lymphoblastoid_EUR_genelevel,IL1B,-1,4.42e-08;Lymphoblastoid_EUR_exonlevel,ENSG00000125538,-1,3.51e-06;	intronic	IL1A	NA	NA	NA	NA	NA
2:113521157:C:G	2	113521157	rs7591704	C	G	++++++-+++++-++++++	1.316e-11	0	0.8883	0.0323(0.0229-0.0417)	0.9925	Testis,NT5DC4,+1,2.08e-06;	Lymphoblastoid_EUR_exonlevel,ENSG00000144130,-1,1.20e-06;	intronic	CKAP2L	NA	genehancer_id=GH02H112762;elite=1;connected_gene=POLR1B;score=25.62;connected_gene=ANAPC1;score=23.45;connected_gene=RGPD8;score=12.29;connected_gene=PSD4;score=6.06;connected_gene=IL1A;score=5.53;	NA	NA	genehancer_id=GH02H112762;tissue=GM12878;tissue=HCT116;tissue=HeLa-S3;tissue=HepG2;tissue=K562;tissue=MCF-7;tissue=Panc1;tissue=mesenchymal stem cell;tissue=mesendoderm;tissue=iPS DF 19.11;tissue=iPS DF 6.9;tissue=astrocyte;tissue=B cell;tissue=CD14-positive monocyte;tissue=common myeloid progenitor, CD34-positive;tissue=endothelial cell of umbilical vein;tissue=fibroblast of dermis;tissue=fibrob…
2:113555788:C:T	2	113555788	rs11687733	T	C	+++-+-+++++++++-+++	2.829e-11	0	0.5816	0.0506(0.0357-0.0655)	0.3564	NA	NA	intergenic	IL1A(dist=12813),IL1B(dist=31549)	NA	NA	NA	NA	NA
2:113520530:A:T	2	113520530	rs7607470	T	A	++++++-+++++-++++++	3.333e-11	0	0.9207	0.0316(0.0222-0.041)	0.9899	NA	Lymphoblastoid_EUR_exonlevel,ENSG00000144130,-1,1.46e-06;	intronic	CKAP2L	NA	genehancer_id=GH02H112762;elite=1;connected_gene=POLR1B;score=25.62;connected_gene=ANAPC1;score=23.45;connected_gene=RGPD8;score=12.29;connected_gene=PSD4;score=6.06;connected_gene=IL1A;score=5.53;	NA	NA	genehancer_id=GH02H112762;tissue=GM12878;tissue=HCT116;tissue=HeLa-S3;tissue=HepG2;tissue=K562;tissue=MCF-7;tissue=Panc1;tissue=mesenchymal stem cell;tissue=mesendoderm;tissue=iPS DF 19.11;tissue=iPS DF 6.9;tissue=astrocyte;tissue=B cell;tissue=CD14-positive monocyte;tissue=common myeloid progenitor, CD34-positive;tissue=endothelial cell of umbilical vein;tissue=fibroblast of dermis;tissue=fibrob…
2:113554636:A:G	2	113554636	rs17597976	G	A	+++-+-+++++++++-+++	3.547e-11	0	0.5313	0.0507(0.0356-0.0658)	0.3567	NA	NA	intergenic	IL1A(dist=11661),IL1B(dist=32701)	NA	NA	NA	NA	NA
2:113553951:C:T	2	113553951	rs7599171	C	T	+++-+-+++++++++-+++	3.714e-11	0	0.5797	0.0503(0.0354-0.0652)	0.3568	NA	NA	intergenic	IL1A(dist=10976),IL1B(dist=33386)	NA	genehancer_id=GH02H112792;elite=1;connected_gene=IL1B;score=58.88;connected_gene=IL1RN;score=30.46;connected_gene=ANAPC1;score=16.25;connected_gene=IL1A;score=15.76;connected_gene=CKAP2L;score=12.03;connected_gene=CBWD2;score=11.28;connected_gene=RGPD8;score=11.21;connected_gene=IL36G;score=11.02;connected_gene=ZC3H6;score=10.33;connected_gene=TMEM87B;score=10.08;connected_gene=IL36B;score=7.97;	genehancer_id=GH02H112792;tissue=Mammary epithelial cells;tissue=NHEK;tissue=Osteoblasts;tissue=u87;	genehancer_id=GH02H112792;tissue=basophil;tissue=dendritic cell;tissue=keratinocyte;tissue=mesenchymal cell;tissue=monocyte;tissue=sensory epithelial cell;tissue=urothelial cell;tissue=vascular associated smooth muscle cell;	genehancer_id=GH02H112792;tissue=GM12878;tissue=HeLa-S3;tissue=K562;tissue=MCF-7;tissue=CD14-positive monocyte;tissue=common myeloid progenitor, CD34-positive;tissue=fibroblast of lung;tissue=foreskin fibroblast;tissue=IMR-90;tissue=keratinocyte;tissue=mammary epithelial cell;tissue=natural killer cell;tissue=pancreas;tissue=placenta;tissue=small intestine;
2:113554145:A:G	2	113554145	rs10210810	A	G	+++-+-+++++++++-+++	4.129e-11	0	0.5817	0.0501(0.0352-0.065)	0.3567	NA	NA	intergenic	IL1A(dist=11170),IL1B(dist=33192)	NA	genehancer_id=GH02H112792;elite=1;connected_gene=IL1B;score=58.88;connected_gene=IL1RN;score=30.46;connected_gene=ANAPC1;score=16.25;connected_gene=IL1A;score=15.76;connected_gene=CKAP2L;score=12.03;connected_gene=CBWD2;score=11.28;connected_gene=RGPD8;score=11.21;connected_gene=IL36G;score=11.02;connected_gene=ZC3H6;score=10.33;connected_gene=TMEM87B;score=10.08;connected_gene=IL36B;score=7.97;	genehancer_id=GH02H112792;tissue=Mammary epithelial cells;tissue=NHEK;tissue=Osteoblasts;tissue=u87;	genehancer_id=GH02H112792;tissue=basophil;tissue=dendritic cell;tissue=keratinocyte;tissue=mesenchymal cell;tissue=monocyte;tissue=sensory epithelial cell;tissue=urothelial cell;tissue=vascular associated smooth muscle cell;	genehancer_id=GH02H112792;tissue=GM12878;tissue=HeLa-S3;tissue=K562;tissue=MCF-7;tissue=CD14-positive monocyte;tissue=common myeloid progenitor, CD34-positive;tissue=fibroblast of lung;tissue=foreskin fibroblast;tissue=IMR-90;tissue=keratinocyte;tissue=mammary epithelial cell;tissue=natural killer cell;tissue=pancreas;tissue=placenta;tissue=small intestine;
2:113520678:G:T	2	113520678	rs6712572	G	T	++++++-+++++-++++++	4.844e-11	0	0.9096	0.0314(0.022-0.0408)	0.9899	Testis,NT5DC4,+1,8.90e-07;	Lymphoblastoid_EUR_exonlevel,ENSG00000144130,-1,1.14e-06;	intronic	CKAP2L	NA	genehancer_id=GH02H112762;elite=1;connected_gene=POLR1B;score=25.62;connected_gene=ANAPC1;score=23.45;connected_gene=RGPD8;score=12.29;connected_gene=PSD4;score=6.06;connected_gene=IL1A;score=5.53;	NA	NA	genehancer_id=GH02H112762;tissue=GM12878;tissue=HCT116;tissue=HeLa-S3;tissue=HepG2;tissue=K562;tissue=MCF-7;tissue=Panc1;tissue=mesenchymal stem cell;tissue=mesendoderm;tissue=iPS DF 19.11;tissue=iPS DF 6.9;tissue=astrocyte;tissue=B cell;tissue=CD14-positive monocyte;tissue=common myeloid progenitor, CD34-positive;tissue=endothelial cell of umbilical vein;tissue=fibroblast of dermis;tissue=fibrob…
2:113558384:C:T	2	113558384	rs7368977	C	T	+++-+-+++++++++-+++	4.969e-11	0	0.611	0.05(0.0351-0.0649)	0.3562	NA	NA	intergenic	IL1A(dist=15409),IL1B(dist=28953)	NA	NA	NA	NA	NA
2:113518868:G:T	2	113518868	rs13382217	G	T	++++++-+++++-++++++	5.569e-11	0	0.905	0.0313(0.0219-0.0407)	0.9896	Testis,NT5DC4,+1,6.26e-06;	Lymphoblastoid_EUR_exonlevel,ENSG00000144130,-1,6.51e-06;	intronic	CKAP2L	NA	NA	NA	NA	NA
2:113489255:C:T	2	113489255	rs12622683	T	C	+++++--+++++-++++++	7.037e-11	0	0.898	0.0311(0.0217-0.0405)	0.9844	NA	Lymphoblastoid_EUR_exonlevel,ENSG00000144130,-1,1.36e-06;	intronic	NT5DC4	NA	NA	NA	NA	NA
2:113488220:C:T	2	113488220	rs13016817	T	C	++++++-+++++-++++++	7.492e-11	0	0.8894	0.031(0.0216-0.0404)	0.9837	NA	Lymphoblastoid_EUR_exonlevel,ENSG00000144130,-1,1.15e-06;	intronic	NT5DC4	NA	NA	NA	NA	NA
2:113517944:C:T	2	113517944	rs10200192	T	C	++++++-+++++-++++++	7.784e-11	0	0.8934	0.031(0.0216-0.0404)	0.9895	Testis,NT5DC4,+1,8.92e-07;	Lymphoblastoid_EUR_exonlevel,ENSG00000144130,-1,1.42e-06;	intronic	CKAP2L	NA	NA	NA	NA	NA
2:113512841:C:T	2	113512841	rs13026263	C	T	+++++--+++++-++++++	8.321e-11	0	0.8942	0.031(0.0216-0.0404)	0.9879	Testis,NT5DC4,+1,8.90e-07;	Lymphoblastoid_EUR_exonlevel,ENSG00000144130,-1,1.19e-06;	intronic	CKAP2L	NA	NA	NA	NA	NA
2:113513504:A:G	2	113513504	rs4848298	G	A	+++++--+++++-++++++	8.325e-11	0	0.8954	0.031(0.0216-0.0404)	0.9881	Testis,NT5DC4,+1,8.90e-07;	Lymphoblastoid_EUR_exonlevel,ENSG00000144130,-1,1.29e-06;	intronic	CKAP2L	NA	NA	NA	NA	NA
2:113488188:A:G	2	113488188	rs13015273	A	G	+++++--+++++-++++++	8.978e-11	0	0.8893	0.0309(0.0215-0.0403)	0.9852	NA	Lymphoblastoid_EUR_exonlevel,ENSG00000144130,-1,1.22e-06;	intronic	NT5DC4	NA	NA	NA	NA	NA
2:113521592:G:T	2	113521592	rs7567467	G	T	+++-+-+++++++++-+++	9.601e-11	0	0.5689	0.0496(0.0345-0.0647)	0.3547	NA	NA	intronic	CKAP2L	NA	genehancer_id=GH02H112762;elite=1;connected_gene=POLR1B;score=25.62;connected_gene=ANAPC1;score=23.45;connected_gene=RGPD8;score=12.29;connected_gene=PSD4;score=6.06;connected_gene=IL1A;score=5.53;	NA	NA	genehancer_id=GH02H112762;tissue=GM12878;tissue=HCT116;tissue=HeLa-S3;tissue=HepG2;tissue=K562;tissue=MCF-7;tissue=Panc1;tissue=mesenchymal stem cell;tissue=mesendoderm;tissue=iPS DF 19.11;tissue=iPS DF 6.9;tissue=astrocyte;tissue=B cell;tissue=CD14-positive monocyte;tissue=common myeloid progenitor, CD34-positive;tissue=endothelial cell of umbilical vein;tissue=fibroblast of dermis;tissue=fibrob…
2:113500941:A:G	2	113500941	rs2862226	A	G	+++++--++-++-++++++	1.255e-10	0	0.8772	0.0306(0.0212-0.04)	0.986	Testis,NT5DC4,+1,1.25e-06;	Lymphoblastoid_EUR_exonlevel,ENSG00000144130,-1,2.29e-06;	intronic	CKAP2L	NA	NA	NA	NA	NA
2:113497295:A:G	2	113497295	rs4849118	G	A	+++++--+++++-++++++	1.363e-10	0	0.8886	0.0306(0.0212-0.04)	0.9862	Testis,NT5DC4,+1,4.64e-06;	Lymphoblastoid_EUR_exonlevel,ENSG00000144130,-1,1.33e-06;	intronic	CKAP2L,NT5DC4	NA	NA	NA	NA	NA
2:113498566:A:G	2	113498566	rs3811040	G	A	+++++--+++++-++++++	1.455e-10	0	0.8817	0.0305(0.0211-0.0399)	0.9862	Testis,NT5DC4,+1,4.64e-06;	Lymphoblastoid_EUR_exonlevel,ENSG00000144130,-1,1.18e-06;	exonic	CKAP2L	NA	NA	NA	NA	NA
2:113498754:A:G	2	113498754	rs3827761	A	G	+++++--+++++-++++++	1.463e-10	0	0.8816	0.0305(0.0211-0.0399)	0.9862	Testis,NT5DC4,+1,4.64e-06;	Lymphoblastoid_EUR_exonlevel,ENSG00000144130,-1,1.22e-06;	intronic	CKAP2L,NT5DC4	NA	NA	NA	NA	NA
2:113491306:C:G	2	113491306	rs17649681	C	G	+++++--+++++-++++++	1.493e-10	0	0.88	0.0305(0.0211-0.0399)	0.9855	Testis,NT5DC4,+1,4.67e-06;	Lymphoblastoid_EUR_exonlevel,ENSG00000144130,-1,1.18e-06;	intronic	NT5DC4	NA	NA	NA	NA	NA
2:113491565:A:G	2	113491565	rs13019249	G	A	+++++--+++++-++++++	1.496e-10	0	0.88	0.0305(0.0211-0.0399)	0.9855	Testis,NT5DC4,+1,4.64e-06;	Lymphoblastoid_EUR_exonlevel,ENSG00000144130,-1,1.08e-06;	intronic	NT5DC4	NA	NA	NA	NA	NA
2:113571072:C:G	2	113571072	rs12711742	G	C	+++-+-+++++++++-+++	1.521e-10	14.1	0.2812	0.0473(0.0328-0.0618)	0.368	NA	NA	intergenic	IL1A(dist=28097),IL1B(dist=16265)	NA	genehancer_id=GH02H112811;elite=1;connected_gene=IL1B;score=75.27;connected_gene=IL1RN;score=45.94;connected_gene=IL1A;score=26.19;connected_gene=IL37;score=15.25;connected_gene=IL36B;score=13.38;connected_gene=IL36G;score=11.83;connected_gene=CKAP2L;score=11.32;	genehancer_id=GH02H112811;tissue=Mammary epithelial cells;tissue=NHEK;tissue=Osteoblasts;tissue=u87;	genehancer_id=GH02H112811;tissue=acinar cell;tissue=basophil;tissue=blood vessel endothelial cell;tissue=hair follicle cell;tissue=respiratory epithelial cell;tissue=stromal cell;	genehancer_id=GH02H112811;tissue=GM12878;tissue=HeLa-S3;tissue=K562;tissue=MCF-7;tissue=mesenchymal stem cell;tissue=mesendoderm;tissue=astrocyte;tissue=CD14-positive monocyte;tissue=endothelial cell of umbilical vein;tissue=fibroblast of dermis;tissue=fibroblast of lung;tissue=IMR-90;tissue=keratinocyte;tissue=mammary epithelial cell;tissue=H1-hESC;tissue=adrenal gland;tissue=placenta;tissue=sma…
2:113491186:C:G	2	113491186	rs13036237	C	G	+++++--+++++-++++++	1.622e-10	0	0.8793	0.0305(0.0211-0.0399)	0.9855	Testis,NT5DC4,+1,3.22e-06;	Lymphoblastoid_EUR_exonlevel,ENSG00000144130,-1,1.09e-06;	intronic	NT5DC4	NA	NA	NA	NA	NA
2:113570581:G:T	2	113570581	rs6542097	T	G	+++-+-+++++++++-+++	1.642e-10	14.4	0.2774	0.0472(0.0327-0.0617)	0.368	NA	NA	intergenic	IL1A(dist=27606),IL1B(dist=16756)	NA	genehancer_id=GH02H112811;elite=1;connected_gene=IL1B;score=75.27;connected_gene=IL1RN;score=45.94;connected_gene=IL1A;score=26.19;connected_gene=IL37;score=15.25;connected_gene=IL36B;score=13.38;connected_gene=IL36G;score=11.83;connected_gene=CKAP2L;score=11.32;	genehancer_id=GH02H112811;tissue=Mammary epithelial cells;tissue=NHEK;tissue=Osteoblasts;tissue=u87;	genehancer_id=GH02H112811;tissue=acinar cell;tissue=basophil;tissue=blood vessel endothelial cell;tissue=hair follicle cell;tissue=respiratory epithelial cell;tissue=stromal cell;	genehancer_id=GH02H112811;tissue=GM12878;tissue=HeLa-S3;tissue=K562;tissue=MCF-7;tissue=mesenchymal stem cell;tissue=mesendoderm;tissue=astrocyte;tissue=CD14-positive monocyte;tissue=endothelial cell of umbilical vein;tissue=fibroblast of dermis;tissue=fibroblast of lung;tissue=IMR-90;tissue=keratinocyte;tissue=mammary epithelial cell;tissue=H1-hESC;tissue=adrenal gland;tissue=placenta;tissue=sma…
2:113491379:A:G	2	113491379	rs55762606	A	G	+++++--+++++-++++++	1.693e-10	0	0.8803	0.0304(0.021-0.0398)	0.9855	Testis,NT5DC4,+1,4.64e-06;	Lymphoblastoid_EUR_exonlevel,ENSG00000144130,-1,1.17e-06;	intronic	NT5DC4	NA	NA	NA	NA	NA
2:113494520:C:T	2	113494520	rs4261731	C	T	+++++--+++++-++++++	1.724e-10	0	0.8903	0.0304(0.021-0.0398)	0.9857	Skin_Sun_Exposed_Lower_leg,IL1A,-1,3.34e-06;Testis,NT5DC4,+1,1.39e-05;	Lymphoblastoid_EUR_genelevel,IL1B,-1,4.90e-06;Lymphoblastoid_EUR_exonlevel,ENSG00000144130,-1,5.68e-07;	UTR3	CKAP2L(NM_001304361:c.*1880A>G,NM_152515:c.*1880A>G)	NA	NA	NA	NA	NA
2:113491106:A:G	2	113491106	rs13013602	G	A	+++++--+++++-++++++	1.764e-10	0	0.8617	0.0304(0.021-0.0398)	0.985	Testis,NT5DC4,+1,4.59e-06;	Lymphoblastoid_EUR_exonlevel,ENSG00000144130,-1,9.27e-07;	intronic	NT5DC4	NA	NA	NA	NA	NA
2:113486637:A:G	2	113486637	rs58694576	G	A	+++++--+++++-++++++	2.617e-10	0	0.8528	0.0301(0.0207-0.0395)	0.8905	Testis,NT5DC4,+1,5.77e-06;	NA	intronic	NT5DC4	NA	NA	NA	NA	NA
2:113484441:G:T	2	113484441	rs2138606	T	G	++++++++++++-++++++	3.428e-10	0	0.899	0.0303(0.0209-0.0397)	0.8228	Testis,NT5DC4,+1,1.65e-08;	NA	intronic	NT5DC4	NA	genehancer_id=GH02H112724;elite=1;connected_gene=SLC20A1;score=11.94;connected_gene=FLJ42351;score=11.94;connected_gene=ENSG00000243389;score=11.48;connected_gene=ENSG00000207383;score=11.48;connected_gene=CHCHD5;score=11.48;connected_gene=IL1B;score=11.33;connected_gene=CKAP2L;score=10.33;connected_gene=IL37;score=10.23;connected_gene=NT5DC4;score=6.88;	NA	NA	genehancer_id=GH02H112724;tissue=GM12878;tissue=HCT116;tissue=HeLa-S3;tissue=HepG2;tissue=K562;tissue=MCF-7;tissue=Panc1;tissue=iPS DF 19.11;tissue=iPS DF 6.9;tissue=B cell;tissue=CD14-positive monocyte;tissue=common myeloid progenitor, CD34-positive;tissue=foreskin fibroblast;tissue=foreskin melanocyte;tissue=keratinocyte;tissue=mammary epithelial cell;tissue=natural killer cell;tissue=T-cell;ti…
2:113523967:C:T	2	113523967	rs2048874	C	T	+++-+-++-++++++-+++	5.147e-10	15.9	0.2598	0.0475(0.0324-0.0626)	0.3567	NA	NA	intergenic	CKAP2L(dist=1713),IL1A(dist=7525)	NA	NA	NA	NA	NA
2:113486879:A:T	2	113486879	rs12463996	A	T	+++++--+++++-++++++	5.894e-10	0	0.8287	0.0295(0.0201-0.0389)	0.8909	Testis,NT5DC4,+1,5.10e-08;	NA	intronic	NT5DC4	NA	genehancer_id=GH02H112729;elite=0;connected_gene=SLC20A1;score=11.94;connected_gene=FLJ42351;score=11.94;connected_gene=CHCHD5;score=11.48;connected_gene=ENSG00000207383;score=11.48;connected_gene=ENSG00000243389;score=11.48;connected_gene=IL1B;score=11.34;connected_gene=CKAP2L;score=10.33;connected_gene=IL37;score=10.23;connected_gene=NT5DC4;score=6.38;	NA	NA	NA
2:113486941:C:T	2	113486941	rs12475027	T	C	+++++--+++++-++++++	7.235e-10	0	0.8345	0.0293(0.0199-0.0387)	0.8922	Testis,NT5DC4,+1,2.22e-06;	NA	intronic	NT5DC4	NA	genehancer_id=GH02H112729;elite=0;connected_gene=SLC20A1;score=11.94;connected_gene=FLJ42351;score=11.94;connected_gene=CHCHD5;score=11.48;connected_gene=ENSG00000207383;score=11.48;connected_gene=ENSG00000243389;score=11.48;connected_gene=IL1B;score=11.34;connected_gene=CKAP2L;score=10.33;connected_gene=IL37;score=10.23;connected_gene=NT5DC4;score=6.38;	NA	NA	NA
2:113486079:C:T	2	113486079	rs908551	T	C	+++++--+-+++-++++++	3.311e-09	0	0.5728	0.0282(0.0188-0.0376)	0.8877	Testis,NT5DC4,+1,1.57e-07;	NA	intronic	NT5DC4	NA	genehancer_id=GH02H112727;elite=0;connected_gene=SLC20A1;score=11.94;connected_gene=FLJ42351;score=11.94;connected_gene=ENSG00000243389;score=11.48;connected_gene=ENSG00000207383;score=11.48;connected_gene=CHCHD5;score=11.48;connected_gene=IL1B;score=11.34;connected_gene=CKAP2L;score=10.33;connected_gene=IL37;score=10.23;connected_gene=NT5DC4;score=6.05;	genehancer_id=GH02H112727;tissue=K562;	NA	NA
2:113598255:C:T	2	113598255	rs12621220	T	C	+++++--++-+++++++++	5.595e-09	0	0.9162	0.031(0.0206-0.0414)	0.4388	Skin_Sun_Exposed_Lower_leg,IL1A,-1,1.74e-05;Testis,IL1B,+1,1.75e-08;	Lymphoblastoid_EUR_genelevel,IL1B,-1,2.99e-06;	intergenic	IL1B(dist=3899),IL37(dist=72293)	NA	genehancer_id=GH02H112839;elite=1;connected_gene=IL1A;score=10.44;connected_gene=IL1B;score=8.54;	genehancer_id=GH02H112839;tissue=CD14+ monocytes;tissue=u87;	NA	genehancer_id=GH02H112839;tissue=B cell;tissue=CD14-positive monocyte;tissue=natural killer cell;
2:113615619:C:G	2	113615619	rs75251485	G	C	+++++--+--+++++++++	5.835e-09	0	0.7148	0.0311(0.0207-0.0415)	0.425	Skin_Sun_Exposed_Lower_leg,IL1A,-1,1.74e-06;Testis,IL1B,+1,1.23e-08;Esophagus_Mucosa,IL36B,-1,1.20e-05;	Lymphoblastoid_EUR_genelevel,IL1B,-1,3.14e-06;	intergenic	IL1B(dist=21263),IL37(dist=54929)	NA	NA	NA	NA	NA
2:113609568:C:T	2	113609568	rs13008855	T	C	+++++--+--+++++++++	6.095e-09	0	0.7924	0.0307(0.0203-0.0411)	0.4381	Skin_Sun_Exposed_Lower_leg,IL1A,-1,6.34e-06;Testis,IL1B,+1,3.05e-08;	Lymphoblastoid_EUR_genelevel,IL1B,-1,3.53e-06;	intergenic	IL1B(dist=15212),IL37(dist=60980)	NA	NA	NA	NA	NA
2:113608823:A:G	2	113608823	rs67721272	G	A	+++++--+--+++++++++	6.357e-09	0	0.8293	0.0306(0.0202-0.041)	0.4406	Skin_Sun_Exposed_Lower_leg,IL1A,-1,3.54e-06;Testis,IL1B,+1,8.19e-09;Esophagus_Mucosa,IL36B,-1,1.55e-05;	Lymphoblastoid_EUR_genelevel,IL1B,-1,3.78e-06;	intergenic	IL1B(dist=14467),IL37(dist=61725)	NA	genehancer_id=GH02H112848;elite=0;connected_gene=IL37;score=14.76;connected_gene=IL1B;score=8.58;	NA	NA	genehancer_id=GH02H112848;tissue=mesendoderm;tissue=iPS DF 19.11;tissue=iPS DF 6.9;tissue=H1-hESC;tissue=H9;
2:113610780:C:T	2	113610780	rs12053091	C	T	+++++--+--+++++++++	8.092e-09	0	0.7458	0.0308(0.0204-0.0412)	0.4288	Skin_Sun_Exposed_Lower_leg,IL1A,-1,1.54e-06;Testis,IL1B,+1,1.12e-08;Esophagus_Mucosa,IL36B,-1,7.39e-06;	Lymphoblastoid_EUR_genelevel,IL1B,-1,4.15e-06;	intergenic	IL1B(dist=16424),IL37(dist=59768)	NA	NA	NA	NA	NA
2:113645690:C:T	2	113645690	rs2723152	T	C	+++++--+--+++++++++	8.264e-09	0	0.6247	0.0308(0.0204-0.0412)	0.4174	Skin_Sun_Exposed_Lower_leg,IL1A,-1,1.68e-05;Testis,IL1B,+1,1.20e-05;	NA	intergenic	IL1B(dist=51334),IL37(dist=24858)	NA	NA	NA	NA	NA
2:113620765:A:G	2	113620765	rs12477661	G	A	+++++--+--+++++++++	8.788e-09	0	0.7526	0.0308(0.0204-0.0412)	0.4264	Skin_Sun_Exposed_Lower_leg,IL1A,-1,1.76e-06;Testis,IL1B,+1,1.22e-08;Esophagus_Mucosa,IL36B,-1,1.21e-05;	Lymphoblastoid_EUR_genelevel,IL1B,-1,3.24e-06;	intergenic	IL1B(dist=26409),IL37(dist=49783)	NA	NA	NA	NA	NA
2:113626589:C:G	2	113626589	rs58788639	G	C	+++++--+--+++++++++	9.034e-09	0	0.7794	0.0307(0.0203-0.0411)	0.4263	Skin_Sun_Exposed_Lower_leg,IL1A,-1,1.75e-06;Testis,IL1B,+1,1.36e-08;Esophagus_Mucosa,IL36B,-1,8.06e-06;	Lymphoblastoid_EUR_genelevel,IL1B,-1,4.00e-06;	intergenic	IL1B(dist=32233),IL37(dist=43959)	NA	genehancer_id=GH02H112867;elite=1;connected_gene=IL1B;score=25.99;connected_gene=WASH2P;score=23.05;connected_gene=IL1A;score=20.83;connected_gene=IL37;score=15.91;connected_gene=RGPD8;score=12.95;connected_gene=ANAPC1;score=11.82;connected_gene=CKAP2L;score=11.05;connected_gene=ZC3H6;score=10.83;	genehancer_id=GH02H112867;tissue=Mammary epithelial cells;tissue=NHEK;tissue=u87;	NA	genehancer_id=GH02H112867;tissue=HCT116;tissue=HeLa-S3;tissue=K562;tissue=MCF-7;tissue=CD14-positive monocyte;tissue=common myeloid progenitor, CD34-positive;tissue=keratinocyte;tissue=mammary epithelial cell;tissue=large intestine;tissue=small intestine;tissue=stomach;
2:113619230:A:C	2	113619230	rs35520189	C	A	+++++--+--+++++++++	9.126e-09	0	0.7475	0.0307(0.0203-0.0411)	0.4279	Skin_Sun_Exposed_Lower_leg,IL1A,-1,1.86e-06;Testis,IL1B,+1,3.96e-09;	Lymphoblastoid_EUR_genelevel,IL1B,-1,2.55e-06;	intergenic	IL1B(dist=24874),IL37(dist=51318)	NA	NA	NA	NA	NA
2:113595359:C:T	2	113595359	rs1143625	C	T	+++++--+--+++++++++	1.246e-08	0	0.7864	0.03(0.0196-0.0404)	0.4445	Skin_Sun_Exposed_Lower_leg,IL1A,-1,1.17e-05;Testis,IL1B,+1,1.88e-08;	Lymphoblastoid_EUR_genelevel,IL1B,-1,2.86e-06;	intergenic	IL1B(dist=1003),IL37(dist=75189)	NA	NA	NA	NA	NA
2:113595829:C:G	2	113595829	rs1143623	G	C	+++++--+--+++++++++	1.389e-08	0	0.7658	0.0299(0.0195-0.0403)	0.4441	Testis,IL1B,+1,1.80e-08;	Lymphoblastoid_EUR_genelevel,IL1B,-1,3.22e-06;	intergenic	IL1B(dist=1473),IL37(dist=74719)	NA	NA	NA	NA	NA
2:113630464:G:T	2	113630464	rs6720230	G	T	+++++--+--+++++++++	1.517e-08	0	0.7883	0.0302(0.0198-0.0406)	0.4273	Skin_Sun_Exposed_Lower_leg,IL1A,-1,1.90e-06;Testis,IL1B,+1,1.42e-08;Esophagus_Mucosa,IL36B,-1,8.40e-06;	Lymphoblastoid_EUR_genelevel,IL1B,-1,4.85e-06;	intergenic	IL1B(dist=36108),IL37(dist=40084)	NA	NA	NA	NA	NA
2:113649210:A:G	2	113649210	rs12479173	A	G	+++++--+--+++++++++	1.593e-08	0	0.5275	0.0302(0.0196-0.0408)	0.4173	Skin_Sun_Exposed_Lower_leg,IL1A,-1,1.18e-05;Testis,IL1B,+1,4.52e-06;	NA	intergenic	IL1B(dist=54854),IL37(dist=21338)	NA	genehancer_id=GH02H112890;elite=1;connected_gene=IL1B;score=61.55;connected_gene=IL1RN;score=28.12;connected_gene=IL36G;score=13.20;connected_gene=IL1A;score=11.69;connected_gene=CKAP2L;score=10.98;connected_gene=RNU6-1180P;score=9.80;connected_gene=IL36B;score=7.23;	genehancer_id=GH02H112890;tissue=Mammary epithelial cells;tissue=NHEK;	genehancer_id=GH02H112890;tissue=monocyte;	genehancer_id=GH02H112890;tissue=HCT116;tissue=MCF-7;tissue=mesendoderm;tissue=keratinocyte;tissue=mammary epithelial cell;tissue=placenta;
2:113641472:C:T	2	113641472	rs34899562	T	C	+++++--+--+++++++++	1.635e-08	0	0.5413	0.0302(0.0196-0.0408)	0.4192	Testis,IL1B,+1,3.60e-06;	NA	intergenic	IL1B(dist=47116),IL37(dist=29076)	NA	NA	NA	NA	NA
2:113641944:A:G	2	113641944	rs13021862	A	G	+++++--+--+++++++++	1.754e-08	0	0.5459	0.0302(0.0196-0.0408)	0.4191	Testis,IL1B,+1,3.59e-06;	NA	intergenic	IL1B(dist=47588),IL37(dist=28604)	NA	NA	NA	NA	NA
2:113693878:C:G	2	113693878	rs2708931	C	G	++++++-+--+++++-+++	2.439e-08	0	0.5111	0.028(0.0182-0.0378)	0.505	Nerve_Tibial,PAX8,-1,2.21e-05;	NA	intergenic	IL37(dist=17420),IL36G(dist=41718)	NA	genehancer_id=GH02H112936;elite=1;connected_gene=IL1B;score=38.83;connected_gene=IL1RN;score=38.20;connected_gene=IL36G;score=19.81;connected_gene=IL36B;score=19.18;connected_gene=IL37;score=16.34;connected_gene=HMGN2P23;score=11.70;connected_gene=IL1A;score=9.35;connected_gene=CDK8P2;score=7.01;	NA	genehancer_id=GH02H112936;tissue=basophil;tissue=macrophage;tissue=monocyte;	genehancer_id=GH02H112936;tissue=HCT116;tissue=K562;tissue=CD14-positive monocyte;
2:113668005:G:T	2	113668005	rs11123151	G	T	+++++--+--+++++++-+	3.324e-08	0	0.5148	0.0296(0.019-0.0402)	0.4156	Skin_Sun_Exposed_Lower_leg,IL1A,-1,4.31e-06;Testis,IL1B,+1,8.43e-06;	Lymphoblastoid_EUR_genelevel,PAX8-AS1,-1,4.17e-06;	intergenic	IL1B(dist=73649),IL37(dist=2543)	NA	NA	NA	NA	NA
2:113691060:C:T	2	113691060	rs12467810	C	T	++++++-++++++++-+++	3.874e-08	0	0.7462	0.0276(0.0178-0.0374)	0.4957	Esophagus_Muscularis,PAX8,-1,1.52e-05;Artery_Aorta,PAX8,-1,1.01e-05;Nerve_Tibial,PAX8,-1,8.07e-06;	NA	intergenic	IL37(dist=14602),IL36G(dist=44536)	NA	NA	NA	NA	NA
2:113708102:A:G	2	113708102	rs6723582	G	A	+++++--+--+++++-+-+	4.702e-08	15.6	0.263	0.0295(0.0189-0.0401)	0.3883	NA	NA	intergenic	IL37(dist=31644),IL36G(dist=27494)	NA	NA	NA	NA	NA
2:113708790:A:T	2	113708790	rs11893071	A	T	+++++--+--+++++-+-+	5.047e-08	14.3	0.2786	0.0295(0.0189-0.0401)	0.3883	Skin_Sun_Exposed_Lower_leg,IL1A,-1,7.20e-06;	NA	intergenic	IL37(dist=32332),IL36G(dist=26806)	NA	NA	NA	NA	NA
2:113696594:C:T	2	113696594	rs4077216	C	T	+++++--+--+++++-+-+	5.141e-08	15.1	0.2694	0.0295(0.0189-0.0401)	0.3898	Skin_Sun_Exposed_Lower_leg,IL1A,-1,3.75e-06;	NA	intergenic	IL37(dist=20136),IL36G(dist=39002)	NA	genehancer_id=GH02H112939;elite=0;connected_gene=IL37;score=17.40;connected_gene=IL36G;score=11.73;connected_gene=HMGN2P23;score=11.70;connected_gene=IL1B;score=11.14;connected_gene=CDK8P2;score=10.77;connected_gene=IL1A;score=5.77;	NA	NA	genehancer_id=GH02H112939;tissue=HCT116;tissue=mammary epithelial cell;tissue=natural killer cell;tissue=stomach;
2:113709618:C:G	2	113709618	rs6716380	G	C	+++++--+--+++++-+-+	5.193e-08	14.3	0.2796	0.0295(0.0189-0.0401)	0.3882	Skin_Sun_Exposed_Lower_leg,IL1A,-1,7.95e-06;	NA	intergenic	IL37(dist=33160),IL36G(dist=25978)	NA	NA	NA	NA	NA
2:113712489:C:G	2	113712489	rs12471839	C	G	+++++--+--+++++-+-+	5.764e-08	16	0.2586	0.0294(0.0188-0.04)	0.3852	NA	NA	intergenic	IL37(dist=36031),IL36G(dist=23107)	NA	NA	NA	NA	NA
2:113698078:A:G	2	113698078	rs11696039	G	A	+++++--+--+++++-+-+	5.985e-08	18.3	0.2307	0.0293(0.0187-0.0399)	0.3903	Skin_Sun_Exposed_Lower_leg,IL1A,-1,1.19e-05;	NA	intergenic	IL37(dist=21620),IL36G(dist=37518)	NA	NA	NA	NA	NA
2:113705403:C:T	2	113705403	rs12614316	C	T	+++++--+--+++++-+-+	6.395e-08	20.2	0.208	0.0293(0.0187-0.0399)	0.3895	Skin_Sun_Exposed_Lower_leg,IL1A,-1,1.19e-05;	NA	intergenic	IL37(dist=28945),IL36G(dist=30193)	NA	NA	NA	NA	NA
2:113707645:G:T	2	113707645	rs12618418	T	G	+++++--+--+++++-+-+	6.43e-08	18.6	0.2271	0.0293(0.0187-0.0399)	0.3895	Skin_Sun_Exposed_Lower_leg,IL1A,-1,3.87e-06;	NA	intergenic	IL37(dist=31187),IL36G(dist=27951)	NA	NA	NA	NA	NA
2:113702468:A:G	2	113702468	rs12623837	G	A	+++++--+--+++++-+-+	6.865e-08	19.2	0.2201	0.0292(0.0186-0.0398)	0.3897	Skin_Sun_Exposed_Lower_leg,IL1A,-1,6.69e-06;	NA	intergenic	IL37(dist=26010),IL36G(dist=33128)	NA	NA	NA	NA	NA
2:113698136:C:T	2	113698136	rs11690185	T	C	+++++--+--+++++-+-+	6.893e-08	17.5	0.2404	0.0292(0.0186-0.0398)	0.3904	Skin_Sun_Exposed_Lower_leg,IL1A,-1,3.83e-06;	NA	intergenic	IL37(dist=21678),IL36G(dist=37460)	NA	NA	NA	NA	NA
2:113705673:A:G	2	113705673	rs13026837	A	G	+++++--+--+++++-+-+	7.034e-08	19.1	0.221	0.0292(0.0186-0.0398)	0.3895	Skin_Sun_Exposed_Lower_leg,IL1A,-1,3.87e-06;	NA	intergenic	IL37(dist=29215),IL36G(dist=29923)	NA	NA	NA	NA	NA
2:113703281:C:T	2	113703281	rs12464758	C	T	+++++--+--+++++-+-+	7.047e-08	18.4	0.2289	0.0292(0.0186-0.0398)	0.3897	Skin_Sun_Exposed_Lower_leg,IL1A,-1,1.19e-05;	NA	intergenic	IL37(dist=26823),IL36G(dist=32315)	NA	NA	NA	NA	NA
2:113701447:A:G	2	113701447	rs6733001	A	G	+++++--+--+++++-+-+	7.093e-08	18.7	0.2256	0.0292(0.0186-0.0398)	0.3898	Skin_Sun_Exposed_Lower_leg,IL1A,-1,1.19e-05;	NA	intergenic	IL37(dist=24989),IL36G(dist=34149)	NA	NA	NA	NA	NA
2:113701598:G:T	2	113701598	rs6723197	G	T	+++++--+--+++++-+-+	7.093e-08	18.7	0.2258	0.0292(0.0186-0.0398)	0.3898	Skin_Sun_Exposed_Lower_leg,IL1A,-1,1.19e-05;	NA	intergenic	IL37(dist=25140),IL36G(dist=33998)	NA	NA	NA	NA	NA
2:113701383:G:T	2	113701383	rs6722962	G	T	+++++--+--+++++-+-+	7.112e-08	18.7	0.2258	0.0292(0.0186-0.0398)	0.3898	Skin_Sun_Exposed_Lower_leg,IL1A,-1,1.19e-05;	NA	intergenic	IL37(dist=24925),IL36G(dist=34213)	NA	NA	NA	NA	NA
2:113702178:A:C	2	113702178	rs12614988	C	A	+++++--+--+++++-+-+	7.141e-08	18.6	0.2274	0.0292(0.0186-0.0398)	0.3897	Skin_Sun_Exposed_Lower_leg,IL1A,-1,1.19e-05;	NA	intergenic	IL37(dist=25720),IL36G(dist=33418)	NA	NA	NA	NA	NA
2:113703064:A:G	2	113703064	rs12466604	A	G	+++++--+--+++++-+-+	7.245e-08	19	0.222	0.0291(0.0185-0.0397)	0.3897	Skin_Sun_Exposed_Lower_leg,IL1A,-1,1.19e-05;	NA	intergenic	IL37(dist=26606),IL36G(dist=32532)	NA	NA	NA	NA	NA
2:113699228:A:G	2	113699228	rs12993351	G	A	+++++--+--+++++-+-+	7.278e-08	17.8	0.2367	0.0291(0.0185-0.0397)	0.3901	Skin_Sun_Exposed_Lower_leg,IL1A,-1,1.19e-05;	NA	intergenic	IL37(dist=22770),IL36G(dist=36368)	NA	NA	NA	NA	NA
2:113699981:A:G	2	113699981	rs12465526	G	A	+++++--+--+++++-+-+	7.342e-08	19.2	0.2195	0.0291(0.0185-0.0397)	0.3899	Skin_Sun_Exposed_Lower_leg,IL1A,-1,1.19e-05;	NA	intergenic	IL37(dist=23523),IL36G(dist=35615)	NA	NA	NA	NA	NA
2:113701824:C:T	2	113701824	rs6705432	T	C	+++++--+--+++++-+-+	7.358e-08	19	0.2222	0.0291(0.0185-0.0397)	0.3898	Skin_Sun_Exposed_Lower_leg,IL1A,-1,1.19e-05;	NA	intergenic	IL37(dist=25366),IL36G(dist=33772)	NA	NA	NA	NA	NA
2:113698094:A:G	2	113698094	rs34027384	A	G	+++++--+--+++++-+-+	7.395e-08	18.1	0.2333	0.0291(0.0185-0.0397)	0.3902	Skin_Sun_Exposed_Lower_leg,IL1A,-1,3.83e-06;	NA	intergenic	IL37(dist=21636),IL36G(dist=37502)	NA	NA	NA	NA	NA
2:113701452:A:G	2	113701452	rs6733003	A	G	+++++--+--+++++-+-+	7.41e-08	18.8	0.2252	0.0291(0.0185-0.0397)	0.3898	Skin_Sun_Exposed_Lower_leg,IL1A,-1,1.19e-05;	NA	intergenic	IL37(dist=24994),IL36G(dist=34144)	NA	NA	NA	NA	NA
2:113700892:A:G	2	113700892	rs67995749	A	G	+++++--+--+++++-+-+	7.432e-08	19.1	0.2217	0.0291(0.0185-0.0397)	0.3898	Skin_Sun_Exposed_Lower_leg,IL1A,-1,1.19e-05;	NA	intergenic	IL37(dist=24434),IL36G(dist=34704)	NA	NA	NA	NA	NA
2:113703646:C:T	2	113703646	rs12995439	C	T	+++++--+--+++++-+-+	7.551e-08	18.1	0.2328	0.0291(0.0185-0.0397)	0.3897	Skin_Sun_Exposed_Lower_leg,IL1A,-1,3.86e-06;	NA	intergenic	IL37(dist=27188),IL36G(dist=31950)	NA	NA	NA	NA	NA
2:113700988:A:G	2	113700988	rs12466653	G	A	+++++--+--+++++-+-+	7.56e-08	18.6	0.227	0.0291(0.0185-0.0397)	0.3898	Skin_Sun_Exposed_Lower_leg,IL1A,-1,1.19e-05;	NA	intergenic	IL37(dist=24530),IL36G(dist=34608)	NA	NA	NA	NA	NA
2:113701164:A:G	2	113701164	rs12470439	A	G	+++++--+--+++++-+-+	7.564e-08	18.5	0.2276	0.0291(0.0185-0.0397)	0.3898	Skin_Sun_Exposed_Lower_leg,IL1A,-1,1.19e-05;	NA	intergenic	IL37(dist=24706),IL36G(dist=34432)	NA	NA	NA	NA	NA
2:113697235:A:C	2	113697235	rs12105482	A	C	+++++--+--+++++-+-+	8.361e-08	17	0.2458	0.029(0.0184-0.0396)	0.3908	Skin_Sun_Exposed_Lower_leg,IL1A,-1,5.17e-07;	NA	intergenic	IL37(dist=20777),IL36G(dist=38361)	NA	NA	NA	NA	NA
2:113691288:C:T	2	113691288	rs4387792	T	C	++++++-+-++++++-+++	9.466e-08	0	0.6863	0.0268(0.017-0.0366)	0.493	Nerve_Tibial,PAX8,-1,2.07e-05;	NA	intergenic	IL37(dist=14830),IL36G(dist=44308)	NA	NA	NA	NA	NA
2:113709876:C:G	2	113709876	rs12466697	G	C	+++++--+--+++++-+-+	1.301e-07	20.4	0.2054	0.0286(0.018-0.0392)	0.3867	Skin_Sun_Exposed_Lower_leg,IL1A,-1,3.35e-06;	NA	intergenic	IL37(dist=33418),IL36G(dist=25720)	NA	NA	NA	NA	NA
2:113691926:C:T	2	113691926	rs4848309	T	C	++++++-+-++++++-+++	1.423e-07	0	0.5124	0.0265(0.0167-0.0363)	0.4792	NA	NA	intergenic	IL37(dist=15468),IL36G(dist=43670)	NA	NA	NA	NA	NA
2:113714976:G:T	2	113714976	rs12617864	G	T	+++++--+--+++++-+-+	1.72e-07	9.2	0.3429	0.0283(0.0177-0.0389)	0.3834	NA	NA	intergenic	IL37(dist=38518),IL36G(dist=20620)	NA	NA	NA	NA	NA
2:113691404:A:G	2	113691404	rs12467847	G	A	++++++-+-++++++-+++	1.77e-07	0	0.6182	0.0262(0.0164-0.036)	0.4947	NA	NA	intergenic	IL37(dist=14946),IL36G(dist=44192)	NA	NA	NA	NA	NA
2:113553668:A:G	2	113553668	rs10496444	G	A	++++++-+++++-++++++	2.565e-07	0	0.9597	0.0262(0.0162-0.0362)	0.644	NA	NA	intergenic	IL1A(dist=10693),IL1B(dist=33669)	NA	genehancer_id=GH02H112792;elite=1;connected_gene=IL1B;score=58.88;connected_gene=IL1RN;score=30.46;connected_gene=ANAPC1;score=16.25;connected_gene=IL1A;score=15.76;connected_gene=CKAP2L;score=12.03;connected_gene=CBWD2;score=11.28;connected_gene=RGPD8;score=11.21;connected_gene=IL36G;score=11.02;connected_gene=ZC3H6;score=10.33;connected_gene=TMEM87B;score=10.08;connected_gene=IL36B;score=7.97;	genehancer_id=GH02H112792;tissue=Mammary epithelial cells;tissue=NHEK;tissue=Osteoblasts;tissue=u87;	genehancer_id=GH02H112792;tissue=basophil;tissue=dendritic cell;tissue=keratinocyte;tissue=mesenchymal cell;tissue=monocyte;tissue=sensory epithelial cell;tissue=urothelial cell;tissue=vascular associated smooth muscle cell;	genehancer_id=GH02H112792;tissue=GM12878;tissue=HeLa-S3;tissue=K562;tissue=MCF-7;tissue=CD14-positive monocyte;tissue=common myeloid progenitor, CD34-positive;tissue=fibroblast of lung;tissue=foreskin fibroblast;tissue=IMR-90;tissue=keratinocyte;tissue=mammary epithelial cell;tissue=natural killer cell;tissue=pancreas;tissue=placenta;tissue=small intestine;
2:113563361:A:G	2	113563361	rs10167914	G	A	++++++-+-+++-++++++	2.663e-07	0	0.943	0.0262(0.0162-0.0362)	0.6388	NA	NA	intergenic	IL1A(dist=20386),IL1B(dist=23976)	Endometriosis	genehancer_id=GH02H112802;elite=1;connected_gene=IL1B;score=11.96;connected_gene=CKAP2L;score=11.76;connected_gene=IL37;score=10.66;connected_gene=SLC20A1;score=10.29;connected_gene=FLJ42351;score=10.29;	genehancer_id=GH02H112802;tissue=Mammary epithelial cells;tissue=NHEK;tissue=Osteoblasts;tissue=u87;	genehancer_id=GH02H112802;tissue=acinar cell;tissue=corneal epithelial cell;tissue=keratinocyte;tissue=mammary epithelial cell;tissue=respiratory epithelial cell;tissue=urothelial cell;	genehancer_id=GH02H112802;tissue=GM12878;tissue=HepG2;tissue=mesenchymal stem cell;tissue=astrocyte;tissue=fibroblast of lung;tissue=IMR-90;tissue=keratinocyte;tissue=mammary epithelial cell;
2:113534024:C:T	2	113534024	rs13000462	T	C	++++++-+-+++-++++++	2.865e-07	0	0.9575	0.0261(0.0161-0.0361)	0.6462	NA	NA	intronic	IL1A	NA	NA	NA	NA	NA
2:113506374:C:T	2	113506374	rs6724272	T	C	++++-+-+++++-++++++	2.875e-07	0	0.7384	0.0245(0.0151-0.0339)	0.9102	NA	NA	intronic	CKAP2L	NA	NA	NA	NA	NA
2:113535395:G:T	2	113535395	rs2071376	G	T	++++++-+-+++-++++++	2.924e-07	0	0.9492	0.0261(0.0161-0.0361)	0.6463	NA	NA	intronic	IL1A	NA	NA	NA	NA	NA
2:113529183:C:T	2	113529183	rs6542095	C	T	++++++-+-+++-++++++	3.001e-07	0	0.9485	0.0261(0.0161-0.0361)	0.6465	NA	NA	intergenic	CKAP2L(dist=6929),IL1A(dist=2309)	NA	NA	NA	NA	NA
2:113567532:C:T	2	113567532	rs74182856	T	C	++++++-+++++-++++++	3.02e-07	0	0.9566	0.0263(0.0163-0.0363)	0.638	NA	NA	intergenic	IL1A(dist=24557),IL1B(dist=19805)	NA	NA	NA	NA	NA
2:113567430:G:T	2	113567430	rs80111889	G	T	++++++-+++++-++++++	3.139e-07	0	0.9562	0.0263(0.0163-0.0363)	0.6373	NA	NA	intergenic	IL1A(dist=24455),IL1B(dist=19907)	NA	NA	NA	NA	NA
2:113553165:G:T	2	113553165	rs12711741	G	T	++++++-+-+++-++++++	3.142e-07	0	0.9483	0.026(0.016-0.036)	0.6442	NA	NA	intergenic	IL1A(dist=10190),IL1B(dist=34172)	NA	genehancer_id=GH02H112792;elite=1;connected_gene=IL1B;score=58.88;connected_gene=IL1RN;score=30.46;connected_gene=ANAPC1;score=16.25;connected_gene=IL1A;score=15.76;connected_gene=CKAP2L;score=12.03;connected_gene=CBWD2;score=11.28;connected_gene=RGPD8;score=11.21;connected_gene=IL36G;score=11.02;connected_gene=ZC3H6;score=10.33;connected_gene=TMEM87B;score=10.08;connected_gene=IL36B;score=7.97;	genehancer_id=GH02H112792;tissue=Mammary epithelial cells;tissue=NHEK;tissue=Osteoblasts;tissue=u87;	genehancer_id=GH02H112792;tissue=basophil;tissue=dendritic cell;tissue=keratinocyte;tissue=mesenchymal cell;tissue=monocyte;tissue=sensory epithelial cell;tissue=urothelial cell;tissue=vascular associated smooth muscle cell;	genehancer_id=GH02H112792;tissue=GM12878;tissue=HeLa-S3;tissue=K562;tissue=MCF-7;tissue=CD14-positive monocyte;tissue=common myeloid progenitor, CD34-positive;tissue=fibroblast of lung;tissue=foreskin fibroblast;tissue=IMR-90;tissue=keratinocyte;tissue=mammary epithelial cell;tissue=natural killer cell;tissue=pancreas;tissue=placenta;tissue=small intestine;
2:113540205:G:T	2	113540205	rs1609682	G	T	++++++-+-+++-++++++	3.163e-07	0	0.9473	0.026(0.016-0.036)	0.646	NA	NA	intronic	IL1A	NA	genehancer_id=GH02H112781;elite=1;connected_gene=IL37;score=14.53;connected_gene=IL1B;score=10.82;connected_gene=ENSG00000243389;score=9.57;connected_gene=ENSG00000207383;score=9.57;connected_gene=CHCHD5;score=9.57;connected_gene=IL1A;score=6.54;	genehancer_id=GH02H112781;tissue=Mammary epithelial cells;tissue=NHEK;tissue=u87;	NA	genehancer_id=GH02H112781;tissue=GM12878;tissue=HeLa-S3;tissue=B cell;tissue=CD14-positive monocyte;tissue=endothelial cell of umbilical vein;tissue=keratinocyte;tissue=mammary epithelial cell;
2:113532885:G:T	2	113532885	rs3783550	G	T	++++++-+-+++-++++++	3.175e-07	0	0.95	0.026(0.016-0.036)	0.6464	NA	NA	intronic	IL1A	NA	NA	NA	NA	NA
2:113536651:A:G	2	113536651	rs3783543	A	G	++++++-+-+++-++++++	3.176e-07	0	0.9492	0.026(0.016-0.036)	0.6462	NA	NA	intronic	IL1A	NA	NA	NA	NA	NA
2:113547809:C:T	2	113547809	rs3783512	T	C	++++++-+-+++-++++++	3.185e-07	0	0.946	0.026(0.016-0.036)	0.6453	NA	NA	intergenic	IL1A(dist=4834),IL1B(dist=39528)	NA	NA	NA	NA	NA
2:113534830:C:G	2	113534830	rs3783546	G	C	++++++-+-+++-++++++	3.186e-07	0	0.95	0.026(0.016-0.036)	0.6463	NA	NA	intronic	IL1A	NA	NA	NA	NA	NA
2:113866525:A:G	2	113866525	rs13404928	A	G	+++++--+++++++-++++	3.223e-07	0	0.8818	0.0287(0.0177-0.0397)	0.2866	Artery_Aorta,AC016683.6,-1,3.79e-08;Esophagus_Muscularis,PAX8,-1,5.76e-07;Artery_Aorta,PAX8,-1,8.59e-06;Heart_Left_Ventricle,AC016683.6,-1,1.75e-06;Adipose_Visceral_Omentum,AC016683.6,-1,5.05e-06;Esophagus_Muscularis,AC016683.6,-1,1.92e-07;Skin_Not_Sun_Exposed_Suprapubic,AC016683.6,-1,2.20e-06;	NA	intergenic	IL1F10(dist=33098),IL1RN(dist=8945)	NA	NA	NA	NA	NA
2:113551105:A:G	2	113551105	rs13027814	G	A	++++++-+-+++-++++++	3.226e-07	0	0.9448	0.026(0.016-0.036)	0.6447	NA	NA	intergenic	IL1A(dist=8130),IL1B(dist=36232)	NA	genehancer_id=GH02H112792;elite=1;connected_gene=IL1B;score=58.88;connected_gene=IL1RN;score=30.46;connected_gene=ANAPC1;score=16.25;connected_gene=IL1A;score=15.76;connected_gene=CKAP2L;score=12.03;connected_gene=CBWD2;score=11.28;connected_gene=RGPD8;score=11.21;connected_gene=IL36G;score=11.02;connected_gene=ZC3H6;score=10.33;connected_gene=TMEM87B;score=10.08;connected_gene=IL36B;score=7.97;	genehancer_id=GH02H112792;tissue=Mammary epithelial cells;tissue=NHEK;tissue=Osteoblasts;tissue=u87;	genehancer_id=GH02H112792;tissue=basophil;tissue=dendritic cell;tissue=keratinocyte;tissue=mesenchymal cell;tissue=monocyte;tissue=sensory epithelial cell;tissue=urothelial cell;tissue=vascular associated smooth muscle cell;	genehancer_id=GH02H112792;tissue=GM12878;tissue=HeLa-S3;tissue=K562;tissue=MCF-7;tissue=CD14-positive monocyte;tissue=common myeloid progenitor, CD34-positive;tissue=fibroblast of lung;tissue=foreskin fibroblast;tissue=IMR-90;tissue=keratinocyte;tissue=mammary epithelial cell;tissue=natural killer cell;tissue=pancreas;tissue=placenta;tissue=small intestine;
2:113547470:A:G	2	113547470	rs3783513	A	G	++++++-+-+++-++++++	3.297e-07	0	0.9492	0.026(0.016-0.036)	0.6454	NA	NA	intergenic	IL1A(dist=4495),IL1B(dist=39867)	NA	NA	NA	NA	NA
2:113550688:C:T	2	113550688	rs12478842	C	T	++++++-+-+++-++++++	3.309e-07	0	0.9469	0.026(0.016-0.036)	0.6448	NA	NA	intergenic	IL1A(dist=7713),IL1B(dist=36649)	NA	genehancer_id=GH02H112792;elite=1;connected_gene=IL1B;score=58.88;connected_gene=IL1RN;score=30.46;connected_gene=ANAPC1;score=16.25;connected_gene=IL1A;score=15.76;connected_gene=CKAP2L;score=12.03;connected_gene=CBWD2;score=11.28;connected_gene=RGPD8;score=11.21;connected_gene=IL36G;score=11.02;connected_gene=ZC3H6;score=10.33;connected_gene=TMEM87B;score=10.08;connected_gene=IL36B;score=7.97;	genehancer_id=GH02H112792;tissue=Mammary epithelial cells;tissue=NHEK;tissue=Osteoblasts;tissue=u87;	genehancer_id=GH02H112792;tissue=basophil;tissue=dendritic cell;tissue=keratinocyte;tissue=mesenchymal cell;tissue=monocyte;tissue=sensory epithelial cell;tissue=urothelial cell;tissue=vascular associated smooth muscle cell;	genehancer_id=GH02H112792;tissue=GM12878;tissue=HeLa-S3;tissue=K562;tissue=MCF-7;tissue=CD14-positive monocyte;tissue=common myeloid progenitor, CD34-positive;tissue=fibroblast of lung;tissue=foreskin fibroblast;tissue=IMR-90;tissue=keratinocyte;tissue=mammary epithelial cell;tissue=natural killer cell;tissue=pancreas;tissue=placenta;tissue=small intestine;
2:113552158:A:G	2	113552158	rs10496445	A	G	++++++-+-+++-++++++	3.321e-07	0	0.9477	0.026(0.016-0.036)	0.6444	NA	NA	intergenic	IL1A(dist=9183),IL1B(dist=35179)	NA	genehancer_id=GH02H112792;elite=1;connected_gene=IL1B;score=58.88;connected_gene=IL1RN;score=30.46;connected_gene=ANAPC1;score=16.25;connected_gene=IL1A;score=15.76;connected_gene=CKAP2L;score=12.03;connected_gene=CBWD2;score=11.28;connected_gene=RGPD8;score=11.21;connected_gene=IL36G;score=11.02;connected_gene=ZC3H6;score=10.33;connected_gene=TMEM87B;score=10.08;connected_gene=IL36B;score=7.97;	genehancer_id=GH02H112792;tissue=Mammary epithelial cells;tissue=NHEK;tissue=Osteoblasts;tissue=u87;	genehancer_id=GH02H112792;tissue=basophil;tissue=dendritic cell;tissue=keratinocyte;tissue=mesenchymal cell;tissue=monocyte;tissue=sensory epithelial cell;tissue=urothelial cell;tissue=vascular associated smooth muscle cell;	genehancer_id=GH02H112792;tissue=GM12878;tissue=HeLa-S3;tissue=K562;tissue=MCF-7;tissue=CD14-positive monocyte;tissue=common myeloid progenitor, CD34-positive;tissue=fibroblast of lung;tissue=foreskin fibroblast;tissue=IMR-90;tissue=keratinocyte;tissue=mammary epithelial cell;tissue=natural killer cell;tissue=pancreas;tissue=placenta;tissue=small intestine;
2:113551694:A:G	2	113551694	rs4848301	G	A	++++++-+-+++-++++++	3.35e-07	0	0.9481	0.026(0.016-0.036)	0.6445	NA	NA	intergenic	IL1A(dist=8719),IL1B(dist=35643)	NA	genehancer_id=GH02H112792;elite=1;connected_gene=IL1B;score=58.88;connected_gene=IL1RN;score=30.46;connected_gene=ANAPC1;score=16.25;connected_gene=IL1A;score=15.76;connected_gene=CKAP2L;score=12.03;connected_gene=CBWD2;score=11.28;connected_gene=RGPD8;score=11.21;connected_gene=IL36G;score=11.02;connected_gene=ZC3H6;score=10.33;connected_gene=TMEM87B;score=10.08;connected_gene=IL36B;score=7.97;	genehancer_id=GH02H112792;tissue=Mammary epithelial cells;tissue=NHEK;tissue=Osteoblasts;tissue=u87;	genehancer_id=GH02H112792;tissue=basophil;tissue=dendritic cell;tissue=keratinocyte;tissue=mesenchymal cell;tissue=monocyte;tissue=sensory epithelial cell;tissue=urothelial cell;tissue=vascular associated smooth muscle cell;	genehancer_id=GH02H112792;tissue=GM12878;tissue=HeLa-S3;tissue=K562;tissue=MCF-7;tissue=CD14-positive monocyte;tissue=common myeloid progenitor, CD34-positive;tissue=fibroblast of lung;tissue=foreskin fibroblast;tissue=IMR-90;tissue=keratinocyte;tissue=mammary epithelial cell;tissue=natural killer cell;tissue=pancreas;tissue=placenta;tissue=small intestine;
2:113551716:C:T	2	113551716	rs4848302	T	C	++++++-+-+++-++++++	3.351e-07	0	0.9482	0.026(0.016-0.036)	0.6445	NA	NA	intergenic	IL1A(dist=8741),IL1B(dist=35621)	NA	genehancer_id=GH02H112792;elite=1;connected_gene=IL1B;score=58.88;connected_gene=IL1RN;score=30.46;connected_gene=ANAPC1;score=16.25;connected_gene=IL1A;score=15.76;connected_gene=CKAP2L;score=12.03;connected_gene=CBWD2;score=11.28;connected_gene=RGPD8;score=11.21;connected_gene=IL36G;score=11.02;connected_gene=ZC3H6;score=10.33;connected_gene=TMEM87B;score=10.08;connected_gene=IL36B;score=7.97;	genehancer_id=GH02H112792;tissue=Mammary epithelial cells;tissue=NHEK;tissue=Osteoblasts;tissue=u87;	genehancer_id=GH02H112792;tissue=basophil;tissue=dendritic cell;tissue=keratinocyte;tissue=mesenchymal cell;tissue=monocyte;tissue=sensory epithelial cell;tissue=urothelial cell;tissue=vascular associated smooth muscle cell;	genehancer_id=GH02H112792;tissue=GM12878;tissue=HeLa-S3;tissue=K562;tissue=MCF-7;tissue=CD14-positive monocyte;tissue=common myeloid progenitor, CD34-positive;tissue=fibroblast of lung;tissue=foreskin fibroblast;tissue=IMR-90;tissue=keratinocyte;tissue=mammary epithelial cell;tissue=natural killer cell;tissue=pancreas;tissue=placenta;tissue=small intestine;
2:113541819:A:T	2	113541819	rs3783525	T	A	++++++-+-+++-++++++	3.391e-07	0	0.9467	0.026(0.016-0.036)	0.646	NA	NA	intronic	IL1A	NA	genehancer_id=GH02H112781;elite=1;connected_gene=IL37;score=14.53;connected_gene=IL1B;score=10.82;connected_gene=ENSG00000243389;score=9.57;connected_gene=ENSG00000207383;score=9.57;connected_gene=CHCHD5;score=9.57;connected_gene=IL1A;score=6.54;	genehancer_id=GH02H112781;tissue=Mammary epithelial cells;tissue=NHEK;tissue=u87;	NA	genehancer_id=GH02H112781;tissue=GM12878;tissue=HeLa-S3;tissue=B cell;tissue=CD14-positive monocyte;tissue=endothelial cell of umbilical vein;tissue=keratinocyte;tissue=mammary epithelial cell;
2:113552678:A:T	2	113552678	rs13009294	A	T	++++++-+-+++-++++++	3.448e-07	0	0.9525	0.0259(0.0159-0.0359)	0.6443	NA	NA	intergenic	IL1A(dist=9703),IL1B(dist=34659)	NA	genehancer_id=GH02H112792;elite=1;connected_gene=IL1B;score=58.88;connected_gene=IL1RN;score=30.46;connected_gene=ANAPC1;score=16.25;connected_gene=IL1A;score=15.76;connected_gene=CKAP2L;score=12.03;connected_gene=CBWD2;score=11.28;connected_gene=RGPD8;score=11.21;connected_gene=IL36G;score=11.02;connected_gene=ZC3H6;score=10.33;connected_gene=TMEM87B;score=10.08;connected_gene=IL36B;score=7.97;	genehancer_id=GH02H112792;tissue=Mammary epithelial cells;tissue=NHEK;tissue=Osteoblasts;tissue=u87;	genehancer_id=GH02H112792;tissue=basophil;tissue=dendritic cell;tissue=keratinocyte;tissue=mesenchymal cell;tissue=monocyte;tissue=sensory epithelial cell;tissue=urothelial cell;tissue=vascular associated smooth muscle cell;	genehancer_id=GH02H112792;tissue=GM12878;tissue=HeLa-S3;tissue=K562;tissue=MCF-7;tissue=CD14-positive monocyte;tissue=common myeloid progenitor, CD34-positive;tissue=fibroblast of lung;tissue=foreskin fibroblast;tissue=IMR-90;tissue=keratinocyte;tissue=mammary epithelial cell;tissue=natural killer cell;tissue=pancreas;tissue=placenta;tissue=small intestine;
2:113538779:A:G	2	113538779	rs3783533	G	A	++++++-+-+++-++++++	3.509e-07	0	0.9471	0.0259(0.0159-0.0359)	0.6462	NA	NA	intronic	IL1A	NA	NA	NA	NA	NA
2:113569920:A:T	2	113569920	rs12471565	T	A	++++++-+++++-++++++	3.588e-07	0	0.9489	0.0264(0.0162-0.0366)	0.6365	NA	NA	intergenic	IL1A(dist=26945),IL1B(dist=17417)	NA	genehancer_id=GH02H112811;elite=1;connected_gene=IL1B;score=75.27;connected_gene=IL1RN;score=45.94;connected_gene=IL1A;score=26.19;connected_gene=IL37;score=15.25;connected_gene=IL36B;score=13.38;connected_gene=IL36G;score=11.83;connected_gene=CKAP2L;score=11.32;	genehancer_id=GH02H112811;tissue=Mammary epithelial cells;tissue=NHEK;tissue=Osteoblasts;tissue=u87;	genehancer_id=GH02H112811;tissue=acinar cell;tissue=basophil;tissue=blood vessel endothelial cell;tissue=hair follicle cell;tissue=respiratory epithelial cell;tissue=stromal cell;	genehancer_id=GH02H112811;tissue=GM12878;tissue=HeLa-S3;tissue=K562;tissue=MCF-7;tissue=mesenchymal stem cell;tissue=mesendoderm;tissue=astrocyte;tissue=CD14-positive monocyte;tissue=endothelial cell of umbilical vein;tissue=fibroblast of dermis;tissue=fibroblast of lung;tissue=IMR-90;tissue=keratinocyte;tissue=mammary epithelial cell;tissue=H1-hESC;tissue=adrenal gland;tissue=placenta;tissue=sma…
2:113568847:C:G	2	113568847	rs4402765	C	G	++++++-+++++-++++++	3.614e-07	0	0.9483	0.0264(0.0162-0.0366)	0.6368	NA	NA	intergenic	IL1A(dist=25872),IL1B(dist=18490)	NA	genehancer_id=GH02H112811;elite=1;connected_gene=IL1B;score=75.27;connected_gene=IL1RN;score=45.94;connected_gene=IL1A;score=26.19;connected_gene=IL37;score=15.25;connected_gene=IL36B;score=13.38;connected_gene=IL36G;score=11.83;connected_gene=CKAP2L;score=11.32;	genehancer_id=GH02H112811;tissue=Mammary epithelial cells;tissue=NHEK;tissue=Osteoblasts;tissue=u87;	genehancer_id=GH02H112811;tissue=acinar cell;tissue=basophil;tissue=blood vessel endothelial cell;tissue=hair follicle cell;tissue=respiratory epithelial cell;tissue=stromal cell;	genehancer_id=GH02H112811;tissue=GM12878;tissue=HeLa-S3;tissue=K562;tissue=MCF-7;tissue=mesenchymal stem cell;tissue=mesendoderm;tissue=astrocyte;tissue=CD14-positive monocyte;tissue=endothelial cell of umbilical vein;tissue=fibroblast of dermis;tissue=fibroblast of lung;tissue=IMR-90;tissue=keratinocyte;tissue=mammary epithelial cell;tissue=H1-hESC;tissue=adrenal gland;tissue=placenta;tissue=sma…
2:113537579:C:T	2	113537579	rs3783539	T	C	++++++-+-+++-++++++	3.634e-07	0	0.9423	0.0259(0.0159-0.0359)	0.6462	NA	NA	intronic	IL1A	NA	NA	NA	NA	NA
2:113543577:A:G	2	113543577	rs3783521	A	G	++++++-+-+++-++++++	3.67e-07	0	0.9404	0.0259(0.0159-0.0359)	0.6458	NA	NA	upstream	IL1A(dist=602)	NA	NA	NA	NA	NA
2:113541807:C:T	2	113541807	rs3783526	T	C	++++++-+-+++-++++++	3.887e-07	0	0.9397	0.0258(0.0158-0.0358)	0.646	NA	NA	intronic	IL1A	NA	genehancer_id=GH02H112781;elite=1;connected_gene=IL37;score=14.53;connected_gene=IL1B;score=10.82;connected_gene=ENSG00000243389;score=9.57;connected_gene=ENSG00000207383;score=9.57;connected_gene=CHCHD5;score=9.57;connected_gene=IL1A;score=6.54;	genehancer_id=GH02H112781;tissue=Mammary epithelial cells;tissue=NHEK;tissue=u87;	NA	genehancer_id=GH02H112781;tissue=GM12878;tissue=HeLa-S3;tissue=B cell;tissue=CD14-positive monocyte;tissue=endothelial cell of umbilical vein;tissue=keratinocyte;tissue=mammary epithelial cell;
2:113540084:A:G	2	113540084	rs2071373	G	A	++++++-+-+++-++++++	3.898e-07	0	0.9415	0.0258(0.0158-0.0358)	0.646	NA	NA	intronic	IL1A	NA	genehancer_id=GH02H112781;elite=1;connected_gene=IL37;score=14.53;connected_gene=IL1B;score=10.82;connected_gene=ENSG00000243389;score=9.57;connected_gene=ENSG00000207383;score=9.57;connected_gene=CHCHD5;score=9.57;connected_gene=IL1A;score=6.54;	genehancer_id=GH02H112781;tissue=Mammary epithelial cells;tissue=NHEK;tissue=u87;	NA	genehancer_id=GH02H112781;tissue=GM12878;tissue=HeLa-S3;tissue=B cell;tissue=CD14-positive monocyte;tissue=endothelial cell of umbilical vein;tissue=keratinocyte;tissue=mammary epithelial cell;
2:113490323:A:G	2	113490323	rs11123148	G	A	++++-+-+++++-++++++	3.96e-07	0	0.8836	0.0242(0.0148-0.0336)	0.9186	NA	NA	intronic	NT5DC4	NA	NA	NA	NA	NA
2:113490951:A:G	2	113490951	rs10187872	G	A	++++-+-+++++-++++++	4.252e-07	0	0.8842	0.0241(0.0147-0.0335)	0.9185	NA	NA	intronic	NT5DC4	NA	NA	NA	NA	NA
2:113555296:G:T	2	113555296	rs12612788	T	G	++++++-+-+++-++++++	4.624e-07	0	0.9415	0.0257(0.0157-0.0357)	0.6433	NA	NA	intergenic	IL1A(dist=12321),IL1B(dist=32041)	NA	NA	NA	NA	NA
2:113538782:A:G	2	113538782	rs1533463	G	A	++++++-+-+++-++++++	4.748e-07	0	0.933	0.0257(0.0157-0.0357)	0.646	NA	NA	intronic	IL1A	NA	NA	NA	NA	NA
2:113643638:A:G	2	113643638	rs11687403	G	A	++---++++++++++++-+	5.585e-07	0	0.4644	0.024(0.0146-0.0334)	0.4768	Skin_Sun_Exposed_Lower_leg,IL36B,-1,4.85e-07;Skin_Sun_Exposed_Lower_leg,IL1A,-1,2.81e-08;	Lymphoblastoid_EUR_genelevel,IL1B,-1,4.89e-06;	intergenic	IL1B(dist=49282),IL37(dist=26910)	NA	NA	NA	NA	NA
2:113840014:A:G	2	113840014	rs13030546	G	A	+++++--+++++++-++++	6.127e-07	0	0.5358	0.0272(0.0164-0.038)	0.2581	Artery_Aorta,AC016683.6,-1,1.80e-06;Esophagus_Muscularis,PAX8,-1,7.05e-06;Heart_Left_Ventricle,AC016683.6,-1,4.78e-06;Testis,IL1RN,-1,1.21e-05;Brain_Nucleus_accumbens_basal_ganglia,PAX8,-1,4.57e-06;Esophagus_Muscularis,AC016683.6,-1,1.41e-05;	NA	intergenic	IL1F10(dist=6587),IL1RN(dist=35456)	NA	NA	NA	NA	NA
2:113664409:C:G	2	113664409	rs4364030	C	G	++--+++++++++++++-+	7.931e-07	0	0.5226	0.0236(0.0142-0.033)	0.4697	Skin_Sun_Exposed_Lower_leg,IL36B,-1,3.74e-07;Skin_Sun_Exposed_Lower_leg,IL1A,-1,1.69e-08;	Lymphoblastoid_EUR_genelevel,IL1B,-1,6.06e-06;	intergenic	IL1B(dist=70053),IL37(dist=6139)	NA	NA	NA	NA	NA
2:113707577:A:G	2	113707577	rs66591921	A	G	++++++-+--+++++-+++	8.277e-07	10.5	0.3262	0.0271(0.0163-0.0379)	0.3812	Skin_Sun_Exposed_Lower_leg,IL1A,-1,1.21e-06;	NA	intergenic	IL37(dist=31119),IL36G(dist=28019)	NA	NA	NA	NA	NA
2:113887207:C:T	2	113887207	rs419598	C	T	+++++--+++++--+++-+	1.204e-06	6.9	0.3718	0.0258(0.0154-0.0362)	0.2068	Artery_Aorta,AC016683.6,-1,9.59e-07;Esophagus_Muscularis,PAX8,-1,1.38e-05;Lung,AC016683.6,-1,6.39e-06;Heart_Left_Ventricle,AC016683.6,-1,4.44e-07;Esophagus_Muscularis,AC016683.6,-1,1.75e-05;Colon_Transverse,IL1RN,-1,2.57e-06;	NA	exonic	IL1RN	NA	genehancer_id=GH02H113126;elite=1;connected_gene=PSD4;score=22.51;connected_gene=PAX8-AS1;score=18.52;connected_gene=RNU6-1180P;score=12.04;connected_gene=PAX8;score=10.39;connected_gene=IL1F10;score=9.88;connected_gene=IL36RN;score=6.12;connected_gene=LINC01191;score=5.34;	genehancer_id=GH02H113126;tissue=CD14+ monocytes;	NA	genehancer_id=GH02H113126;tissue=HepG2;tissue=CD14-positive monocyte;tissue=natural killer cell;
2:113670834:A:G	2	113670834	rs3811042	G	A	++---++++++++++++-+	1.287e-06	0	0.5292	0.0232(0.0138-0.0326)	0.4603	Skin_Sun_Exposed_Lower_leg,IL36B,-1,5.68e-07;Skin_Sun_Exposed_Lower_leg,IL1A,-1,1.18e-08;	Lymphoblastoid_EUR_genelevel,IL1B,-1,3.21e-06;	intronic	IL37	NA	NA	NA	NA	NA
2:113673471:A:G	2	113673471	rs4849132	G	A	++---++++++++++++-+	1.596e-06	0	0.5195	0.023(0.0136-0.0324)	0.4576	Skin_Sun_Exposed_Lower_leg,IL36B,-1,3.00e-07;Skin_Sun_Exposed_Lower_leg,IL1A,-1,1.53e-08;	Lymphoblastoid_EUR_genelevel,IL1B,-1,1.55e-06;	intronic	IL37	NA	NA	NA	NA	NA
2:113888470:C:G	2	113888470	rs434792	G	C	+++++--+-++++-+++++	1.779e-06	12.8	0.2976	0.0254(0.015-0.0358)	0.2067	Artery_Aorta,AC016683.6,-1,9.51e-07;Esophagus_Muscularis,PAX8,-1,1.28e-05;Lung,AC016683.6,-1,6.27e-06;Heart_Left_Ventricle,AC016683.6,-1,4.55e-07;Colon_Transverse,IL1RN,-1,2.35e-06;	NA	intronic	IL1RN	NA	genehancer_id=GH02H113126;elite=1;connected_gene=PSD4;score=22.51;connected_gene=PAX8-AS1;score=18.52;connected_gene=RNU6-1180P;score=12.04;connected_gene=PAX8;score=10.39;connected_gene=IL1F10;score=9.88;connected_gene=IL36RN;score=6.12;connected_gene=LINC01191;score=5.34;	genehancer_id=GH02H113126;tissue=CD14+ monocytes;	NA	genehancer_id=GH02H113126;tissue=HepG2;tissue=CD14-positive monocyte;tissue=natural killer cell;
2:113888465:A:G	2	113888465	rs448341	G	A	+++++--+-++++-+++++	1.809e-06	12.7	0.2989	0.0254(0.015-0.0358)	0.2067	Artery_Aorta,AC016683.6,-1,9.51e-07;Esophagus_Muscularis,PAX8,-1,1.28e-05;Lung,AC016683.6,-1,6.27e-06;Heart_Left_Ventricle,AC016683.6,-1,4.55e-07;Colon_Transverse,IL1RN,-1,2.35e-06;	NA	intronic	IL1RN	NA	genehancer_id=GH02H113126;elite=1;connected_gene=PSD4;score=22.51;connected_gene=PAX8-AS1;score=18.52;connected_gene=RNU6-1180P;score=12.04;connected_gene=PAX8;score=10.39;connected_gene=IL1F10;score=9.88;connected_gene=IL36RN;score=6.12;connected_gene=LINC01191;score=5.34;	genehancer_id=GH02H113126;tissue=CD14+ monocytes;	NA	genehancer_id=GH02H113126;tissue=HepG2;tissue=CD14-positive monocyte;tissue=natural killer cell;
2:113888579:C:T	2	113888579	rs432014	C	T	+++++--+-+++--+++++	1.989e-06	14.8	0.2725	0.0252(0.0148-0.0356)	0.2062	Artery_Aorta,AC016683.6,-1,5.79e-06;Esophagus_Muscularis,PAX8,-1,1.55e-05;Heart_Left_Ventricle,AC016683.6,-1,2.08e-06;	NA	intronic	IL1RN	NA	genehancer_id=GH02H113126;elite=1;connected_gene=PSD4;score=22.51;connected_gene=PAX8-AS1;score=18.52;connected_gene=RNU6-1180P;score=12.04;connected_gene=PAX8;score=10.39;connected_gene=IL1F10;score=9.88;connected_gene=IL36RN;score=6.12;connected_gene=LINC01191;score=5.34;	genehancer_id=GH02H113126;tissue=CD14+ monocytes;	NA	genehancer_id=GH02H113126;tissue=HepG2;tissue=CD14-positive monocyte;tissue=natural killer cell;
2:113653369:C:T	2	113653369	rs11690879	C	T	+++++-++-++++++++-+	2.231e-06	0	0.6171	0.0235(0.0137-0.0333)	0.2292	NA	NA	intergenic	IL1B(dist=59013),IL37(dist=17179)	NA	NA	NA	NA	NA
2:113888793:A:T	2	113888793	rs454078	T	A	+++++--+-+++--+++++	2.303e-06	14.8	0.2729	0.0251(0.0147-0.0355)	0.2059	Artery_Aorta,AC016683.6,-1,5.20e-07;Esophagus_Muscularis,PAX8,-1,8.63e-06;Lung,AC016683.6,-1,5.87e-06;Heart_Left_Ventricle,AC016683.6,-1,1.06e-06;Esophagus_Muscularis,AC016683.6,-1,1.66e-05;Colon_Transverse,IL1RN,-1,2.18e-06;	NA	intronic	IL1RN	NA	genehancer_id=GH02H113126;elite=1;connected_gene=PSD4;score=22.51;connected_gene=PAX8-AS1;score=18.52;connected_gene=RNU6-1180P;score=12.04;connected_gene=PAX8;score=10.39;connected_gene=IL1F10;score=9.88;connected_gene=IL36RN;score=6.12;connected_gene=LINC01191;score=5.34;	genehancer_id=GH02H113126;tissue=CD14+ monocytes;	NA	genehancer_id=GH02H113126;tissue=HepG2;tissue=CD14-positive monocyte;tissue=natural killer cell;
2:113880292:C:G	2	113880292	rs2853628	C	G	+++++--+-+++--+++++	2.353e-06	11.1	0.3194	0.025(0.0146-0.0354)	0.2087	Artery_Aorta,AC016683.6,-1,3.28e-06;Heart_Left_Ventricle,AC016683.6,-1,2.72e-06;	NA	intronic	IL1RN	NA	genehancer_id=GH02H113120;elite=0;connected_gene=PSD4;score=18.39;connected_gene=PAX8-AS1;score=17.81;connected_gene=RNU6-1180P;score=12.16;connected_gene=IL1F10;score=10.13;	genehancer_id=GH02H113120;tissue=CD14+ monocytes;tissue=Esophagus;	NA	NA
2:113886384:A:G	2	113886384	rs1794067	A	G	+++++--+-+++--+++-+	2.416e-06	16	0.2584	0.025(0.0146-0.0354)	0.2079	Artery_Aorta,AC016683.6,-1,2.46e-06;Heart_Left_Ventricle,AC016683.6,-1,2.76e-06;	NA	intronic	IL1RN	NA	genehancer_id=GH02H113126;elite=1;connected_gene=PSD4;score=22.51;connected_gene=PAX8-AS1;score=18.52;connected_gene=RNU6-1180P;score=12.04;connected_gene=PAX8;score=10.39;connected_gene=IL1F10;score=9.88;connected_gene=IL36RN;score=6.12;connected_gene=LINC01191;score=5.34;	genehancer_id=GH02H113126;tissue=CD14+ monocytes;	NA	genehancer_id=GH02H113126;tissue=HepG2;tissue=CD14-positive monocyte;tissue=natural killer cell;
2:113838725:C:G	2	113838725	rs55699240	C	G	+++++--+-+++++-++++	2.433e-06	0	0.5916	0.0254(0.0148-0.036)	0.2594	Artery_Aorta,AC016683.6,-1,6.47e-07;Esophagus_Muscularis,PAX8,-1,7.16e-06;Lung,AC016683.6,-1,8.21e-06;Heart_Left_Ventricle,AC016683.6,-1,4.17e-06;Brain_Nucleus_accumbens_basal_ganglia,PAX8,-1,2.17e-06;Esophagus_Muscularis,AC016683.6,-1,4.57e-06;Skin_Not_Sun_Exposed_Suprapubic,AC016683.6,-1,2.49e-06;	NA	intergenic	IL1F10(dist=5298),IL1RN(dist=36745)	NA	NA	NA	NA	NA
2:113520933:C:T	2	113520933	rs74900323	T	C	+++++-+++-+++++--++	2.455e-06	13.3	0.2921	0.0569(0.0332-0.0806)	0.2177	NA	NA	intronic	CKAP2L	NA	genehancer_id=GH02H112762;elite=1;connected_gene=POLR1B;score=25.62;connected_gene=ANAPC1;score=23.45;connected_gene=RGPD8;score=12.29;connected_gene=PSD4;score=6.06;connected_gene=IL1A;score=5.53;	NA	NA	genehancer_id=GH02H112762;tissue=GM12878;tissue=HCT116;tissue=HeLa-S3;tissue=HepG2;tissue=K562;tissue=MCF-7;tissue=Panc1;tissue=mesenchymal stem cell;tissue=mesendoderm;tissue=iPS DF 19.11;tissue=iPS DF 6.9;tissue=astrocyte;tissue=B cell;tissue=CD14-positive monocyte;tissue=common myeloid progenitor, CD34-positive;tissue=endothelial cell of umbilical vein;tissue=fibroblast of dermis;tissue=fibrob…
2:113508209:C:G	2	113508209	rs10193063	G	C	++++-+-+++++-++++++	2.464e-06	0	0.8062	0.0225(0.0131-0.0319)	0.911	NA	NA	intronic	CKAP2L	NA	genehancer_id=GH02H112749;elite=1;connected_gene=IL1B;score=12.21;connected_gene=IL1A;score=11.92;connected_gene=IL37;score=10.77;	NA	NA	genehancer_id=GH02H112749;tissue=GM12878;tissue=HepG2;tissue=Panc1;tissue=B cell;tissue=common myeloid progenitor, CD34-positive;tissue=foreskin fibroblast;tissue=natural killer cell;tissue=T-cell;tissue=H1-hESC;tissue=thymus;
2:113658015:A:C	2	113658015	rs11690539	A	C	+++++-++-++++++++-+	2.48e-06	0	0.6042	0.0234(0.0136-0.0332)	0.2287	NA	NA	intergenic	IL1B(dist=63659),IL37(dist=12533)	NA	genehancer_id=GH02H112900;elite=1;connected_gene=IL1B;score=10.74;connected_gene=IL1A;score=10.51;connected_gene=IL36G;score=10.33;connected_gene=HMGN2P23;score=10.31;connected_gene=SLC20A1;score=9.53;connected_gene=FLJ42351;score=9.53;connected_gene=CDK8P2;score=6.74;connected_gene=PSD4;score=6.03;connected_gene=IL37;score=5.23;	NA	NA	genehancer_id=GH02H112900;tissue=large intestine;tissue=small intestine;
2:113888557:A:G	2	113888557	rs451578	A	G	+++++--+-+++--+++++	2.653e-06	10.6	0.3252	0.0243(0.0141-0.0345)	0.1693	Artery_Aorta,AC016683.6,-1,4.15e-07;Esophagus_Muscularis,PAX8,-1,3.41e-06;Lung,AC016683.6,-1,2.62e-07;Heart_Left_Ventricle,AC016683.6,-1,7.88e-08;Heart_Left_Ventricle,PAX8,-1,8.48e-06;Lung,PAX8,-1,9.43e-07;Esophagus_Muscularis,AC016683.6,-1,7.65e-06;Colon_Transverse,IL1RN,-1,1.96e-06;	NA	intronic	IL1RN	NA	genehancer_id=GH02H113126;elite=1;connected_gene=PSD4;score=22.51;connected_gene=PAX8-AS1;score=18.52;connected_gene=RNU6-1180P;score=12.04;connected_gene=PAX8;score=10.39;connected_gene=IL1F10;score=9.88;connected_gene=IL36RN;score=6.12;connected_gene=LINC01191;score=5.34;	genehancer_id=GH02H113126;tissue=CD14+ monocytes;	NA	genehancer_id=GH02H113126;tissue=HepG2;tissue=CD14-positive monocyte;tissue=natural killer cell;
2:113514763:C:T	2	113514763	rs17042344	T	C	+++++-+++-+++++--++	2.685e-06	15.7	0.2617	0.0564(0.0329-0.0799)	0.2152	NA	NA	exonic	CKAP2L	NA	NA	NA	NA	NA
2:113887672:A:G	2	113887672	rs447713	G	A	+++++--+-+++--+++++	2.78e-06	15.6	0.2634	0.0249(0.0145-0.0353)	0.2064	Artery_Aorta,AC016683.6,-1,9.56e-07;Esophagus_Muscularis,PAX8,-1,1.38e-05;Lung,AC016683.6,-1,6.39e-06;Heart_Left_Ventricle,AC016683.6,-1,4.44e-07;Esophagus_Muscularis,AC016683.6,-1,1.75e-05;Colon_Transverse,IL1RN,-1,2.57e-06;	NA	intronic	IL1RN	NA	genehancer_id=GH02H113126;elite=1;connected_gene=PSD4;score=22.51;connected_gene=PAX8-AS1;score=18.52;connected_gene=RNU6-1180P;score=12.04;connected_gene=PAX8;score=10.39;connected_gene=IL1F10;score=9.88;connected_gene=IL36RN;score=6.12;connected_gene=LINC01191;score=5.34;	genehancer_id=GH02H113126;tissue=CD14+ monocytes;	NA	genehancer_id=GH02H113126;tissue=HepG2;tissue=CD14-positive monocyte;tissue=natural killer cell;
2:113885826:A:G	2	113885826	rs444413	A	G	+++++--+-+++--+++++	2.811e-06	15	0.2705	0.0249(0.0145-0.0353)	0.207	Artery_Aorta,AC016683.6,-1,9.59e-07;Esophagus_Muscularis,PAX8,-1,1.38e-05;Lung,AC016683.6,-1,6.38e-06;Heart_Left_Ventricle,AC016683.6,-1,4.44e-07;Esophagus_Muscularis,AC016683.6,-1,1.74e-05;Colon_Transverse,IL1RN,-1,2.57e-06;	NA	intronic	IL1RN	NA	genehancer_id=GH02H113126;elite=1;connected_gene=PSD4;score=22.51;connected_gene=PAX8-AS1;score=18.52;connected_gene=RNU6-1180P;score=12.04;connected_gene=PAX8;score=10.39;connected_gene=IL1F10;score=9.88;connected_gene=IL36RN;score=6.12;connected_gene=LINC01191;score=5.34;	genehancer_id=GH02H113126;tissue=CD14+ monocytes;	NA	genehancer_id=GH02H113126;tissue=HepG2;tissue=CD14-positive monocyte;tissue=natural killer cell;
2:113887399:A:G	2	113887399	rs442710	A	G	+++++--+-+++--+++++	2.812e-06	15.9	0.2597	0.0249(0.0145-0.0353)	0.2066	Artery_Aorta,AC016683.6,-1,9.59e-07;Esophagus_Muscularis,PAX8,-1,1.38e-05;Lung,AC016683.6,-1,6.39e-06;Heart_Left_Ventricle,AC016683.6,-1,4.44e-07;Esophagus_Muscularis,AC016683.6,-1,1.75e-05;Colon_Transverse,IL1RN,-1,2.57e-06;	NA	intronic	IL1RN	NA	genehancer_id=GH02H113126;elite=1;connected_gene=PSD4;score=22.51;connected_gene=PAX8-AS1;score=18.52;connected_gene=RNU6-1180P;score=12.04;connected_gene=PAX8;score=10.39;connected_gene=IL1F10;score=9.88;connected_gene=IL36RN;score=6.12;connected_gene=LINC01191;score=5.34;	genehancer_id=GH02H113126;tissue=CD14+ monocytes;	NA	genehancer_id=GH02H113126;tissue=HepG2;tissue=CD14-positive monocyte;tissue=natural killer cell;
2:113887458:G:T	2	113887458	rs408392	T	G	+++++--+-+++--+++++	2.821e-06	15.8	0.2611	0.0248(0.0144-0.0352)	0.2065	Artery_Aorta,AC016683.6,-1,9.58e-07;Esophagus_Muscularis,PAX8,-1,1.38e-05;Lung,AC016683.6,-1,6.39e-06;Heart_Left_Ventricle,AC016683.6,-1,4.44e-07;Esophagus_Muscularis,AC016683.6,-1,1.75e-05;Colon_Transverse,IL1RN,-1,2.57e-06;	NA	intronic	IL1RN	NA	genehancer_id=GH02H113126;elite=1;connected_gene=PSD4;score=22.51;connected_gene=PAX8-AS1;score=18.52;connected_gene=RNU6-1180P;score=12.04;connected_gene=PAX8;score=10.39;connected_gene=IL1F10;score=9.88;connected_gene=IL36RN;score=6.12;connected_gene=LINC01191;score=5.34;	genehancer_id=GH02H113126;tissue=CD14+ monocytes;	NA	genehancer_id=GH02H113126;tissue=HepG2;tissue=CD14-positive monocyte;tissue=natural killer cell;
2:113645117:A:G	2	113645117	rs2723151	A	G	++---++++++++++++-+	2.857e-06	2.8	0.4222	0.0221(0.0129-0.0313)	0.3313	Skin_Sun_Exposed_Lower_leg,IL1A,-1,2.71e-07;	Lymphoblastoid_EUR_genelevel,IL1B,-1,3.17e-07;	intergenic	IL1B(dist=50761),IL37(dist=25431)	NA	NA	NA	NA	NA
2:113887803:A:G	2	113887803	rs128964	G	A	+++++--+-+++--+++++	2.868e-06	15	0.2706	0.0248(0.0144-0.0352)	0.2064	Artery_Aorta,AC016683.6,-1,9.55e-07;Esophagus_Muscularis,PAX8,-1,1.38e-05;Lung,AC016683.6,-1,6.38e-06;Heart_Left_Ventricle,AC016683.6,-1,4.44e-07;Esophagus_Muscularis,AC016683.6,-1,1.75e-05;Colon_Transverse,IL1RN,-1,2.57e-06;	NA	intronic	IL1RN	NA	genehancer_id=GH02H113126;elite=1;connected_gene=PSD4;score=22.51;connected_gene=PAX8-AS1;score=18.52;connected_gene=RNU6-1180P;score=12.04;connected_gene=PAX8;score=10.39;connected_gene=IL1F10;score=9.88;connected_gene=IL36RN;score=6.12;connected_gene=LINC01191;score=5.34;	genehancer_id=GH02H113126;tissue=CD14+ monocytes;	NA	genehancer_id=GH02H113126;tissue=HepG2;tissue=CD14-positive monocyte;tissue=natural killer cell;
2:113886503:A:G	2	113886503	rs1794068	A	G	+++++--+-+++--+++++	2.899e-06	15.5	0.2639	0.0248(0.0144-0.0352)	0.2069	Artery_Aorta,AC016683.6,-1,9.59e-07;Esophagus_Muscularis,PAX8,-1,1.38e-05;Lung,AC016683.6,-1,6.38e-06;Heart_Left_Ventricle,AC016683.6,-1,4.44e-07;Esophagus_Muscularis,AC016683.6,-1,1.75e-05;Colon_Transverse,IL1RN,-1,2.57e-06;	NA	intronic	IL1RN	NA	genehancer_id=GH02H113126;elite=1;connected_gene=PSD4;score=22.51;connected_gene=PAX8-AS1;score=18.52;connected_gene=RNU6-1180P;score=12.04;connected_gene=PAX8;score=10.39;connected_gene=IL1F10;score=9.88;connected_gene=IL36RN;score=6.12;connected_gene=LINC01191;score=5.34;	genehancer_id=GH02H113126;tissue=CD14+ monocytes;	NA	genehancer_id=GH02H113126;tissue=HepG2;tissue=CD14-positive monocyte;tissue=natural killer cell;
2:113506673:C:T	2	113506673	rs6706663	C	T	++++-+-+++++-++++++	2.92e-06	0	0.7979	0.0223(0.0129-0.0317)	0.9106	NA	NA	intronic	CKAP2L	NA	NA	NA	NA	NA
2:113497051:G:T	2	113497051	rs10165537	T	G	++++-+-+++++-++++++	2.927e-06	0	0.7826	0.0223(0.0129-0.0317)	0.9105	NA	NA	intronic	CKAP2L,NT5DC4	NA	NA	NA	NA	NA
2:113494529:A:C	2	113494529	rs10203064	A	C	-+++-+-+++++-++++++	2.969e-06	0	0.772	0.0223(0.0129-0.0317)	0.9103	NA	NA	UTR3	CKAP2L(NM_001304361:c.*1871T>G,NM_152515:c.*1871T>G)	NA	NA	NA	NA	NA
2:113887338:A:C	2	113887338	rs495410	C	A	+++++--+-+++--+++-+	2.983e-06	15.5	0.2643	0.0248(0.0144-0.0352)	0.2067	Artery_Aorta,AC016683.6,-1,9.59e-07;Esophagus_Muscularis,PAX8,-1,1.38e-05;Lung,AC016683.6,-1,6.39e-06;Heart_Left_Ventricle,AC016683.6,-1,4.44e-07;Esophagus_Muscularis,AC016683.6,-1,1.75e-05;Colon_Transverse,IL1RN,-1,2.57e-06;	NA	intronic	IL1RN	NA	genehancer_id=GH02H113126;elite=1;connected_gene=PSD4;score=22.51;connected_gene=PAX8-AS1;score=18.52;connected_gene=RNU6-1180P;score=12.04;connected_gene=PAX8;score=10.39;connected_gene=IL1F10;score=9.88;connected_gene=IL36RN;score=6.12;connected_gene=LINC01191;score=5.34;	genehancer_id=GH02H113126;tissue=CD14+ monocytes;	NA	genehancer_id=GH02H113126;tissue=HepG2;tissue=CD14-positive monocyte;tissue=natural killer cell;
2:113879733:A:G	2	113879733	rs1794065	A	G	+++++--+-++++-+++++	2.989e-06	11.3	0.3164	0.0248(0.0144-0.0352)	0.2074	Artery_Aorta,AC016683.6,-1,1.38e-06;Esophagus_Muscularis,PAX8,-1,1.08e-05;Lung,AC016683.6,-1,6.90e-06;Heart_Left_Ventricle,AC016683.6,-1,4.44e-07;Esophagus_Muscularis,AC016683.6,-1,1.44e-05;Colon_Transverse,IL1RN,-1,2.74e-06;	NA	intronic	IL1RN	NA	genehancer_id=GH02H113120;elite=0;connected_gene=PSD4;score=18.39;connected_gene=PAX8-AS1;score=17.81;connected_gene=RNU6-1180P;score=12.16;connected_gene=IL1F10;score=10.13;	genehancer_id=GH02H113120;tissue=CD14+ monocytes;tissue=Esophagus;	NA	NA
2:113516316:C:T	2	113516316	rs76320586	T	C	+++++-+++-+++++--++	3.014e-06	15.2	0.2685	0.0561(0.0326-0.0796)	0.2162	NA	NA	intronic	CKAP2L	NA	NA	NA	NA	NA
2:113859919:C:T	2	113859919	rs35998927	T	C	+++++--+-+++++-++++	3.026e-06	7.9	0.359	0.0255(0.0147-0.0363)	0.2572	Testis,IL1RN,-1,5.59e-06;Brain_Nucleus_accumbens_basal_ganglia,PAX8,-1,2.14e-06;	NA	intergenic	IL1F10(dist=26492),IL1RN(dist=15551)	NA	genehancer_id=GH02H113101;elite=0;connected_gene=PAX8;score=5.53;connected_gene=IL1RN;score=5.35;	genehancer_id=GH02H113101;tissue=Esophagus;	NA	NA
2:113643628:C:T	2	113643628	rs2723149	T	C	++---++++++++++++-+	3.033e-06	1.9	0.4332	0.022(0.0128-0.0312)	0.3308	Skin_Sun_Exposed_Lower_leg,IL1A,-1,3.18e-07;	Lymphoblastoid_EUR_genelevel,IL1B,-1,3.23e-07;	intergenic	IL1B(dist=49272),IL37(dist=26920)	NA	NA	NA	NA	NA
2:113844786:A:G	2	113844786	rs13027999	G	A	+++++--+-+++++-++++	3.064e-06	10	0.3325	0.0255(0.0147-0.0363)	0.2581	Artery_Aorta,AC016683.6,-1,1.79e-06;Esophagus_Muscularis,PAX8,-1,7.03e-06;Heart_Left_Ventricle,AC016683.6,-1,4.77e-06;Testis,IL1RN,-1,1.21e-05;Brain_Nucleus_accumbens_basal_ganglia,PAX8,-1,4.57e-06;Esophagus_Muscularis,AC016683.6,-1,1.40e-05;	NA	intergenic	IL1F10(dist=11359),IL1RN(dist=30684)	NA	NA	NA	NA	NA
2:113877713:A:C	2	113877713	rs878972	C	A	+++++--+-+++---++-+	3.068e-06	6.3	0.3785	0.0248(0.0144-0.0352)	0.2195	Artery_Aorta,AC016683.6,-1,1.67e-05;Esophagus_Muscularis,PAX8,-1,1.43e-05;Heart_Left_Ventricle,AC016683.6,-1,1.10e-06;Esophagus_Muscularis,AC016683.6,-1,1.73e-05;Colon_Transverse,IL1RN,-1,3.82e-07;	NA	intronic	IL1RN	NA	genehancer_id=GH02H113121;elite=1;connected_gene=RNU6-1180P;score=11.58;connected_gene=PSD4;score=10.95;connected_gene=PAX8-AS1;score=10.68;connected_gene=IL1F10;score=9.75;connected_gene=IL1RN;score=6.80;	genehancer_id=GH02H113121;tissue=CD14+ monocytes;tissue=Esophagus;	NA	NA
2:113506001:C:T	2	113506001	rs6721044	T	C	++++-+-+++++-++++++	3.075e-06	0	0.7975	0.0223(0.0129-0.0317)	0.9104	NA	NA	intronic	CKAP2L	NA	NA	NA	NA	NA
2:113489612:C:T	2	113489612	rs13429613	C	T	++++-+-+++++-++++++	3.131e-06	0	0.7699	0.0222(0.0128-0.0316)	0.9108	NA	NA	intronic	NT5DC4	NA	NA	NA	NA	NA
2:113884195:C:T	2	113884195	rs392503	C	T	+++++--+-++++-+++++	3.139e-06	12.6	0.3008	0.0247(0.0143-0.0351)	0.2074	Artery_Aorta,AC016683.6,-1,6.06e-07;Esophagus_Muscularis,PAX8,-1,1.28e-05;Lung,AC016683.6,-1,5.40e-06;Heart_Left_Ventricle,AC016683.6,-1,4.02e-07;Esophagus_Muscularis,AC016683.6,-1,1.33e-05;Colon_Transverse,IL1RN,-1,2.40e-06;	NA	intronic	IL1RN	NA	NA	NA	NA	NA
2:113887294:C:G	2	113887294	rs495282	C	G	+++++--+-+++--+++-+	3.14e-06	15	0.2702	0.0247(0.0143-0.0351)	0.2067	Artery_Aorta,AC016683.6,-1,9.59e-07;Esophagus_Muscularis,PAX8,-1,1.38e-05;Lung,AC016683.6,-1,6.39e-06;Heart_Left_Ventricle,AC016683.6,-1,4.44e-07;Esophagus_Muscularis,AC016683.6,-1,1.75e-05;Colon_Transverse,IL1RN,-1,2.57e-06;	NA	intronic	IL1RN	NA	genehancer_id=GH02H113126;elite=1;connected_gene=PSD4;score=22.51;connected_gene=PAX8-AS1;score=18.52;connected_gene=RNU6-1180P;score=12.04;connected_gene=PAX8;score=10.39;connected_gene=IL1F10;score=9.88;connected_gene=IL36RN;score=6.12;connected_gene=LINC01191;score=5.34;	genehancer_id=GH02H113126;tissue=CD14+ monocytes;	NA	genehancer_id=GH02H113126;tissue=HepG2;tissue=CD14-positive monocyte;tissue=natural killer cell;
2:113887273:A:G	2	113887273	rs446433	A	G	+++++--+-+++--+++-+	3.153e-06	15	0.27	0.0247(0.0143-0.0351)	0.2067	Artery_Aorta,AC016683.6,-1,9.59e-07;Esophagus_Muscularis,PAX8,-1,1.38e-05;Lung,AC016683.6,-1,6.39e-06;Heart_Left_Ventricle,AC016683.6,-1,4.44e-07;Esophagus_Muscularis,AC016683.6,-1,1.75e-05;Colon_Transverse,IL1RN,-1,2.57e-06;	NA	intronic	IL1RN	NA	genehancer_id=GH02H113126;elite=1;connected_gene=PSD4;score=22.51;connected_gene=PAX8-AS1;score=18.52;connected_gene=RNU6-1180P;score=12.04;connected_gene=PAX8;score=10.39;connected_gene=IL1F10;score=9.88;connected_gene=IL36RN;score=6.12;connected_gene=LINC01191;score=5.34;	genehancer_id=GH02H113126;tissue=CD14+ monocytes;	NA	genehancer_id=GH02H113126;tissue=HepG2;tissue=CD14-positive monocyte;tissue=natural killer cell;
2:113499249:C:T	2	113499249	rs6753803	C	T	++++-+-+++++-++++++	3.156e-06	0	0.7854	0.0222(0.0128-0.0316)	0.9105	NA	NA	intronic	CKAP2L,NT5DC4	NA	NA	NA	NA	NA
2:113857726:C:T	2	113857726	rs112534387	T	C	+++++--+-+++++-++++	3.184e-06	7.3	0.3669	0.0254(0.0146-0.0362)	0.2574	Testis,IL1RN,-1,2.62e-06;Brain_Nucleus_accumbens_basal_ganglia,PAX8,-1,2.14e-06;	NA	intergenic	IL1F10(dist=24299),IL1RN(dist=17744)	NA	NA	NA	NA	NA
2:113847287:C:G	2	113847287	rs72827890	C	G	+++++--+-+++++-++++	3.22e-06	8.9	0.3468	0.0254(0.0146-0.0362)	0.2577	Artery_Aorta,AC016683.6,-1,3.98e-06;Esophagus_Muscularis,PAX8,-1,7.03e-06;Heart_Left_Ventricle,AC016683.6,-1,9.62e-06;Testis,IL1RN,-1,1.21e-05;Brain_Nucleus_accumbens_basal_ganglia,PAX8,-1,4.57e-06;Esophagus_Muscularis,AC016683.6,-1,1.40e-05;	NA	intergenic	IL1F10(dist=13860),IL1RN(dist=28183)	NA	NA	NA	NA	NA
2:113858857:A:G	2	113858857	rs34720511	A	G	+++++--+-+++++-++++	3.332e-06	7.3	0.3662	0.0254(0.0146-0.0362)	0.2573	Testis,IL1RN,-1,5.59e-06;Brain_Nucleus_accumbens_basal_ganglia,PAX8,-1,2.14e-06;	NA	intergenic	IL1F10(dist=25430),IL1RN(dist=16613)	NA	NA	NA	NA	NA
2:113840349:A:G	2	113840349	rs72827886	G	A	+++++--+-+++++-++++	3.337e-06	10.4	0.3279	0.0254(0.0146-0.0362)	0.2581	Artery_Aorta,AC016683.6,-1,1.79e-06;Esophagus_Muscularis,PAX8,-1,7.04e-06;Heart_Left_Ventricle,AC016683.6,-1,4.78e-06;Testis,IL1RN,-1,1.21e-05;Brain_Nucleus_accumbens_basal_ganglia,PAX8,-1,4.57e-06;Esophagus_Muscularis,AC016683.6,-1,1.41e-05;	NA	intergenic	IL1F10(dist=6922),IL1RN(dist=35121)	NA	NA	NA	NA	NA
2:113690675:A:C	2	113690675	rs2708932	C	A	++---++++++++++++-+	3.373e-06	0	0.5345	0.0222(0.0128-0.0316)	0.4274	Skin_Sun_Exposed_Lower_leg,IL36B,-1,1.63e-07;Skin_Sun_Exposed_Lower_leg,IL1A,-1,4.43e-07;	Lymphoblastoid_EUR_genelevel,IL1B,-1,5.90e-06;	intergenic	IL37(dist=14217),IL36G(dist=44921)	NA	NA	NA	NA	NA
2:113499568:C:T	2	113499568	rs11123149	C	T	-+++-+-+++++-++++++	3.428e-06	0	0.7691	0.0221(0.0127-0.0315)	0.9105	NA	NA	intronic	CKAP2L,NT5DC4	NA	NA	NA	NA	NA
2:113641631:C:T	2	113641631	rs2708919	T	C	++---++++++++++++-+	3.454e-06	4.3	0.4039	0.0219(0.0127-0.0311)	0.3325	Skin_Sun_Exposed_Lower_leg,IL1A,-1,9.83e-07;	Lymphoblastoid_EUR_genelevel,IL1B,-1,5.96e-07;	intergenic	IL1B(dist=47275),IL37(dist=28917)	NA	NA	NA	NA	NA
2:113655219:C:T	2	113655219	rs72825577	C	T	+++++-++-++++?+++-+	3.521e-06	0	0.5076	0.0238(0.0138-0.0338)	0.2287	NA	NA	intergenic	IL1B(dist=60863),IL37(dist=15329)	NA	NA	NA	NA	NA
2:113839184:A:G	2	113839184	rs34700180	A	G	+++++--+-+++++-++++	3.559e-06	12.5	0.3021	0.0253(0.0145-0.0361)	0.2595	Artery_Aorta,AC016683.6,-1,1.80e-06;Esophagus_Muscularis,PAX8,-1,7.14e-06;Heart_Left_Ventricle,AC016683.6,-1,4.81e-06;Testis,IL1RN,-1,1.22e-05;Brain_Nucleus_accumbens_basal_ganglia,PAX8,-1,4.58e-06;Esophagus_Muscularis,AC016683.6,-1,1.46e-05;	NA	intergenic	IL1F10(dist=5757),IL1RN(dist=36286)	NA	genehancer_id=GH02H113081;elite=1;connected_gene=IL1RN;score=57.36;connected_gene=IL1B;score=27.04;connected_gene=IL36B;score=21.26;connected_gene=IL36G;score=8.34;connected_gene=PAX8-AS1;score=6.02;connected_gene=PSD4;score=5.62;	genehancer_id=GH02H113081;tissue=Esophagus;	genehancer_id=GH02H113081;tissue=dendritic cell;	NA
2:113887262:C:T	2	113887262	rs423904	T	C	+++++--+-+++--+++-+	3.606e-06	14.6	0.275	0.0246(0.0142-0.035)	0.2068	Artery_Aorta,AC016683.6,-1,9.59e-07;Esophagus_Muscularis,PAX8,-1,1.38e-05;Lung,AC016683.6,-1,6.39e-06;Heart_Left_Ventricle,AC016683.6,-1,4.44e-07;Esophagus_Muscularis,AC016683.6,-1,1.75e-05;Colon_Transverse,IL1RN,-1,2.57e-06;	NA	intronic	IL1RN	NA	genehancer_id=GH02H113126;elite=1;connected_gene=PSD4;score=22.51;connected_gene=PAX8-AS1;score=18.52;connected_gene=RNU6-1180P;score=12.04;connected_gene=PAX8;score=10.39;connected_gene=IL1F10;score=9.88;connected_gene=IL36RN;score=6.12;connected_gene=LINC01191;score=5.34;	genehancer_id=GH02H113126;tissue=CD14+ monocytes;	NA	genehancer_id=GH02H113126;tissue=HepG2;tissue=CD14-positive monocyte;tissue=natural killer cell;
2:113513825:C:T	2	113513825	rs6731822	C	T	+++++-+++-+++++--++	3.825e-06	16.6	0.2511	0.0553(0.0318-0.0788)	0.2146	NA	NA	exonic	CKAP2L	NA	NA	NA	NA	NA
2:113654849:C:T	2	113654849	rs12472089	T	C	+++++-+++++++?+++-+	3.833e-06	0	0.5122	0.0238(0.0138-0.0338)	0.2288	NA	NA	intergenic	IL1B(dist=60493),IL37(dist=15699)	NA	NA	NA	NA	NA
2:113875509:A:G	2	113875509	rs2234677	A	G	+++++--+-+++---++-+	3.84e-06	6.1	0.3814	0.0246(0.0142-0.035)	0.2203	Artery_Aorta,AC016683.6,-1,1.66e-05;Esophagus_Muscularis,PAX8,-1,1.20e-05;Heart_Left_Ventricle,AC016683.6,-1,1.10e-06;Esophagus_Muscularis,AC016683.6,-1,1.41e-05;Colon_Transverse,IL1RN,-1,3.88e-07;	NA	UTR5	IL1RN(NM_173841:c.-87G>A,NM_001318914:c.-9795G>A,NM_173843:c.-9795G>A,NM_000577:c.-87G>A)	NA	genehancer_id=GH02H113113;elite=1;connected_gene=IL1RN;score=29.10;connected_gene=PSD4;score=18.95;connected_gene=IL36B;score=18.15;connected_gene=IL1B;score=17.41;connected_gene=PAX8-AS1;score=16.90;connected_gene=RNU6-1180P;score=11.48;connected_gene=PAX8;score=10.22;	genehancer_id=GH02H113113;tissue=CD14+ monocytes;tissue=Esophagus;tissue=NHEK;	genehancer_id=GH02H113113;tissue=dendritic cell;tissue=mast cell;	genehancer_id=GH02H113113;tissue=GM12878;tissue=MCF-7;tissue=B cell;tissue=CD14-positive monocyte;tissue=fibroblast of dermis;tissue=fibroblast of lung;tissue=foreskin fibroblast;tissue=keratinocyte;tissue=mammary epithelial cell;tissue=natural killer cell;tissue=small intestine;tissue=stomach;
2:113832981:C:T	2	113832981	rs13005572	T	C	+++++--+-++++++++-+	3.932e-06	8.2	0.3557	0.0263(0.0151-0.0375)	0.2841	Artery_Aorta,AC016683.6,-1,4.66e-08;Esophagus_Muscularis,PAX8,-1,2.41e-07;Lung,AC016683.6,-1,9.45e-06;Artery_Aorta,PAX8,-1,6.97e-06;Heart_Left_Ventricle,AC016683.6,-1,1.24e-06;Esophagus_Muscularis,AC016683.6,-1,4.91e-07;Skin_Not_Sun_Exposed_Suprapubic,AC016683.6,-1,9.61e-06;	NA	UTR3	IL1F10(NM_173161:c.*40C>T,NM_032556:c.*40C>T)	NA	NA	NA	NA	NA
2:113509458:C:T	2	113509458	rs1040191	T	C	+++++-+++-+++++--++	3.944e-06	18.6	0.2267	0.0554(0.0319-0.0789)	0.2137	NA	NA	intronic	CKAP2L	NA	genehancer_id=GH02H112751;elite=0;connected_gene=IL1A;score=11.94;connected_gene=IL1B;score=11.85;connected_gene=IL37;score=10.26;	NA	NA	genehancer_id=GH02H112751;tissue=common myeloid progenitor, CD34-positive;tissue=large intestine;tissue=small intestine;
2:113877538:C:G	2	113877538	rs4251986	C	G	+++++--+-+++---++-+	3.95e-06	8.7	0.3486	0.0245(0.0141-0.0349)	0.2195	Artery_Aorta,AC016683.6,-1,1.66e-05;Esophagus_Muscularis,PAX8,-1,1.45e-05;Heart_Left_Ventricle,AC016683.6,-1,1.13e-06;Esophagus_Muscularis,AC016683.6,-1,1.75e-05;Colon_Transverse,IL1RN,-1,3.88e-07;	NA	intronic	IL1RN	NA	NA	NA	NA	NA
2:113833570:C:T	2	113833570	rs13011842	T	C	+++++--+-++++++++++	3.962e-06	7.4	0.3652	0.0262(0.015-0.0374)	0.2842	Artery_Aorta,AC016683.6,-1,4.66e-08;Esophagus_Muscularis,PAX8,-1,2.41e-07;Lung,AC016683.6,-1,9.45e-06;Artery_Aorta,PAX8,-1,6.97e-06;Heart_Left_Ventricle,AC016683.6,-1,1.24e-06;Esophagus_Muscularis,AC016683.6,-1,4.91e-07;Skin_Not_Sun_Exposed_Suprapubic,AC016683.6,-1,9.61e-06;	NA	downstream	IL1F10(dist=143)	NA	NA	NA	NA	NA
2:113514180:C:T	2	113514180	rs17042342	T	C	+++++-+++-+++++--++	3.989e-06	20	0.2109	0.0553(0.0318-0.0788)	0.2148	NA	NA	exonic	CKAP2L	NA	NA	NA	NA	NA
2:113875428:A:G	2	113875428	rs2234676	A	G	+++++--+-+++---++-+	4.053e-06	5.9	0.3842	0.0245(0.0141-0.0349)	0.2203	Artery_Aorta,AC016683.6,-1,1.66e-05;Esophagus_Muscularis,PAX8,-1,1.17e-05;Heart_Left_Ventricle,AC016683.6,-1,1.10e-06;Esophagus_Muscularis,AC016683.6,-1,1.38e-05;Colon_Transverse,IL1RN,-1,3.87e-07;	NA	upstream	IL1RN(dist=42)	NA	genehancer_id=GH02H113113;elite=1;connected_gene=IL1RN;score=29.10;connected_gene=PSD4;score=18.95;connected_gene=IL36B;score=18.15;connected_gene=IL1B;score=17.41;connected_gene=PAX8-AS1;score=16.90;connected_gene=RNU6-1180P;score=11.48;connected_gene=PAX8;score=10.22;	genehancer_id=GH02H113113;tissue=CD14+ monocytes;tissue=Esophagus;tissue=NHEK;	genehancer_id=GH02H113113;tissue=dendritic cell;tissue=mast cell;	genehancer_id=GH02H113113;tissue=GM12878;tissue=MCF-7;tissue=B cell;tissue=CD14-positive monocyte;tissue=fibroblast of dermis;tissue=fibroblast of lung;tissue=foreskin fibroblast;tissue=keratinocyte;tissue=mammary epithelial cell;tissue=natural killer cell;tissue=small intestine;tissue=stomach;
2:113493347:A:G	2	113493347	rs78952722	A	G	+++++-+++-+++++--++	4.059e-06	17.8	0.2371	0.0557(0.032-0.0794)	0.2124	NA	NA	intronic	NT5DC4	NA	NA	NA	NA	NA
2:113875631:C:T	2	113875631	rs16065	C	T	+++++--+-+++---++-+	4.089e-06	6.1	0.3814	0.0245(0.0141-0.0349)	0.2203	Artery_Aorta,AC016683.6,-1,1.66e-05;Esophagus_Muscularis,PAX8,-1,1.24e-05;Heart_Left_Ventricle,AC016683.6,-1,1.11e-06;Esophagus_Muscularis,AC016683.6,-1,1.47e-05;Colon_Transverse,IL1RN,-1,3.88e-07;	NA	intronic	IL1RN	NA	genehancer_id=GH02H113113;elite=1;connected_gene=IL1RN;score=29.10;connected_gene=PSD4;score=18.95;connected_gene=IL36B;score=18.15;connected_gene=IL1B;score=17.41;connected_gene=PAX8-AS1;score=16.90;connected_gene=RNU6-1180P;score=11.48;connected_gene=PAX8;score=10.22;	genehancer_id=GH02H113113;tissue=CD14+ monocytes;tissue=Esophagus;tissue=NHEK;	genehancer_id=GH02H113113;tissue=dendritic cell;tissue=mast cell;	genehancer_id=GH02H113113;tissue=GM12878;tissue=MCF-7;tissue=B cell;tissue=CD14-positive monocyte;tissue=fibroblast of dermis;tissue=fibroblast of lung;tissue=foreskin fibroblast;tissue=keratinocyte;tissue=mammary epithelial cell;tissue=natural killer cell;tissue=small intestine;tissue=stomach;
2:113875753:C:G	2	113875753	rs4251969	G	C	+++++--+-+++---++-+	4.095e-06	6	0.3823	0.0245(0.0141-0.0349)	0.2203	Artery_Aorta,AC016683.6,-1,1.66e-05;Esophagus_Muscularis,PAX8,-1,1.28e-05;Heart_Left_Ventricle,AC016683.6,-1,1.11e-06;Esophagus_Muscularis,AC016683.6,-1,1.53e-05;Colon_Transverse,IL1RN,-1,3.88e-07;	NA	intronic	IL1RN	NA	genehancer_id=GH02H113113;elite=1;connected_gene=IL1RN;score=29.10;connected_gene=PSD4;score=18.95;connected_gene=IL36B;score=18.15;connected_gene=IL1B;score=17.41;connected_gene=PAX8-AS1;score=16.90;connected_gene=RNU6-1180P;score=11.48;connected_gene=PAX8;score=10.22;	genehancer_id=GH02H113113;tissue=CD14+ monocytes;tissue=Esophagus;tissue=NHEK;	genehancer_id=GH02H113113;tissue=dendritic cell;tissue=mast cell;	genehancer_id=GH02H113113;tissue=GM12878;tissue=MCF-7;tissue=B cell;tissue=CD14-positive monocyte;tissue=fibroblast of dermis;tissue=fibroblast of lung;tissue=foreskin fibroblast;tissue=keratinocyte;tissue=mammary epithelial cell;tissue=natural killer cell;tissue=small intestine;tissue=stomach;
2:113875584:C:G	2	113875584	rs2234679	C	G	+++++--+-+++---++-+	4.106e-06	6.1	0.3819	0.0245(0.0141-0.0349)	0.2203	Artery_Aorta,AC016683.6,-1,1.66e-05;Esophagus_Muscularis,PAX8,-1,1.23e-05;Heart_Left_Ventricle,AC016683.6,-1,1.10e-06;Esophagus_Muscularis,AC016683.6,-1,1.45e-05;Colon_Transverse,IL1RN,-1,3.88e-07;	NA	UTR5	IL1RN(NM_173841:c.-12G>C,NM_001318914:c.-9720G>C,NM_173843:c.-9720G>C,NM_000577:c.-12G>C)	NA	genehancer_id=GH02H113113;elite=1;connected_gene=IL1RN;score=29.10;connected_gene=PSD4;score=18.95;connected_gene=IL36B;score=18.15;connected_gene=IL1B;score=17.41;connected_gene=PAX8-AS1;score=16.90;connected_gene=RNU6-1180P;score=11.48;connected_gene=PAX8;score=10.22;	genehancer_id=GH02H113113;tissue=CD14+ monocytes;tissue=Esophagus;tissue=NHEK;	genehancer_id=GH02H113113;tissue=dendritic cell;tissue=mast cell;	genehancer_id=GH02H113113;tissue=GM12878;tissue=MCF-7;tissue=B cell;tissue=CD14-positive monocyte;tissue=fibroblast of dermis;tissue=fibroblast of lung;tissue=foreskin fibroblast;tissue=keratinocyte;tissue=mammary epithelial cell;tissue=natural killer cell;tissue=small intestine;tissue=stomach;
2:113877226:A:G	2	113877226	rs4251984	G	A	+++++--+-+++---++-+	4.113e-06	8.8	0.3478	0.0245(0.0141-0.0349)	0.2202	Artery_Aorta,AC016683.6,-1,1.66e-05;Esophagus_Muscularis,PAX8,-1,1.42e-05;Heart_Left_Ventricle,AC016683.6,-1,1.10e-06;Esophagus_Muscularis,AC016683.6,-1,1.72e-05;Colon_Transverse,IL1RN,-1,3.90e-07;	NA	intronic	IL1RN	NA	NA	NA	NA	NA
2:113494250:C:T	2	113494250	rs4260249	C	T	+++++-+++-+++++--++	4.15e-06	15.6	0.2627	0.0553(0.0318-0.0788)	0.2125	NA	NA	UTR3	CKAP2L(NM_001304361:c.*2150A>G,NM_152515:c.*2150A>G)	NA	NA	NA	NA	NA
2:113495785:C:T	2	113495785	rs10209160	C	T	+++++-+++-+++++--++	4.225e-06	15.4	0.266	0.0553(0.0318-0.0788)	0.2126	NA	NA	UTR3	CKAP2L(NM_001304361:c.*615A>G,NM_152515:c.*615A>G)	NA	NA	NA	NA	NA
2:113876498:C:T	2	113876498	rs4251979	C	T	+++++--+-+++---++-+	4.237e-06	4.4	0.4021	0.0245(0.0141-0.0349)	0.2203	Artery_Aorta,AC016683.6,-1,1.75e-05;Esophagus_Muscularis,PAX8,-1,7.34e-06;Heart_Left_Ventricle,AC016683.6,-1,7.19e-07;Esophagus_Muscularis,AC016683.6,-1,6.75e-06;Colon_Transverse,IL1RN,-1,1.06e-06;	NA	intronic	IL1RN	NA	genehancer_id=GH02H113113;elite=1;connected_gene=IL1RN;score=29.10;connected_gene=PSD4;score=18.95;connected_gene=IL36B;score=18.15;connected_gene=IL1B;score=17.41;connected_gene=PAX8-AS1;score=16.90;connected_gene=RNU6-1180P;score=11.48;connected_gene=PAX8;score=10.22;	genehancer_id=GH02H113113;tissue=CD14+ monocytes;tissue=Esophagus;tissue=NHEK;	genehancer_id=GH02H113113;tissue=dendritic cell;tissue=mast cell;	genehancer_id=GH02H113113;tissue=GM12878;tissue=MCF-7;tissue=B cell;tissue=CD14-positive monocyte;tissue=fibroblast of dermis;tissue=fibroblast of lung;tissue=foreskin fibroblast;tissue=keratinocyte;tissue=mammary epithelial cell;tissue=natural killer cell;tissue=small intestine;tissue=stomach;
2:113876488:C:T	2	113876488	rs4251978	C	T	+++++--+-+++---++-+	4.255e-06	4.3	0.4031	0.0245(0.0141-0.0349)	0.2203	Artery_Aorta,AC016683.6,-1,1.75e-05;Esophagus_Muscularis,PAX8,-1,7.34e-06;Heart_Left_Ventricle,AC016683.6,-1,7.19e-07;Esophagus_Muscularis,AC016683.6,-1,6.75e-06;Colon_Transverse,IL1RN,-1,1.06e-06;	NA	intronic	IL1RN	NA	genehancer_id=GH02H113113;elite=1;connected_gene=IL1RN;score=29.10;connected_gene=PSD4;score=18.95;connected_gene=IL36B;score=18.15;connected_gene=IL1B;score=17.41;connected_gene=PAX8-AS1;score=16.90;connected_gene=RNU6-1180P;score=11.48;connected_gene=PAX8;score=10.22;	genehancer_id=GH02H113113;tissue=CD14+ monocytes;tissue=Esophagus;tissue=NHEK;	genehancer_id=GH02H113113;tissue=dendritic cell;tissue=mast cell;	genehancer_id=GH02H113113;tissue=GM12878;tissue=MCF-7;tissue=B cell;tissue=CD14-positive monocyte;tissue=fibroblast of dermis;tissue=fibroblast of lung;tissue=foreskin fibroblast;tissue=keratinocyte;tissue=mammary epithelial cell;tissue=natural killer cell;tissue=small intestine;tissue=stomach;
2:113503830:C:T	2	113503830	rs6542088	T	C	+++++-+++-+++++--++	4.283e-06	15.9	0.2594	0.0552(0.0317-0.0787)	0.2126	NA	NA	intronic	CKAP2L	NA	NA	NA	NA	NA
2:113514159:A:T	2	113514159	rs17042341	T	A	+-+++-+++-+++++--++	4.307e-06	20.5	0.2053	0.0551(0.0316-0.0786)	0.2148	NA	NA	exonic	CKAP2L	NA	NA	NA	NA	NA
2:113876180:A:C	2	113876180	rs4251976	A	C	+++++--+-+++---++-+	4.323e-06	5.7	0.3861	0.0244(0.014-0.0348)	0.2202	Artery_Aorta,AC016683.6,-1,1.67e-05;Esophagus_Muscularis,PAX8,-1,1.45e-05;Heart_Left_Ventricle,AC016683.6,-1,1.13e-06;Esophagus_Muscularis,AC016683.6,-1,1.74e-05;Colon_Transverse,IL1RN,-1,3.90e-07;	NA	intronic	IL1RN	NA	genehancer_id=GH02H113113;elite=1;connected_gene=IL1RN;score=29.10;connected_gene=PSD4;score=18.95;connected_gene=IL36B;score=18.15;connected_gene=IL1B;score=17.41;connected_gene=PAX8-AS1;score=16.90;connected_gene=RNU6-1180P;score=11.48;connected_gene=PAX8;score=10.22;	genehancer_id=GH02H113113;tissue=CD14+ monocytes;tissue=Esophagus;tissue=NHEK;	genehancer_id=GH02H113113;tissue=dendritic cell;tissue=mast cell;	genehancer_id=GH02H113113;tissue=GM12878;tissue=MCF-7;tissue=B cell;tissue=CD14-positive monocyte;tissue=fibroblast of dermis;tissue=fibroblast of lung;tissue=foreskin fibroblast;tissue=keratinocyte;tissue=mammary epithelial cell;tissue=natural killer cell;tissue=small intestine;tissue=stomach;
2:113876702:A:G	2	113876702	rs4251981	A	G	+++++--+-+++---++-+	4.324e-06	6.7	0.3742	0.0244(0.014-0.0348)	0.2202	Artery_Aorta,AC016683.6,-1,1.67e-05;Esophagus_Muscularis,PAX8,-1,1.45e-05;Heart_Left_Ventricle,AC016683.6,-1,1.13e-06;Esophagus_Muscularis,AC016683.6,-1,1.74e-05;Colon_Transverse,IL1RN,-1,3.90e-07;	NA	intronic	IL1RN	NA	genehancer_id=GH02H113113;elite=1;connected_gene=IL1RN;score=29.10;connected_gene=PSD4;score=18.95;connected_gene=IL36B;score=18.15;connected_gene=IL1B;score=17.41;connected_gene=PAX8-AS1;score=16.90;connected_gene=RNU6-1180P;score=11.48;connected_gene=PAX8;score=10.22;	genehancer_id=GH02H113113;tissue=CD14+ monocytes;tissue=Esophagus;tissue=NHEK;	genehancer_id=GH02H113113;tissue=dendritic cell;tissue=mast cell;	genehancer_id=GH02H113113;tissue=GM12878;tissue=MCF-7;tissue=B cell;tissue=CD14-positive monocyte;tissue=fibroblast of dermis;tissue=fibroblast of lung;tissue=foreskin fibroblast;tissue=keratinocyte;tissue=mammary epithelial cell;tissue=natural killer cell;tissue=small intestine;tissue=stomach;
2:113875217:A:C	2	113875217	rs4251968	C	A	+++++--+-+++---++-+	4.342e-06	5.9	0.3843	0.0244(0.014-0.0348)	0.2203	Artery_Aorta,AC016683.6,-1,1.66e-05;Esophagus_Muscularis,PAX8,-1,1.11e-05;Heart_Left_Ventricle,AC016683.6,-1,1.10e-06;Esophagus_Muscularis,AC016683.6,-1,1.29e-05;Colon_Transverse,IL1RN,-1,3.87e-07;	NA	upstream	IL1RN(dist=253)	NA	genehancer_id=GH02H113113;elite=1;connected_gene=IL1RN;score=29.10;connected_gene=PSD4;score=18.95;connected_gene=IL36B;score=18.15;connected_gene=IL1B;score=17.41;connected_gene=PAX8-AS1;score=16.90;connected_gene=RNU6-1180P;score=11.48;connected_gene=PAX8;score=10.22;	genehancer_id=GH02H113113;tissue=CD14+ monocytes;tissue=Esophagus;tissue=NHEK;	genehancer_id=GH02H113113;tissue=dendritic cell;tissue=mast cell;	genehancer_id=GH02H113113;tissue=GM12878;tissue=MCF-7;tissue=B cell;tissue=CD14-positive monocyte;tissue=fibroblast of dermis;tissue=fibroblast of lung;tissue=foreskin fibroblast;tissue=keratinocyte;tissue=mammary epithelial cell;tissue=natural killer cell;tissue=small intestine;tissue=stomach;
2:113876078:C:G	2	113876078	rs4251974	G	C	+++++--+-+++---++-+	4.348e-06	6.2	0.3807	0.0244(0.014-0.0348)	0.2203	Artery_Aorta,AC016683.6,-1,1.66e-05;Esophagus_Muscularis,PAX8,-1,1.41e-05;Heart_Left_Ventricle,AC016683.6,-1,1.13e-06;Esophagus_Muscularis,AC016683.6,-1,1.70e-05;Colon_Transverse,IL1RN,-1,3.90e-07;	NA	intronic	IL1RN	NA	genehancer_id=GH02H113113;elite=1;connected_gene=IL1RN;score=29.10;connected_gene=PSD4;score=18.95;connected_gene=IL36B;score=18.15;connected_gene=IL1B;score=17.41;connected_gene=PAX8-AS1;score=16.90;connected_gene=RNU6-1180P;score=11.48;connected_gene=PAX8;score=10.22;	genehancer_id=GH02H113113;tissue=CD14+ monocytes;tissue=Esophagus;tissue=NHEK;	genehancer_id=GH02H113113;tissue=dendritic cell;tissue=mast cell;	genehancer_id=GH02H113113;tissue=GM12878;tissue=MCF-7;tissue=B cell;tissue=CD14-positive monocyte;tissue=fibroblast of dermis;tissue=fibroblast of lung;tissue=foreskin fibroblast;tissue=keratinocyte;tissue=mammary epithelial cell;tissue=natural killer cell;tissue=small intestine;tissue=stomach;
2:113875773:A:G	2	113875773	rs4251970	G	A	+++++--+-+++---++-+	4.416e-06	5.8	0.3855	0.0244(0.014-0.0348)	0.2203	Artery_Aorta,AC016683.6,-1,1.66e-05;Esophagus_Muscularis,PAX8,-1,1.29e-05;Heart_Left_Ventricle,AC016683.6,-1,1.11e-06;Esophagus_Muscularis,AC016683.6,-1,1.54e-05;Colon_Transverse,IL1RN,-1,3.88e-07;	NA	intronic	IL1RN	NA	genehancer_id=GH02H113113;elite=1;connected_gene=IL1RN;score=29.10;connected_gene=PSD4;score=18.95;connected_gene=IL36B;score=18.15;connected_gene=IL1B;score=17.41;connected_gene=PAX8-AS1;score=16.90;connected_gene=RNU6-1180P;score=11.48;connected_gene=PAX8;score=10.22;	genehancer_id=GH02H113113;tissue=CD14+ monocytes;tissue=Esophagus;tissue=NHEK;	genehancer_id=GH02H113113;tissue=dendritic cell;tissue=mast cell;	genehancer_id=GH02H113113;tissue=GM12878;tissue=MCF-7;tissue=B cell;tissue=CD14-positive monocyte;tissue=fibroblast of dermis;tissue=fibroblast of lung;tissue=foreskin fibroblast;tissue=keratinocyte;tissue=mammary epithelial cell;tissue=natural killer cell;tissue=small intestine;tissue=stomach;
2:113875081:C:T	2	113875081	rs11677397	T	C	+++++--+-+++---++-+	4.453e-06	5.8	0.3858	0.0244(0.014-0.0348)	0.2205	Artery_Aorta,AC016683.6,-1,1.65e-05;Esophagus_Muscularis,PAX8,-1,1.07e-05;Heart_Left_Ventricle,AC016683.6,-1,1.10e-06;Esophagus_Muscularis,AC016683.6,-1,1.24e-05;Colon_Transverse,IL1RN,-1,3.87e-07;	NA	upstream	IL1RN(dist=389)	NA	genehancer_id=GH02H113113;elite=1;connected_gene=IL1RN;score=29.10;connected_gene=PSD4;score=18.95;connected_gene=IL36B;score=18.15;connected_gene=IL1B;score=17.41;connected_gene=PAX8-AS1;score=16.90;connected_gene=RNU6-1180P;score=11.48;connected_gene=PAX8;score=10.22;	genehancer_id=GH02H113113;tissue=CD14+ monocytes;tissue=Esophagus;tissue=NHEK;	genehancer_id=GH02H113113;tissue=dendritic cell;tissue=mast cell;	genehancer_id=GH02H113113;tissue=GM12878;tissue=MCF-7;tissue=B cell;tissue=CD14-positive monocyte;tissue=fibroblast of dermis;tissue=fibroblast of lung;tissue=foreskin fibroblast;tissue=keratinocyte;tissue=mammary epithelial cell;tissue=natural killer cell;tissue=small intestine;tissue=stomach;
2:113876539:A:G	2	113876539	rs4251980	A	G	+++++--+-+++---++-+	4.456e-06	6.4	0.378	0.0244(0.014-0.0348)	0.2202	Artery_Aorta,AC016683.6,-1,1.67e-05;Esophagus_Muscularis,PAX8,-1,1.45e-05;Heart_Left_Ventricle,AC016683.6,-1,8.97e-07;Esophagus_Muscularis,AC016683.6,-1,1.75e-05;Colon_Transverse,IL1RN,-1,2.55e-07;	NA	intronic	IL1RN	NA	genehancer_id=GH02H113113;elite=1;connected_gene=IL1RN;score=29.10;connected_gene=PSD4;score=18.95;connected_gene=IL36B;score=18.15;connected_gene=IL1B;score=17.41;connected_gene=PAX8-AS1;score=16.90;connected_gene=RNU6-1180P;score=11.48;connected_gene=PAX8;score=10.22;	genehancer_id=GH02H113113;tissue=CD14+ monocytes;tissue=Esophagus;tissue=NHEK;	genehancer_id=GH02H113113;tissue=dendritic cell;tissue=mast cell;	genehancer_id=GH02H113113;tissue=GM12878;tissue=MCF-7;tissue=B cell;tissue=CD14-positive monocyte;tissue=fibroblast of dermis;tissue=fibroblast of lung;tissue=foreskin fibroblast;tissue=keratinocyte;tissue=mammary epithelial cell;tissue=natural killer cell;tissue=small intestine;tissue=stomach;
2:113876425:C:T	2	113876425	rs4251977	T	C	+++++--+-+++---++-+	4.556e-06	6.2	0.3801	0.0244(0.014-0.0348)	0.2202	Artery_Aorta,AC016683.6,-1,1.50e-05;Esophagus_Muscularis,PAX8,-1,1.09e-05;Heart_Left_Ventricle,AC016683.6,-1,5.03e-07;Esophagus_Muscularis,AC016683.6,-1,8.79e-06;Colon_Transverse,IL1RN,-1,3.00e-07;	NA	intronic	IL1RN	NA	genehancer_id=GH02H113113;elite=1;connected_gene=IL1RN;score=29.10;connected_gene=PSD4;score=18.95;connected_gene=IL36B;score=18.15;connected_gene=IL1B;score=17.41;connected_gene=PAX8-AS1;score=16.90;connected_gene=RNU6-1180P;score=11.48;connected_gene=PAX8;score=10.22;	genehancer_id=GH02H113113;tissue=CD14+ monocytes;tissue=Esophagus;tissue=NHEK;	genehancer_id=GH02H113113;tissue=dendritic cell;tissue=mast cell;	genehancer_id=GH02H113113;tissue=GM12878;tissue=MCF-7;tissue=B cell;tissue=CD14-positive monocyte;tissue=fibroblast of dermis;tissue=fibroblast of lung;tissue=foreskin fibroblast;tissue=keratinocyte;tissue=mammary epithelial cell;tissue=natural killer cell;tissue=small intestine;tissue=stomach;
2:113505140:A:C	2	113505140	rs6542089	C	A	+++++-+++-+++++--++	4.688e-06	16	0.2583	0.055(0.0315-0.0785)	0.2127	NA	NA	intronic	CKAP2L	NA	NA	NA	NA	NA
2:113877019:A:G	2	113877019	rs4251983	G	A	+++++--+-+++---++-+	4.795e-06	6.8	0.3732	0.0243(0.0139-0.0347)	0.2201	Artery_Aorta,AC016683.6,-1,1.67e-05;Esophagus_Muscularis,PAX8,-1,1.45e-05;Heart_Left_Ventricle,AC016683.6,-1,1.13e-06;Esophagus_Muscularis,AC016683.6,-1,1.74e-05;Colon_Transverse,IL1RN,-1,3.90e-07;	NA	intronic	IL1RN	NA	genehancer_id=GH02H113113;elite=1;connected_gene=IL1RN;score=29.10;connected_gene=PSD4;score=18.95;connected_gene=IL36B;score=18.15;connected_gene=IL1B;score=17.41;connected_gene=PAX8-AS1;score=16.90;connected_gene=RNU6-1180P;score=11.48;connected_gene=PAX8;score=10.22;	genehancer_id=GH02H113113;tissue=CD14+ monocytes;tissue=Esophagus;tissue=NHEK;	genehancer_id=GH02H113113;tissue=dendritic cell;tissue=mast cell;	genehancer_id=GH02H113113;tissue=GM12878;tissue=MCF-7;tissue=B cell;tissue=CD14-positive monocyte;tissue=fibroblast of dermis;tissue=fibroblast of lung;tissue=foreskin fibroblast;tissue=keratinocyte;tissue=mammary epithelial cell;tissue=natural killer cell;tissue=small intestine;tissue=stomach;
2:113876160:A:G	2	113876160	rs4251975	G	A	+++++--+-+++---++-+	5.011e-06	5.9	0.3841	0.0243(0.0139-0.0347)	0.2202	Artery_Aorta,AC016683.6,-1,1.67e-05;Esophagus_Muscularis,PAX8,-1,1.45e-05;Heart_Left_Ventricle,AC016683.6,-1,1.13e-06;Esophagus_Muscularis,AC016683.6,-1,1.74e-05;Colon_Transverse,IL1RN,-1,3.90e-07;	NA	intronic	IL1RN	NA	genehancer_id=GH02H113113;elite=1;connected_gene=IL1RN;score=29.10;connected_gene=PSD4;score=18.95;connected_gene=IL36B;score=18.15;connected_gene=IL1B;score=17.41;connected_gene=PAX8-AS1;score=16.90;connected_gene=RNU6-1180P;score=11.48;connected_gene=PAX8;score=10.22;	genehancer_id=GH02H113113;tissue=CD14+ monocytes;tissue=Esophagus;tissue=NHEK;	genehancer_id=GH02H113113;tissue=dendritic cell;tissue=mast cell;	genehancer_id=GH02H113113;tissue=GM12878;tissue=MCF-7;tissue=B cell;tissue=CD14-positive monocyte;tissue=fibroblast of dermis;tissue=fibroblast of lung;tissue=foreskin fibroblast;tissue=keratinocyte;tissue=mammary epithelial cell;tissue=natural killer cell;tissue=small intestine;tissue=stomach;
2:113874968:C:G	2	113874968	rs4251967	C	G	+++++--+-+++---++-+	5.092e-06	4.7	0.399	0.0243(0.0139-0.0347)	0.2191	Artery_Aorta,AC016683.6,-1,1.65e-05;Esophagus_Muscularis,PAX8,-1,1.04e-05;Heart_Left_Ventricle,AC016683.6,-1,1.10e-06;Esophagus_Muscularis,AC016683.6,-1,1.20e-05;Colon_Transverse,IL1RN,-1,3.86e-07;	NA	upstream	IL1RN(dist=502)	NA	genehancer_id=GH02H113113;elite=1;connected_gene=IL1RN;score=29.10;connected_gene=PSD4;score=18.95;connected_gene=IL36B;score=18.15;connected_gene=IL1B;score=17.41;connected_gene=PAX8-AS1;score=16.90;connected_gene=RNU6-1180P;score=11.48;connected_gene=PAX8;score=10.22;	genehancer_id=GH02H113113;tissue=CD14+ monocytes;tissue=Esophagus;tissue=NHEK;	genehancer_id=GH02H113113;tissue=dendritic cell;tissue=mast cell;	genehancer_id=GH02H113113;tissue=GM12878;tissue=MCF-7;tissue=B cell;tissue=CD14-positive monocyte;tissue=fibroblast of dermis;tissue=fibroblast of lung;tissue=foreskin fibroblast;tissue=keratinocyte;tissue=mammary epithelial cell;tissue=natural killer cell;tissue=small intestine;tissue=stomach;
2:113689747:A:G	2	113689747	rs2723197	G	A	++--+++++++++++++-+	5.159e-06	0	0.6151	0.0218(0.0124-0.0312)	0.445	Skin_Sun_Exposed_Lower_leg,IL36B,-1,1.22e-07;Skin_Sun_Exposed_Lower_leg,IL1A,-1,6.37e-09;	Lymphoblastoid_EUR_genelevel,IL1B,-1,1.37e-06;	intergenic	IL37(dist=13289),IL36G(dist=45849)	NA	NA	NA	NA	NA
2:113691499:A:G	2	113691499	rs12987491	G	A	++---++++++++++++-+	5.314e-06	0	0.5938	0.0218(0.0124-0.0312)	0.4255	Skin_Sun_Exposed_Lower_leg,IL36B,-1,5.60e-07;Skin_Sun_Exposed_Lower_leg,IL1A,-1,8.59e-09;	NA	intergenic	IL37(dist=15041),IL36G(dist=44097)	NA	NA	NA	NA	NA
2:113877413:G:T	2	113877413	rs4251985	T	G	+++++--+-+++---++-+	5.576e-06	6.7	0.3738	0.0242(0.0138-0.0346)	0.2184	Artery_Aorta,AC016683.6,-1,1.73e-05;Heart_Left_Ventricle,AC016683.6,-1,1.59e-06;Colon_Transverse,IL1RN,-1,4.52e-07;	NA	intronic	IL1RN	NA	NA	NA	NA	NA
2:113875565:A:G	2	113875565	rs2234678	G	A	+++++--+-+++---++-+	6.102e-06	5.5	0.3887	0.0243(0.0137-0.0349)	0.2203	Artery_Aorta,AC016683.6,-1,1.66e-05;Esophagus_Muscularis,PAX8,-1,1.22e-05;Heart_Left_Ventricle,AC016683.6,-1,1.10e-06;Esophagus_Muscularis,AC016683.6,-1,1.44e-05;Colon_Transverse,IL1RN,-1,3.88e-07;	NA	UTR5	IL1RN(NM_173841:c.-31A>G,NM_001318914:c.-9739A>G,NM_173843:c.-9739A>G,NM_000577:c.-31A>G)	NA	genehancer_id=GH02H113113;elite=1;connected_gene=IL1RN;score=29.10;connected_gene=PSD4;score=18.95;connected_gene=IL36B;score=18.15;connected_gene=IL1B;score=17.41;connected_gene=PAX8-AS1;score=16.90;connected_gene=RNU6-1180P;score=11.48;connected_gene=PAX8;score=10.22;	genehancer_id=GH02H113113;tissue=CD14+ monocytes;tissue=Esophagus;tissue=NHEK;	genehancer_id=GH02H113113;tissue=dendritic cell;tissue=mast cell;	genehancer_id=GH02H113113;tissue=GM12878;tissue=MCF-7;tissue=B cell;tissue=CD14-positive monocyte;tissue=fibroblast of dermis;tissue=fibroblast of lung;tissue=foreskin fibroblast;tissue=keratinocyte;tissue=mammary epithelial cell;tissue=natural killer cell;tissue=small intestine;tissue=stomach;
2:113880947:C:T	2	113880947	rs315936	T	C	+++++--+-++++-+++-+	6.132e-06	28.6	0.1191	0.0245(0.0139-0.0351)	0.1973	Artery_Aorta,AC016683.6,-1,1.42e-05;Heart_Left_Ventricle,AC016683.6,-1,1.26e-05;	NA	intronic	IL1RN	NA	NA	NA	NA	NA
2:113868990:C:T	2	113868990	rs56341434	T	C	+-+++---+++++-+-++-	9.889e-06	19.8	0.2128	0.0208(0.0116-0.03)	0.1604	Artery_Aorta,AC016683.6,-1,9.31e-06;Heart_Left_Ventricle,AC016683.6,-1,4.49e-06;	NA	intergenic	IL1F10(dist=35563),IL1RN(dist=6480)	NA	NA	NA	NA	NA
2:113844036:C:T	2	113844036	rs7561598	C	T	+-+++--++++++-+-++-	1.147e-05	4.8	0.3977	0.0207(0.0115-0.0299)	0.1453	NA	NA	intergenic	IL1F10(dist=10609),IL1RN(dist=31434)	NA	NA	NA	NA	NA
2:113845578:C:T	2	113845578	rs11123161	C	T	+-+++--++++++-+-++-	1.225e-05	5	0.3947	0.0206(0.0114-0.0298)	0.1452	NA	NA	intergenic	IL1F10(dist=12151),IL1RN(dist=29892)	NA	NA	NA	NA	NA
2:113845080:A:T	2	113845080	rs4368340	A	T	+-+++--++++++-+-++-	1.232e-05	5.1	0.3938	0.0206(0.0114-0.0298)	0.1452	NA	NA	intergenic	IL1F10(dist=11653),IL1RN(dist=30390)	NA	NA	NA	NA	NA
2:113841782:A:T	2	113841782	rs11687782	T	A	+-+++--++++++-+-++-	1.244e-05	5.7	0.3862	0.0206(0.0114-0.0298)	0.1444	NA	NA	intergenic	IL1F10(dist=8355),IL1RN(dist=33688)	NA	NA	NA	NA	NA
2:113844600:A:G	2	113844600	rs6728590	A	G	+-+++--++++++-+-++-	1.256e-05	5.3	0.3908	0.0206(0.0114-0.0298)	0.1452	NA	NA	intergenic	IL1F10(dist=11173),IL1RN(dist=30870)	NA	NA	NA	NA	NA
2:113844553:C:T	2	113844553	rs6731551	T	C	+-+++--++++++-+-++-	1.258e-05	5.4	0.3905	0.0206(0.0114-0.0298)	0.1452	NA	NA	intergenic	IL1F10(dist=11126),IL1RN(dist=30917)	NA	NA	NA	NA	NA
2:113865808:A:C	2	113865808	rs11677140	C	A	+++++--+-+++++-++++	1.276e-05	0	0.4988	0.0235(0.0129-0.0341)	0.2552	Artery_Aorta,AC016683.6,-1,2.56e-06;Esophagus_Muscularis,PAX8,-1,1.52e-05;Testis,IL1RN,-1,3.27e-06;Esophagus_Muscularis,AC016683.6,-1,8.03e-06;	NA	intergenic	IL1F10(dist=32381),IL1RN(dist=9662)	NA	NA	NA	NA	NA
2:113609886:C:T	2	113609886	rs6735739	T	C	+++++--+--+++++++++	1.396e-05	0	0.5255	0.0218(0.012-0.0316)	0.3195	Skin_Not_Sun_Exposed_Suprapubic,IL37,-1,4.93e-06;Skin_Sun_Exposed_Lower_leg,IL1A,-1,6.10e-09;Testis,IL1B,+1,1.64e-14;	Lymphoblastoid_EUR_genelevel,IL1B,-1,2.35e-07;Lymphoblastoid_EUR_exonlevel,ENSG00000125538,-1,2.86e-06;	intergenic	IL1B(dist=15530),IL37(dist=60662)	NA	NA	NA	NA	NA
2:113850902:C:G	2	113850902	rs6738377	C	G	+-+++--++++++-+-++-	1.401e-05	6.6	0.3756	0.0204(0.0112-0.0296)	0.1443	NA	NA	intergenic	IL1F10(dist=17475),IL1RN(dist=24568)	NA	NA	NA	NA	NA
2:113623280:A:C	2	113623280	rs2466446	C	A	+++++--+--++++-++++	1.559e-05	0	0.4974	0.0217(0.0119-0.0315)	0.3055	Skin_Not_Sun_Exposed_Suprapubic,IL37,-1,8.76e-06;Skin_Sun_Exposed_Lower_leg,IL1A,-1,4.22e-09;Testis,IL1B,+1,3.51e-14;	Lymphoblastoid_EUR_genelevel,IL1B,-1,2.92e-07;Lymphoblastoid_EUR_exonlevel,ENSG00000125538,-1,1.95e-06;	intergenic	IL1B(dist=28924),IL37(dist=47268)	NA	NA	NA	NA	NA
2:113627234:G:T	2	113627234	rs2708914	T	G	+++++--+--++++-++++	1.628e-05	0	0.5133	0.0217(0.0119-0.0315)	0.3056	Skin_Not_Sun_Exposed_Suprapubic,IL37,-1,8.52e-06;Skin_Sun_Exposed_Lower_leg,IL1A,-1,4.21e-09;Testis,IL1B,+1,3.65e-14;	Lymphoblastoid_EUR_genelevel,IL1B,-1,3.15e-07;Lymphoblastoid_EUR_exonlevel,ENSG00000125538,-1,2.27e-06;	intergenic	IL1B(dist=32878),IL37(dist=43314)	NA	genehancer_id=GH02H112867;elite=1;connected_gene=IL1B;score=25.99;connected_gene=WASH2P;score=23.05;connected_gene=IL1A;score=20.83;connected_gene=IL37;score=15.91;connected_gene=RGPD8;score=12.95;connected_gene=ANAPC1;score=11.82;connected_gene=CKAP2L;score=11.05;connected_gene=ZC3H6;score=10.83;	genehancer_id=GH02H112867;tissue=Mammary epithelial cells;tissue=NHEK;tissue=u87;	NA	genehancer_id=GH02H112867;tissue=HCT116;tissue=HeLa-S3;tissue=K562;tissue=MCF-7;tissue=CD14-positive monocyte;tissue=common myeloid progenitor, CD34-positive;tissue=keratinocyte;tissue=mammary epithelial cell;tissue=large intestine;tissue=small intestine;tissue=stomach;
2:113863771:C:T	2	113863771	rs2029582	T	C	+-+++--++++++-+-++-	1.791e-05	26.3	0.142	0.0204(0.011-0.0298)	0.1443	NA	NA	intergenic	IL1F10(dist=30344),IL1RN(dist=11699)	NA	NA	NA	NA	NA
2:113869233:C:T	2	113869233	rs58965312	C	T	+-+++---+++++-+-++-	1.97e-05	20.8	0.2013	0.0203(0.0109-0.0297)	0.1688	Artery_Aorta,AC016683.6,-1,1.62e-05;Heart_Left_Ventricle,AC016683.6,-1,2.98e-06;	NA	intergenic	IL1F10(dist=35806),IL1RN(dist=6237)	NA	NA	NA	NA	NA
2:113861396:A:C	2	113861396	rs13394316	A	C	+-+++--++++++-+-++-	2.015e-05	25.6	0.149	0.0203(0.0109-0.0297)	0.1441	NA	NA	intergenic	IL1F10(dist=27969),IL1RN(dist=14074)	NA	NA	NA	NA	NA
2:113628301:C:T	2	113628301	rs2708916	C	T	+++++--+--++++-++++	2.018e-05	0	0.5524	0.0214(0.0116-0.0312)	0.3056	Skin_Not_Sun_Exposed_Suprapubic,IL37,-1,7.69e-06;Skin_Sun_Exposed_Lower_leg,IL1A,-1,4.66e-09;Testis,IL1B,+1,2.94e-14;	Lymphoblastoid_EUR_genelevel,IL1B,-1,5.54e-07;Lymphoblastoid_EUR_exonlevel,ENSG00000125538,-1,3.77e-06;	intergenic	IL1B(dist=33945),IL37(dist=42247)	NA	genehancer_id=GH02H112867;elite=1;connected_gene=IL1B;score=25.99;connected_gene=WASH2P;score=23.05;connected_gene=IL1A;score=20.83;connected_gene=IL37;score=15.91;connected_gene=RGPD8;score=12.95;connected_gene=ANAPC1;score=11.82;connected_gene=CKAP2L;score=11.05;connected_gene=ZC3H6;score=10.83;	genehancer_id=GH02H112867;tissue=Mammary epithelial cells;tissue=NHEK;tissue=u87;	NA	genehancer_id=GH02H112867;tissue=HCT116;tissue=HeLa-S3;tissue=K562;tissue=MCF-7;tissue=CD14-positive monocyte;tissue=common myeloid progenitor, CD34-positive;tissue=keratinocyte;tissue=mammary epithelial cell;tissue=large intestine;tissue=small intestine;tissue=stomach;
2:113849837:C:T	2	113849837	rs1542176	C	T	+-+++--+-++++-+-++-	2.05e-05	10.1	0.3317	0.02(0.0108-0.0292)	0.1443	NA	NA	intergenic	IL1F10(dist=16410),IL1RN(dist=25633)	NA	NA	NA	NA	NA
2:113855529:A:G	2	113855529	rs4575729	G	A	+-+++--++++++-+-++-	2.069e-05	26.1	0.1434	0.0203(0.0109-0.0297)	0.1435	NA	NA	intergenic	IL1F10(dist=22102),IL1RN(dist=19941)	NA	NA	NA	NA	NA
2:113860861:A:C	2	113860861	rs10207930	C	A	+-+++--++++++-+-++-	2.167e-05	26.4	0.1406	0.0202(0.0108-0.0296)	0.1441	NA	NA	intergenic	IL1F10(dist=27434),IL1RN(dist=14609)	NA	NA	NA	NA	NA
2:113505068:A:G	2	113505068	rs7577241	G	A	++++-+-+-+++-++++++	2.217e-05	0	0.544	0.0202(0.0108-0.0296)	0.9103	NA	NA	intronic	CKAP2L	NA	NA	NA	NA	NA
2:113651885:C:T	2	113651885	rs78950078	T	C	+++++-+++-+++++--++	2.384e-05	13.6	0.2876	0.0538(0.0289-0.0787)	0.1954	NA	NA	intergenic	IL1B(dist=57529),IL37(dist=18663)	NA	NA	NA	NA	NA
2:113594387:A:G	2	113594387	rs1143627	G	A	+++++--+--+++++++++	2.538e-05	1.2	0.4417	0.0211(0.0113-0.0309)	0.3222	Skin_Not_Sun_Exposed_Suprapubic,IL37,-1,6.89e-06;Skin_Sun_Exposed_Lower_leg,IL1A,-1,3.08e-08;Testis,IL1B,+1,5.53e-13;	Lymphoblastoid_EUR_genelevel,IL1B,-1,2.55e-07;Lymphoblastoid_EUR_exonlevel,ENSG00000125538,-1,1.52e-06;	upstream	IL1B(dist=31)	NA	genehancer_id=GH02H112826;elite=1;connected_gene=IL1A;score=21.26;connected_gene=IL1B;score=14.79;connected_gene=CKAP2L;score=10.94;	genehancer_id=GH02H112826;tissue=CD14+ monocytes;tissue=u87;	NA	genehancer_id=GH02H112826;tissue=GM12878;tissue=HeLa-S3;tissue=CD14-positive monocyte;tissue=common myeloid progenitor, CD34-positive;tissue=keratinocyte;tissue=mammary epithelial cell;tissue=natural killer cell;tissue=large intestine;tissue=small intestine;
2:113585050:C:T	2	113585050	rs12992780	T	C	++++++-+++?++++++-+	2.569e-05	0	0.9593	0.0344(0.0183-0.0505)	0.5993	NA	NA	intergenic	IL1A(dist=42075),IL1B(dist=2287)	NA	genehancer_id=GH02H112826;elite=1;connected_gene=IL1A;score=21.26;connected_gene=IL1B;score=14.79;connected_gene=CKAP2L;score=10.94;	genehancer_id=GH02H112826;tissue=CD14+ monocytes;tissue=u87;	NA	genehancer_id=GH02H112826;tissue=GM12878;tissue=HeLa-S3;tissue=CD14-positive monocyte;tissue=common myeloid progenitor, CD34-positive;tissue=keratinocyte;tissue=mammary epithelial cell;tissue=natural killer cell;tissue=large intestine;tissue=small intestine;
2:113588302:C:T	2	113588302	rs1143643	C	T	++-++++++++++++++++	2.734e-05	0	0.9435	0.0213(0.0113-0.0313)	0.4556	Skin_Sun_Exposed_Lower_leg,IL36B,-1,3.19e-06;Skin_Sun_Exposed_Lower_leg,IL1A,-1,6.36e-09;	Lymphoblastoid_EUR_genelevel,IL1B,-1,2.31e-07;Lymphoblastoid_EUR_exonlevel,ENSG00000125538,-1,5.04e-06;	intronic	IL1B	NA	genehancer_id=GH02H112826;elite=1;connected_gene=IL1A;score=21.26;connected_gene=IL1B;score=14.79;connected_gene=CKAP2L;score=10.94;	genehancer_id=GH02H112826;tissue=CD14+ monocytes;tissue=u87;	NA	genehancer_id=GH02H112826;tissue=GM12878;tissue=HeLa-S3;tissue=CD14-positive monocyte;tissue=common myeloid progenitor, CD34-positive;tissue=keratinocyte;tissue=mammary epithelial cell;tissue=natural killer cell;tissue=large intestine;tissue=small intestine;
2:113584757:C:T	2	113584757	rs3181067	C	T	++-++++++++++++++++	2.745e-05	0	0.9587	0.0211(0.0113-0.0309)	0.4575	Skin_Sun_Exposed_Lower_leg,IL36B,-1,5.26e-06;Skin_Sun_Exposed_Lower_leg,IL1A,-1,1.28e-08;	Lymphoblastoid_EUR_genelevel,IL1B,-1,1.21e-07;Lymphoblastoid_EUR_exonlevel,ENSG00000125538,-1,3.24e-06;	intergenic	IL1A(dist=41782),IL1B(dist=2580)	NA	genehancer_id=GH02H112826;elite=1;connected_gene=IL1A;score=21.26;connected_gene=IL1B;score=14.79;connected_gene=CKAP2L;score=10.94;	genehancer_id=GH02H112826;tissue=CD14+ monocytes;tissue=u87;	NA	genehancer_id=GH02H112826;tissue=GM12878;tissue=HeLa-S3;tissue=CD14-positive monocyte;tissue=common myeloid progenitor, CD34-positive;tissue=keratinocyte;tissue=mammary epithelial cell;tissue=natural killer cell;tissue=large intestine;tissue=small intestine;
2:113593518:A:G	2	113593518	rs1143629	G	A	+++++--+--+++++++++	2.745e-05	1.4	0.4389	0.0208(0.011-0.0306)	0.3226	Skin_Not_Sun_Exposed_Suprapubic,IL37,-1,5.18e-06;Skin_Sun_Exposed_Lower_leg,IL1A,-1,5.77e-08;Testis,IL1B,+1,1.38e-13;	Lymphoblastoid_EUR_genelevel,IL1B,-1,2.34e-07;Lymphoblastoid_EUR_exonlevel,ENSG00000125538,-1,1.56e-05;	intronic	IL1B	NA	genehancer_id=GH02H112826;elite=1;connected_gene=IL1A;score=21.26;connected_gene=IL1B;score=14.79;connected_gene=CKAP2L;score=10.94;	genehancer_id=GH02H112826;tissue=CD14+ monocytes;tissue=u87;	NA	genehancer_id=GH02H112826;tissue=GM12878;tissue=HeLa-S3;tissue=CD14-positive monocyte;tissue=common myeloid progenitor, CD34-positive;tissue=keratinocyte;tissue=mammary epithelial cell;tissue=natural killer cell;tissue=large intestine;tissue=small intestine;
2:112744426:A:T	2	112744426	rs11677627	A	T	++?+?+??-++?-??-?+-	2.783e-05	0	0.9436	0.109(0.0582-0.161)	NA	NA	NA	intronic	MERTK	NA	genehancer_id=GH02H111985;elite=0;connected_gene=MERTK;score=36.80;connected_gene=TMEM87B;score=10.59;	NA	NA	genehancer_id=GH02H111985;tissue=HepG2;tissue=foreskin melanocyte;tissue=neuronal stem cell;tissue=adrenal gland;
2:113600326:C:T	2	113600326	rs13013349	T	C	+++++--+--+++++++++	3.135e-05	0	0.4679	0.0209(0.0111-0.0307)	0.3197	Skin_Not_Sun_Exposed_Suprapubic,IL37,-1,6.73e-06;Skin_Sun_Exposed_Lower_leg,IL1A,-1,1.78e-08;Testis,IL1B,+1,3.60e-13;	Lymphoblastoid_EUR_genelevel,IL1B,-1,2.25e-07;Lymphoblastoid_EUR_exonlevel,ENSG00000125538,-1,1.33e-06;	intergenic	IL1B(dist=5970),IL37(dist=70222)	NA	NA	NA	NA	NA
2:113594867:A:G	2	113594867	rs16944	A	G	+++++--+--+++++++++	3.137e-05	2.5	0.4257	0.0209(0.0111-0.0307)	0.322	Skin_Sun_Exposed_Lower_leg,IL1A,-1,2.28e-08;Testis,IL1B,+1,1.04e-14;Esophagus_Mucosa,IL36B,-1,8.73e-06;	Lymphoblastoid_EUR_genelevel,IL1B,-1,2.06e-07;Lymphoblastoid_EUR_exonlevel,ENSG00000125538,-1,1.76e-06;	upstream	IL1B(dist=511)	NA	genehancer_id=GH02H112826;elite=1;connected_gene=IL1A;score=21.26;connected_gene=IL1B;score=14.79;connected_gene=CKAP2L;score=10.94;	genehancer_id=GH02H112826;tissue=CD14+ monocytes;tissue=u87;	NA	genehancer_id=GH02H112826;tissue=GM12878;tissue=HeLa-S3;tissue=CD14-positive monocyte;tissue=common myeloid progenitor, CD34-positive;tissue=keratinocyte;tissue=mammary epithelial cell;tissue=natural killer cell;tissue=large intestine;tissue=small intestine;
2:113889006:G:T	2	113889006	rs431726	G	T	+++++--+-+++--+++-+	3.33e-05	17.1	0.2452	0.0225(0.0119-0.0331)	0.1813	Artery_Aorta,AC016683.6,-1,1.91e-06;Esophagus_Muscularis,PAX8,-1,1.53e-06;Lung,AC016683.6,-1,1.32e-06;Esophagus_Mucosa,IL36RN,-1,2.94e-06;Heart_Left_Ventricle,AC016683.6,-1,2.49e-07;Lung,PAX8,-1,1.10e-05;Esophagus_Muscularis,AC016683.6,-1,7.37e-07;Colon_Transverse,IL1RN,-1,2.46e-06;	NA	intronic	IL1RN	NA	genehancer_id=GH02H113126;elite=1;connected_gene=PSD4;score=22.51;connected_gene=PAX8-AS1;score=18.52;connected_gene=RNU6-1180P;score=12.04;connected_gene=PAX8;score=10.39;connected_gene=IL1F10;score=9.88;connected_gene=IL36RN;score=6.12;connected_gene=LINC01191;score=5.34;	genehancer_id=GH02H113126;tissue=CD14+ monocytes;	NA	genehancer_id=GH02H113126;tissue=HepG2;tissue=CD14-positive monocyte;tissue=natural killer cell;
2:113603728:G:T	2	113603728	rs10169916	T	G	+++++--+--+++++++++	3.849e-05	0	0.4592	0.0206(0.0108-0.0304)	0.3194	Skin_Not_Sun_Exposed_Suprapubic,IL37,-1,7.17e-06;Skin_Sun_Exposed_Lower_leg,IL1A,-1,2.09e-08;Testis,IL1B,+1,5.53e-13;	Lymphoblastoid_EUR_genelevel,IL1B,-1,2.49e-07;Lymphoblastoid_EUR_exonlevel,ENSG00000125538,-1,1.53e-06;	intergenic	IL1B(dist=9372),IL37(dist=66820)	NA	NA	NA	NA	NA
2:113850114:A:G	2	113850114	rs11123162	A	G	+++++--+++++++-+++-	4.976e-05	0	0.6241	0.0205(0.0105-0.0305)	0.1742	NA	NA	intergenic	IL1F10(dist=16687),IL1RN(dist=25356)	NA	NA	NA	NA	NA
2:113697961:C:T	2	113697961	rs10199311	T	C	++--+++++++++++++-+	5.097e-05	0	0.5444	0.0194(0.00999-0.0288)	0.4047	Skin_Sun_Exposed_Lower_leg,IL36B,-1,6.09e-06;Skin_Sun_Exposed_Lower_leg,IL1A,-1,2.42e-07;	NA	intergenic	IL37(dist=21503),IL36G(dist=37635)	NA	NA	NA	NA	NA
2:113683875:C:T	2	113683875	rs10864907	T	C	++----+++++++++++-+	5.168e-05	1.7	0.4349	0.0193(0.00989-0.0287)	0.3103	Skin_Sun_Exposed_Lower_leg,IL36B,-1,2.30e-07;Skin_Sun_Exposed_Lower_leg,IL1A,-1,8.52e-07;	Lymphoblastoid_EUR_genelevel,IL1B,-1,2.70e-07;	intergenic	IL37(dist=7417),IL36G(dist=51721)	NA	NA	NA	NA	NA
2:113869843:A:C	2	113869843	rs315931	C	A	+++++--+-++++---+++	5.237e-05	0	0.6486	0.0208(0.0108-0.0308)	0.1976	Artery_Aorta,AC016683.6,-1,7.46e-06;Heart_Left_Ventricle,AC016683.6,-1,9.80e-07;Skin_Sun_Exposed_Lower_leg,IL1RN,-1,3.24e-07;Breast_Mammary_Tissue,IL1RN,+1,2.38e-07;	NA	intergenic	IL1F10(dist=36416),IL1RN(dist=5627)	NA	genehancer_id=GH02H113111;elite=1;connected_gene=PAX8-AS1;score=15.69;connected_gene=RNU6-1180P;score=11.60;connected_gene=IL1F10;score=10.45;connected_gene=IL36A;score=9.84;connected_gene=IL1RN;score=7.17;connected_gene=PSD4;score=5.66;	genehancer_id=GH02H113111;tissue=CD14+ monocytes;tissue=Esophagus;	NA	NA
2:113701863:G:T	2	113701863	rs4538207	T	G	++--+++++++++++++-+	5.73e-05	0	0.5436	0.0192(0.00979-0.0286)	0.4041	Skin_Sun_Exposed_Lower_leg,IL36B,-1,6.78e-06;Skin_Sun_Exposed_Lower_leg,IL1A,-1,2.62e-07;	NA	intergenic	IL37(dist=25405),IL36G(dist=33733)	NA	NA	NA	NA	NA
2:113869803:C:T	2	113869803	rs1630153	C	T	+++++--+-++++---+++	5.821e-05	0	0.6507	0.0206(0.0106-0.0306)	0.1975	Artery_Aorta,AC016683.6,-1,7.15e-06;Heart_Left_Ventricle,AC016683.6,-1,1.02e-06;Skin_Sun_Exposed_Lower_leg,IL1RN,-1,3.53e-07;Breast_Mammary_Tissue,IL1RN,+1,3.02e-07;	NA	intergenic	IL1F10(dist=36376),IL1RN(dist=5667)	NA	genehancer_id=GH02H113111;elite=1;connected_gene=PAX8-AS1;score=15.69;connected_gene=RNU6-1180P;score=11.60;connected_gene=IL1F10;score=10.45;connected_gene=IL36A;score=9.84;connected_gene=IL1RN;score=7.17;connected_gene=PSD4;score=5.66;	genehancer_id=GH02H113111;tissue=CD14+ monocytes;tissue=Esophagus;	NA	NA
2:113869554:A:C	2	113869554	rs315930	C	A	+++++--+-++++---+++	5.846e-05	0	0.6545	0.0206(0.0106-0.0306)	0.1975	Artery_Aorta,AC016683.6,-1,7.46e-06;Heart_Left_Ventricle,AC016683.6,-1,9.80e-07;Skin_Sun_Exposed_Lower_leg,IL1RN,-1,3.24e-07;Breast_Mammary_Tissue,IL1RN,+1,2.38e-07;	NA	intergenic	IL1F10(dist=36127),IL1RN(dist=5916)	NA	genehancer_id=GH02H113111;elite=1;connected_gene=PAX8-AS1;score=15.69;connected_gene=RNU6-1180P;score=11.60;connected_gene=IL1F10;score=10.45;connected_gene=IL36A;score=9.84;connected_gene=IL1RN;score=7.17;connected_gene=PSD4;score=5.66;	genehancer_id=GH02H113111;tissue=CD14+ monocytes;tissue=Esophagus;	NA	NA
2:113700355:C:T	2	113700355	rs12711745	C	T	++--+++++++++++++-+	5.874e-05	0	0.5577	0.0192(0.00979-0.0286)	0.4041	Skin_Sun_Exposed_Lower_leg,IL36B,-1,6.76e-06;Skin_Sun_Exposed_Lower_leg,IL1A,-1,2.62e-07;	NA	intergenic	IL37(dist=23897),IL36G(dist=35241)	NA	NA	NA	NA	NA
2:113690442:C:T	2	113690442	rs11695077	T	C	++----+++++++++++-+	5.974e-05	27.5	0.1295	0.0192(0.00979-0.0286)	0.28	Skin_Sun_Exposed_Lower_leg,IL36B,-1,8.11e-07;Skin_Sun_Exposed_Lower_leg,IL1A,-1,3.68e-07;	Lymphoblastoid_EUR_genelevel,IL1B,-1,8.72e-07;	intergenic	IL37(dist=13984),IL36G(dist=45154)	NA	NA	NA	NA	NA
2:113690350:A:G	2	113690350	rs11683383	A	G	++----+++++++++++-+	5.979e-05	26.1	0.1435	0.0192(0.00979-0.0286)	0.28	Skin_Sun_Exposed_Lower_leg,IL36B,-1,8.00e-07;Skin_Sun_Exposed_Lower_leg,IL1A,-1,3.72e-07;	Lymphoblastoid_EUR_genelevel,IL1B,-1,8.72e-07;	intergenic	IL37(dist=13892),IL36G(dist=45246)	NA	NA	NA	NA	NA
2:113702530:C:T	2	113702530	rs7557537	C	T	++--+++++++++++++-+	6e-05	0	0.5682	0.0192(0.00979-0.0286)	0.404	Skin_Sun_Exposed_Lower_leg,IL36B,-1,6.69e-06;Skin_Sun_Exposed_Lower_leg,IL1A,-1,2.65e-07;	NA	intergenic	IL37(dist=26072),IL36G(dist=33066)	NA	NA	NA	NA	NA
2:113590467:C:T	2	113590467	rs1143633	C	T	++-++++++++++++++++	6.145e-05	0	0.9412	0.0202(0.0104-0.03)	0.4537	Skin_Sun_Exposed_Lower_leg,IL36B,-1,4.35e-07;Skin_Sun_Exposed_Lower_leg,IL1A,-1,8.18e-09;	Lymphoblastoid_EUR_genelevel,IL1B,-1,1.74e-07;Lymphoblastoid_EUR_exonlevel,ENSG00000125538,-1,4.18e-06;	intronic	IL1B	NA	genehancer_id=GH02H112826;elite=1;connected_gene=IL1A;score=21.26;connected_gene=IL1B;score=14.79;connected_gene=CKAP2L;score=10.94;	genehancer_id=GH02H112826;tissue=CD14+ monocytes;tissue=u87;	NA	genehancer_id=GH02H112826;tissue=GM12878;tissue=HeLa-S3;tissue=CD14-positive monocyte;tissue=common myeloid progenitor, CD34-positive;tissue=keratinocyte;tissue=mammary epithelial cell;tissue=natural killer cell;tissue=large intestine;tissue=small intestine;
2:113712783:A:G	2	113712783	rs12468164	G	A	++--+++++++++++++-+	6.231e-05	0	0.5148	0.0192(0.00979-0.0286)	0.4033	Skin_Sun_Exposed_Lower_leg,IL36B,-1,2.68e-06;Skin_Sun_Exposed_Lower_leg,IL1A,-1,4.81e-08;	NA	intergenic	IL37(dist=36325),IL36G(dist=22813)	NA	NA	NA	NA	NA
2:113866369:C:T	2	113866369	rs315927	C	T	+-+++--+-++++---+++	6.231e-05	0	0.6598	0.0206(0.0106-0.0306)	0.1972	Artery_Aorta,AC016683.6,-1,7.68e-06;Heart_Left_Ventricle,AC016683.6,-1,1.03e-06;Skin_Sun_Exposed_Lower_leg,IL1RN,-1,3.05e-07;Breast_Mammary_Tissue,IL1RN,+1,2.93e-07;	NA	intergenic	IL1F10(dist=32942),IL1RN(dist=9101)	NA	NA	NA	NA	NA
2:113490096:C:T	2	113490096	rs3900691	C	T	+++-++++++++-++-+-+	6.602e-05	0	0.7948	0.0374(0.019-0.0558)	0.2627	NA	NA	intronic	NT5DC4	NA	NA	NA	NA	NA
2:113892141:C:T	2	113892141	rs397211	C	T	+++++--++++++-+++-+	6.898e-05	25.2	0.1531	0.0208(0.0106-0.031)	0.1802	NA	NA	downstream	IL1RN(dist=548)	NA	genehancer_id=GH02H113134;elite=0;connected_gene=PSD4;score=16.78;connected_gene=PAX8-AS1;score=16.78;connected_gene=RNU6-1180P;score=11.81;connected_gene=IL1RN;score=11.23;connected_gene=IL1F10;score=10.05;connected_gene=IL36B;score=8.48;	genehancer_id=GH02H113134;tissue=CD14+ monocytes;tissue=Esophagus;	NA	NA
2:113844475:C:T	2	113844475	rs4496335	C	T	+++++--+++++++--+--	6.999e-05	15.6	0.2634	0.0194(0.0098-0.029)	0.0408	Thyroid,IL1RN,+1,1.64e-05;	Lymphoblastoid_EUR_genelevel,IL1RN,+1,3.04e-06;Lymphoblastoid_EUR_exonlevel,ENSG00000136689,+1,4.37e-06;	intergenic	IL1F10(dist=11048),IL1RN(dist=30995)	NA	NA	NA	NA	NA
2:113840058:C:G	2	113840058	rs6743171	G	C	+++++--+++++++--+--	8.274e-05	14.5	0.2762	0.0192(0.0096-0.0288)	0.0397	Thyroid,IL1RN,+1,9.59e-06;	Lymphoblastoid_EUR_genelevel,IL1RN,+1,3.24e-06;Lymphoblastoid_EUR_exonlevel,ENSG00000136689,+1,4.50e-06;	intergenic	IL1F10(dist=6631),IL1RN(dist=35412)	NA	NA	NA	NA	NA
2:113841532:A:G	2	113841532	rs6750559	G	A	+++++--+++++++--+--	8.377e-05	15	0.2702	0.0192(0.0096-0.0288)	0.0397	NA	Lymphoblastoid_EUR_genelevel,IL1RN,+1,2.52e-06;Lymphoblastoid_EUR_exonlevel,ENSG00000136689,+1,2.63e-06;	intergenic	IL1F10(dist=8105),IL1RN(dist=33938)	NA	NA	NA	NA	NA
2:113891412:A:G	2	113891412	rs9005	A	G	+++++--+-++++-+++-+	8.397e-05	26.7	0.1378	0.0206(0.0104-0.0308)	0.1802	NA	NA	UTR3	IL1RN(NM_173841:c.*964G>A,NM_001318914:c.*964G>A,NM_173843:c.*964G>A,NM_000577:c.*964G>A,NM_173842:c.*964G>A)	NA	NA	NA	NA	NA
2:113844384:A:G	2	113844384	rs6741180	G	A	+++++--+++++++--+--	8.584e-05	15.7	0.2617	0.0192(0.0096-0.0288)	0.0407	NA	Lymphoblastoid_EUR_genelevel,IL1RN,+1,3.09e-06;Lymphoblastoid_EUR_exonlevel,ENSG00000136689,+1,3.26e-06;	intergenic	IL1F10(dist=10957),IL1RN(dist=31086)	NA	NA	NA	NA	NA
2:113846738:A:G	2	113846738	rs12328766	A	G	+++++--+++++++--+--	8.611e-05	15.3	0.2666	0.0191(0.0095-0.0287)	0.0407	NA	Lymphoblastoid_EUR_genelevel,IL1RN,+1,3.01e-06;Lymphoblastoid_EUR_exonlevel,ENSG00000136689,+1,3.10e-06;	intergenic	IL1F10(dist=13311),IL1RN(dist=28732)	NA	NA	NA	NA	NA
2:113843283:A:G	2	113843283	rs13410964	G	A	+++++--+++++++--+--	8.829e-05	15	0.2705	0.0191(0.0095-0.0287)	0.0398	NA	Lymphoblastoid_EUR_genelevel,IL1RN,+1,2.67e-06;Lymphoblastoid_EUR_exonlevel,ENSG00000136689,+1,2.92e-06;	intergenic	IL1F10(dist=9856),IL1RN(dist=32187)	NA	genehancer_id=GH02H113084;elite=1;connected_gene=IL1RN;score=6.28;	genehancer_id=GH02H113084;tissue=Esophagus;	NA	genehancer_id=GH02H113084;tissue=keratinocyte;tissue=mammary epithelial cell;
2:113842506:C:T	2	113842506	rs13398728	T	C	+++++--+++++++--+--	8.832e-05	15.6	0.2635	0.0191(0.0095-0.0287)	0.0397	NA	Lymphoblastoid_EUR_genelevel,IL1RN,+1,2.72e-06;Lymphoblastoid_EUR_exonlevel,ENSG00000136689,+1,2.85e-06;	intergenic	IL1F10(dist=9079),IL1RN(dist=32964)	NA	genehancer_id=GH02H113084;elite=1;connected_gene=IL1RN;score=6.28;	genehancer_id=GH02H113084;tissue=Esophagus;	NA	genehancer_id=GH02H113084;tissue=keratinocyte;tissue=mammary epithelial cell;
2:113841515:C:T	2	113841515	rs6722922	C	T	+++++--+++++++--+--	8.9e-05	15.1	0.27	0.0191(0.0095-0.0287)	0.0397	NA	Lymphoblastoid_EUR_genelevel,IL1RN,+1,2.73e-06;Lymphoblastoid_EUR_exonlevel,ENSG00000136689,+1,2.67e-06;	intergenic	IL1F10(dist=8088),IL1RN(dist=33955)	NA	NA	NA	NA	NA
2:113847007:A:G	2	113847007	rs12329129	G	A	+++++--+++++++--+--	9.058e-05	15.8	0.2612	0.0191(0.0095-0.0287)	0.0407	NA	Lymphoblastoid_EUR_genelevel,IL1RN,+1,2.78e-06;Lymphoblastoid_EUR_exonlevel,ENSG00000136689,+1,2.86e-06;	intergenic	IL1F10(dist=13580),IL1RN(dist=28463)	NA	NA	NA	NA	NA
2:113840443:A:T	2	113840443	rs10188292	A	T	+++++--+++++++--+--	9.086e-05	14.1	0.2821	0.0191(0.0095-0.0287)	0.0397	NA	Lymphoblastoid_EUR_genelevel,IL1RN,+1,2.63e-06;Lymphoblastoid_EUR_exonlevel,ENSG00000136689,+1,2.83e-06;	intergenic	IL1F10(dist=7016),IL1RN(dist=35027)	NA	NA	NA	NA	NA
2:113838102:A:G	2	113838102	rs13409360	G	A	+++++-+++++++++-+--	9.117e-05	20	0.2108	0.0191(0.0095-0.0287)	0.0425	Nerve_Tibial,PSD4,+1,1.81e-05;	Lymphoblastoid_EUR_genelevel,IL1RN,+1,6.53e-07;Lymphoblastoid_EUR_exonlevel,ENSG00000136689,+1,1.04e-06;	intergenic	IL1F10(dist=4675),IL1RN(dist=37368)	NA	genehancer_id=GH02H113076;elite=1;connected_gene=IL1RN;score=71.81;connected_gene=IL36B;score=50.20;connected_gene=IL1B;score=30.19;connected_gene=IL36A;score=20.85;connected_gene=IL36RN;score=20.49;connected_gene=PSD4;score=18.08;connected_gene=IL36G;score=9.61;connected_gene=IL37;score=8.99;	genehancer_id=GH02H113076;tissue=Esophagus;	genehancer_id=GH02H113076;tissue=gingival epithelial cell;	genehancer_id=GH02H113076;tissue=MCF-7;tissue=Panc1;tissue=iPS DF 6.9;tissue=keratinocyte;tissue=mammary epithelial cell;tissue=small intestine;tissue=stomach;
2:113891775:C:T	2	113891775	rs396201	C	T	+++++--+-++++-+++-+	9.142e-05	27	0.1347	0.0205(0.0103-0.0307)	0.1803	NA	NA	downstream	IL1RN(dist=182)	NA	NA	NA	NA	NA
2:113847144:C:G	2	113847144	rs12328368	C	G	+++++--+++++++--+--	9.22e-05	15.8	0.2613	0.0191(0.0095-0.0287)	0.0407	NA	Lymphoblastoid_EUR_genelevel,IL1RN,+1,2.70e-06;Lymphoblastoid_EUR_exonlevel,ENSG00000136689,+1,2.87e-06;	intergenic	IL1F10(dist=13717),IL1RN(dist=28326)	NA	NA	NA	NA	NA
2:113893308:A:G	2	113893308	rs3087270	G	A	+++++--+-++++-+++-+	9.23e-05	27.1	0.1334	0.0205(0.0103-0.0307)	0.1796	NA	NA	intergenic	IL1RN(dist=1715),PSD4(dist=38252)	NA	genehancer_id=GH02H113134;elite=0;connected_gene=PSD4;score=16.78;connected_gene=PAX8-AS1;score=16.78;connected_gene=RNU6-1180P;score=11.81;connected_gene=IL1RN;score=11.23;connected_gene=IL1F10;score=10.05;connected_gene=IL36B;score=8.48;	genehancer_id=GH02H113134;tissue=CD14+ monocytes;tissue=Esophagus;	NA	NA
2:113848961:C:T	2	113848961	rs6730516	C	T	+++++--+++++++--+--	9.301e-05	16.7	0.2494	0.0191(0.0095-0.0287)	0.0401	Thyroid,IL1RN,+1,1.33e-05;	Lymphoblastoid_EUR_genelevel,IL1RN,+1,3.50e-06;Lymphoblastoid_EUR_exonlevel,ENSG00000136689,+1,4.19e-06;	intergenic	IL1F10(dist=15534),IL1RN(dist=26509)	NA	NA	NA	NA	NA
2:113840575:C:G	2	113840575	rs10176274	C	G	+++++--+++++++--+--	9.352e-05	14.1	0.2813	0.0191(0.0095-0.0287)	0.0397	NA	Lymphoblastoid_EUR_genelevel,IL1RN,+1,2.69e-06;Lymphoblastoid_EUR_exonlevel,ENSG00000136689,+1,2.65e-06;	intergenic	IL1F10(dist=7148),IL1RN(dist=34895)	NA	genehancer_id=GH02H113082;elite=0;connected_gene=IL1RN;score=32.18;connected_gene=IL36B;score=26.00;connected_gene=IL1B;score=14.76;connected_gene=IL36G;score=5.46;	NA	genehancer_id=GH02H113082;tissue=basophil;tissue=dendritic cell;tissue=macrophage;tissue=mesenchymal cell;	NA
2:113850262:C:G	2	113850262	rs7587033	C	G	+++++--+++++++--+--	9.556e-05	16.4	0.253	0.019(0.0094-0.0286)	0.0397	NA	Lymphoblastoid_EUR_genelevel,IL1RN,+1,2.86e-06;Lymphoblastoid_EUR_exonlevel,ENSG00000136689,+1,2.57e-06;	intergenic	IL1F10(dist=16835),IL1RN(dist=25208)	NA	NA	NA	NA	NA
2:113851159:A:T	2	113851159	rs1446509	A	T	+++++--+++++++--+--	9.563e-05	16.5	0.2521	0.019(0.0094-0.0286)	0.0397	NA	Lymphoblastoid_EUR_genelevel,IL1RN,+1,1.99e-06;Lymphoblastoid_EUR_exonlevel,ENSG00000136689,+1,2.09e-06;	intergenic	IL1F10(dist=17732),IL1RN(dist=24311)	NA	NA	NA	NA	NA
2:113852564:A:G	2	113852564	rs13424580	G	A	++++++-+++++++--+--	9.572e-05	32.5	0.08581	0.019(0.0094-0.0286)	0.0388	Thyroid,IL1RN,+1,5.08e-06;	Lymphoblastoid_EUR_genelevel,IL1RN,+1,2.42e-06;Lymphoblastoid_EUR_exonlevel,ENSG00000136689,+1,3.02e-06;	intergenic	IL1F10(dist=19137),IL1RN(dist=22906)	NA	NA	NA	NA	NA
2:113850792:A:C	2	113850792	rs6738239	C	A	+++++--+++++++--+--	9.608e-05	16.5	0.2526	0.019(0.0094-0.0286)	0.0397	NA	Lymphoblastoid_EUR_genelevel,IL1RN,+1,4.74e-06;Lymphoblastoid_EUR_exonlevel,ENSG00000136689,+1,3.72e-06;	intergenic	IL1F10(dist=17365),IL1RN(dist=24678)	NA	NA	NA	NA	NA
2:113838145:A:G	2	113838145	rs13409371	G	A	+++++-+++++++++-+--	9.697e-05	18.8	0.2245	0.019(0.0094-0.0286)	0.0424	Nerve_Tibial,PSD4,+1,2.48e-05;	Lymphoblastoid_EUR_genelevel,IL1RN,+1,6.26e-07;Lymphoblastoid_EUR_exonlevel,ENSG00000136689,+1,7.85e-07;	intergenic	IL1F10(dist=4718),IL1RN(dist=37325)	NA	genehancer_id=GH02H113076;elite=1;connected_gene=IL1RN;score=71.81;connected_gene=IL36B;score=50.20;connected_gene=IL1B;score=30.19;connected_gene=IL36A;score=20.85;connected_gene=IL36RN;score=20.49;connected_gene=PSD4;score=18.08;connected_gene=IL36G;score=9.61;connected_gene=IL37;score=8.99;	genehancer_id=GH02H113076;tissue=Esophagus;	genehancer_id=GH02H113076;tissue=gingival epithelial cell;	genehancer_id=GH02H113076;tissue=MCF-7;tissue=Panc1;tissue=iPS DF 6.9;tissue=keratinocyte;tissue=mammary epithelial cell;tissue=small intestine;tissue=stomach;

## Sheet: postterm birth
MarkerName	CHR	BP	RSID	Effect allele	Alternative allele	Direction	P	I2	Phet	OR(95% CI)	r2	eQTLs_GTEx2015_v6	eQTLs_Geuvadis2013	Variant class	Nearest gene	GWAS Catalog	Enhancer	Enhancer tissue dbSUPER	Enhancer tissue FANTOM5	Enhancer tissue ENCODE
2:113520530:A:T	2	113520530	rs7607470	T	A	+++++++++	1.943e-08	8.7	0.363	1.11(1.07-1.14)	1	NA	Lymphoblastoid_EUR_exonlevel,ENSG00000144130,-1,1.46e-06;	intronic	CKAP2L	NA	genehancer_id=GH02H112762;elite=1;connected_gene=POLR1B;score=25.62;connected_gene=ANAPC1;score=23.45;connected_gene=RGPD8;score=12.29;connected_gene=PSD4;score=6.06;connected_gene=IL1A;score=5.53;	NA	NA	genehancer_id=GH02H112762;tissue=GM12878;tissue=HCT116;tissue=HeLa-S3;tissue=HepG2;tissue=K562;tissue=MCF-7;tissue=Panc1;tissue=mesenchymal stem cell;tissue=mesendoderm;tissue=iPS DF 19.11;tissue=iPS DF 6.9;tissue=astrocyte;tissue=B cell;tissue=CD14-positive monocyte;tissue=common myeloid progenitor, CD34-positive;tissue=endothelial cell of umbilical vein;tissue=fibroblast of dermis;tissue=fibrob…
2:113518868:G:T	2	113518868	rs13382217	G	T	+++++++++	2.271e-08	9.5	0.3558	1.1(1.07-1.14)	0.9999	Testis,NT5DC4,+1,6.26e-06;	Lymphoblastoid_EUR_exonlevel,ENSG00000144130,-1,6.51e-06;	intronic	CKAP2L	NA	NA	NA	NA	NA
2:113520678:G:T	2	113520678	rs6712572	G	T	+++++++++	2.415e-08	9.4	0.3566	1.1(1.07-1.14)	1	Testis,NT5DC4,+1,8.90e-07;	Lymphoblastoid_EUR_exonlevel,ENSG00000144130,-1,1.14e-06;	intronic	CKAP2L	NA	genehancer_id=GH02H112762;elite=1;connected_gene=POLR1B;score=25.62;connected_gene=ANAPC1;score=23.45;connected_gene=RGPD8;score=12.29;connected_gene=PSD4;score=6.06;connected_gene=IL1A;score=5.53;	NA	NA	genehancer_id=GH02H112762;tissue=GM12878;tissue=HCT116;tissue=HeLa-S3;tissue=HepG2;tissue=K562;tissue=MCF-7;tissue=Panc1;tissue=mesenchymal stem cell;tissue=mesendoderm;tissue=iPS DF 19.11;tissue=iPS DF 6.9;tissue=astrocyte;tissue=B cell;tissue=CD14-positive monocyte;tissue=common myeloid progenitor, CD34-positive;tissue=endothelial cell of umbilical vein;tissue=fibroblast of dermis;tissue=fibrob…
2:113498566:A:G	2	113498566	rs3811040	G	A	+++++++++	2.438e-08	6.7	0.3794	1.1(1.07-1.14)	0.9975	Testis,NT5DC4,+1,4.64e-06;	Lymphoblastoid_EUR_exonlevel,ENSG00000144130,-1,1.18e-06;	exonic	CKAP2L	NA	NA	NA	NA	NA
2:113513504:A:G	2	113513504	rs4848298	G	A	+++++++++	2.485e-08	7.8	0.3703	1.1(1.07-1.14)	0.999	Testis,NT5DC4,+1,8.90e-07;	Lymphoblastoid_EUR_exonlevel,ENSG00000144130,-1,1.29e-06;	intronic	CKAP2L	NA	NA	NA	NA	NA
2:113512841:C:T	2	113512841	rs13026263	C	T	+++++++++	2.508e-08	7.6	0.3719	1.1(1.07-1.14)	0.9989	Testis,NT5DC4,+1,8.90e-07;	Lymphoblastoid_EUR_exonlevel,ENSG00000144130,-1,1.19e-06;	intronic	CKAP2L	NA	NA	NA	NA	NA
2:113494520:C:T	2	113494520	rs4261731	C	T	+++++++++	2.598e-08	7.3	0.3742	1.1(1.07-1.14)	0.9971	Skin_Sun_Exposed_Lower_leg,IL1A,-1,3.34e-06;Testis,NT5DC4,+1,1.39e-05;	Lymphoblastoid_EUR_genelevel,IL1B,-1,4.90e-06;Lymphoblastoid_EUR_exonlevel,ENSG00000144130,-1,5.68e-07;	UTR3	CKAP2L(NM_001304361:c.*1880A>G,NM_152515:c.*1880A>G)	NA	NA	NA	NA	NA
2:113521157:C:G	2	113521157	rs7591704	C	G	+++++++++	2.653e-08	7	0.377	1.1(1.07-1.14)	0.9975	Testis,NT5DC4,+1,2.08e-06;	Lymphoblastoid_EUR_exonlevel,ENSG00000144130,-1,1.20e-06;	intronic	CKAP2L	NA	genehancer_id=GH02H112762;elite=1;connected_gene=POLR1B;score=25.62;connected_gene=ANAPC1;score=23.45;connected_gene=RGPD8;score=12.29;connected_gene=PSD4;score=6.06;connected_gene=IL1A;score=5.53;	NA	NA	genehancer_id=GH02H112762;tissue=GM12878;tissue=HCT116;tissue=HeLa-S3;tissue=HepG2;tissue=K562;tissue=MCF-7;tissue=Panc1;tissue=mesenchymal stem cell;tissue=mesendoderm;tissue=iPS DF 19.11;tissue=iPS DF 6.9;tissue=astrocyte;tissue=B cell;tissue=CD14-positive monocyte;tissue=common myeloid progenitor, CD34-positive;tissue=endothelial cell of umbilical vein;tissue=fibroblast of dermis;tissue=fibrob…
2:113489255:C:T	2	113489255	rs12622683	T	C	+++++++++	2.846e-08	2.8	0.411	1.1(1.07-1.14)	0.9959	NA	Lymphoblastoid_EUR_exonlevel,ENSG00000144130,-1,1.36e-06;	intronic	NT5DC4	NA	NA	NA	NA	NA
2:113517944:C:T	2	113517944	rs10200192	T	C	+++++++++	2.871e-08	8.6	0.3634	1.1(1.07-1.14)	0.9999	Testis,NT5DC4,+1,8.92e-07;	Lymphoblastoid_EUR_exonlevel,ENSG00000144130,-1,1.42e-06;	intronic	CKAP2L	NA	NA	NA	NA	NA
2:113498754:A:G	2	113498754	rs3827761	A	G	+++++++++	2.902e-08	6.8	0.3787	1.1(1.07-1.14)	0.9975	Testis,NT5DC4,+1,4.64e-06;	Lymphoblastoid_EUR_exonlevel,ENSG00000144130,-1,1.22e-06;	intronic	CKAP2L,NT5DC4	NA	NA	NA	NA	NA
2:113491306:C:G	2	113491306	rs17649681	C	G	+++++++++	2.932e-08	6.3	0.383	1.1(1.07-1.14)	0.997	Testis,NT5DC4,+1,4.67e-06;	Lymphoblastoid_EUR_exonlevel,ENSG00000144130,-1,1.18e-06;	intronic	NT5DC4	NA	NA	NA	NA	NA
2:113491565:A:G	2	113491565	rs13019249	G	A	+++++++++	2.948e-08	6.2	0.3838	1.1(1.07-1.14)	0.997	Testis,NT5DC4,+1,4.64e-06;	Lymphoblastoid_EUR_exonlevel,ENSG00000144130,-1,1.08e-06;	intronic	NT5DC4	NA	NA	NA	NA	NA
2:113491379:A:G	2	113491379	rs55762606	A	G	+++++++++	2.957e-08	6.3	0.3827	1.1(1.07-1.14)	0.997	Testis,NT5DC4,+1,4.64e-06;	Lymphoblastoid_EUR_exonlevel,ENSG00000144130,-1,1.17e-06;	intronic	NT5DC4	NA	NA	NA	NA	NA
2:113497295:A:G	2	113497295	rs4849118	G	A	+++++++++	2.966e-08	6.5	0.3808	1.1(1.07-1.14)	0.9975	Testis,NT5DC4,+1,4.64e-06;	Lymphoblastoid_EUR_exonlevel,ENSG00000144130,-1,1.33e-06;	intronic	CKAP2L,NT5DC4	NA	NA	NA	NA	NA
2:113491186:C:G	2	113491186	rs13036237	C	G	+++++++++	2.971e-08	6.3	0.3827	1.1(1.07-1.14)	0.997	Testis,NT5DC4,+1,3.22e-06;	Lymphoblastoid_EUR_exonlevel,ENSG00000144130,-1,1.09e-06;	intronic	NT5DC4	NA	NA	NA	NA	NA
2:113500941:A:G	2	113500941	rs2862226	A	G	+++++++++	3.159e-08	7.8	0.3705	1.1(1.07-1.14)	0.9975	Testis,NT5DC4,+1,1.25e-06;	Lymphoblastoid_EUR_exonlevel,ENSG00000144130,-1,2.29e-06;	intronic	CKAP2L	NA	NA	NA	NA	NA
2:113491106:A:G	2	113491106	rs13013602	G	A	+++++++++	3.362e-08	11.3	0.3406	1.1(1.07-1.14)	0.9964	Testis,NT5DC4,+1,4.59e-06;	Lymphoblastoid_EUR_exonlevel,ENSG00000144130,-1,9.27e-07;	intronic	NT5DC4	NA	NA	NA	NA	NA
2:113488188:A:G	2	113488188	rs13015273	A	G	+++++++++	3.393e-08	10.2	0.3499	1.1(1.07-1.14)	0.9967	NA	Lymphoblastoid_EUR_exonlevel,ENSG00000144130,-1,1.22e-06;	intronic	NT5DC4	NA	NA	NA	NA	NA
2:113488220:C:T	2	113488220	rs13016817	T	C	+++++++++	4.113e-08	3.6	0.4048	1.1(1.06-1.14)	0.9952	NA	Lymphoblastoid_EUR_exonlevel,ENSG00000144130,-1,1.15e-06;	intronic	NT5DC4	NA	NA	NA	NA	NA
2:113521754:C:T	2	113521754	rs7594852	C	T	+++++++++	4.637e-08	7.3	0.3748	1.1(1.06-1.14)	0.9899	Skin_Sun_Exposed_Lower_leg,IL1A,-1,7.36e-06;	Lymphoblastoid_EUR_genelevel,IL1B,-1,4.41e-06;Lymphoblastoid_EUR_exonlevel,ENSG00000144130,-1,5.37e-07;	intronic	CKAP2L	NA	genehancer_id=GH02H112762;elite=1;connected_gene=POLR1B;score=25.62;connected_gene=ANAPC1;score=23.45;connected_gene=RGPD8;score=12.29;connected_gene=PSD4;score=6.06;connected_gene=IL1A;score=5.53;	NA	NA	genehancer_id=GH02H112762;tissue=GM12878;tissue=HCT116;tissue=HeLa-S3;tissue=HepG2;tissue=K562;tissue=MCF-7;tissue=Panc1;tissue=mesenchymal stem cell;tissue=mesendoderm;tissue=iPS DF 19.11;tissue=iPS DF 6.9;tissue=astrocyte;tissue=B cell;tissue=CD14-positive monocyte;tissue=common myeloid progenitor, CD34-positive;tissue=endothelial cell of umbilical vein;tissue=fibroblast of dermis;tissue=fibrob…
2:113486079:C:T	2	113486079	rs908551	T	C	+++++-+++	9.496e-08	4.5	0.3973	1.1(1.06-1.14)	0.8989	Testis,NT5DC4,+1,1.57e-07;	NA	intronic	NT5DC4	NA	genehancer_id=GH02H112727;elite=0;connected_gene=SLC20A1;score=11.94;connected_gene=FLJ42351;score=11.94;connected_gene=ENSG00000243389;score=11.48;connected_gene=ENSG00000207383;score=11.48;connected_gene=CHCHD5;score=11.48;connected_gene=IL1B;score=11.34;connected_gene=CKAP2L;score=10.33;connected_gene=IL37;score=10.23;connected_gene=NT5DC4;score=6.05;	genehancer_id=GH02H112727;tissue=K562;	NA	NA
2:113486941:C:T	2	113486941	rs12475027	T	C	+++++-+++	1.141e-07	5.9	0.386	1.1(1.06-1.14)	0.9018	Testis,NT5DC4,+1,2.22e-06;	NA	intronic	NT5DC4	NA	genehancer_id=GH02H112729;elite=0;connected_gene=SLC20A1;score=11.94;connected_gene=FLJ42351;score=11.94;connected_gene=CHCHD5;score=11.48;connected_gene=ENSG00000207383;score=11.48;connected_gene=ENSG00000243389;score=11.48;connected_gene=IL1B;score=11.34;connected_gene=CKAP2L;score=10.33;connected_gene=IL37;score=10.23;connected_gene=NT5DC4;score=6.38;	NA	NA	NA
2:113486637:A:G	2	113486637	rs58694576	G	A	+++++-+++	1.32e-07	0	0.4904	1.1(1.06-1.14)	0.9001	Testis,NT5DC4,+1,5.77e-06;	NA	intronic	NT5DC4	NA	NA	NA	NA	NA
2:113486879:A:T	2	113486879	rs12463996	A	T	+++++-+++	1.554e-07	0	0.4435	1.1(1.06-1.14)	0.9006	Testis,NT5DC4,+1,5.10e-08;	NA	intronic	NT5DC4	NA	genehancer_id=GH02H112729;elite=0;connected_gene=SLC20A1;score=11.94;connected_gene=FLJ42351;score=11.94;connected_gene=CHCHD5;score=11.48;connected_gene=ENSG00000207383;score=11.48;connected_gene=ENSG00000243389;score=11.48;connected_gene=IL1B;score=11.34;connected_gene=CKAP2L;score=10.33;connected_gene=IL37;score=10.23;connected_gene=NT5DC4;score=6.38;	NA	NA	NA
2:113609886:C:T	2	113609886	rs6735739	T	C	+++++++++	5.175e-07	5.8	0.3866	1.1(1.06-1.14)	0.3072	Skin_Not_Sun_Exposed_Suprapubic,IL37,-1,4.93e-06;Skin_Sun_Exposed_Lower_leg,IL1A,-1,6.10e-09;Testis,IL1B,+1,1.64e-14;	Lymphoblastoid_EUR_genelevel,IL1B,-1,2.35e-07;Lymphoblastoid_EUR_exonlevel,ENSG00000125538,-1,2.86e-06;	intergenic	IL1B(dist=15530),IL37(dist=60662)	NA	NA	NA	NA	NA
2:113609568:C:T	2	113609568	rs13008855	T	C	+++++++-+	5.32e-07	22.1	0.247	1.1(1.06-1.14)	0.4354	Skin_Sun_Exposed_Lower_leg,IL1A,-1,6.34e-06;Testis,IL1B,+1,3.05e-08;	Lymphoblastoid_EUR_genelevel,IL1B,-1,3.53e-06;	intergenic	IL1B(dist=15212),IL37(dist=60980)	NA	NA	NA	NA	NA
2:113595829:C:G	2	113595829	rs1143623	G	C	+++++++-+	6.253e-07	12.7	0.3284	1.1(1.06-1.14)	0.4413	Testis,IL1B,+1,1.80e-08;	Lymphoblastoid_EUR_genelevel,IL1B,-1,3.22e-06;	intergenic	IL1B(dist=1473),IL37(dist=74719)	NA	NA	NA	NA	NA
2:113598255:C:T	2	113598255	rs12621220	T	C	+++++++-+	6.311e-07	12.1	0.3342	1.1(1.06-1.14)	0.436	Skin_Sun_Exposed_Lower_leg,IL1A,-1,1.74e-05;Testis,IL1B,+1,1.75e-08;	Lymphoblastoid_EUR_genelevel,IL1B,-1,2.99e-06;	intergenic	IL1B(dist=3899),IL37(dist=72293)	NA	genehancer_id=GH02H112839;elite=1;connected_gene=IL1A;score=10.44;connected_gene=IL1B;score=8.54;	genehancer_id=GH02H112839;tissue=CD14+ monocytes;tissue=u87;	NA	genehancer_id=GH02H112839;tissue=B cell;tissue=CD14-positive monocyte;tissue=natural killer cell;
2:113608823:A:G	2	113608823	rs67721272	G	A	+++++++-+	6.38e-07	21	0.2566	1.1(1.06-1.14)	0.4379	Skin_Sun_Exposed_Lower_leg,IL1A,-1,3.54e-06;Testis,IL1B,+1,8.19e-09;Esophagus_Mucosa,IL36B,-1,1.55e-05;	Lymphoblastoid_EUR_genelevel,IL1B,-1,3.78e-06;	intergenic	IL1B(dist=14467),IL37(dist=61725)	NA	genehancer_id=GH02H112848;elite=0;connected_gene=IL37;score=14.76;connected_gene=IL1B;score=8.58;	NA	NA	genehancer_id=GH02H112848;tissue=mesendoderm;tissue=iPS DF 19.11;tissue=iPS DF 6.9;tissue=H1-hESC;tissue=H9;
2:113600326:C:T	2	113600326	rs13013349	T	C	+++++++++	7.081e-07	0	0.4886	1.1(1.06-1.14)	0.3072	Skin_Not_Sun_Exposed_Suprapubic,IL37,-1,6.73e-06;Skin_Sun_Exposed_Lower_leg,IL1A,-1,1.78e-08;Testis,IL1B,+1,3.60e-13;	Lymphoblastoid_EUR_genelevel,IL1B,-1,2.25e-07;Lymphoblastoid_EUR_exonlevel,ENSG00000125538,-1,1.33e-06;	intergenic	IL1B(dist=5970),IL37(dist=70222)	NA	NA	NA	NA	NA
2:113595359:C:T	2	113595359	rs1143625	C	T	+++++++-+	7.259e-07	12.9	0.3273	1.1(1.06-1.14)	0.4416	Skin_Sun_Exposed_Lower_leg,IL1A,-1,1.17e-05;Testis,IL1B,+1,1.88e-08;	Lymphoblastoid_EUR_genelevel,IL1B,-1,2.86e-06;	intergenic	IL1B(dist=1003),IL37(dist=75189)	NA	NA	NA	NA	NA
2:113603728:G:T	2	113603728	rs10169916	T	G	+++++++++	7.471e-07	0	0.4942	1.1(1.06-1.14)	0.307	Skin_Not_Sun_Exposed_Suprapubic,IL37,-1,7.17e-06;Skin_Sun_Exposed_Lower_leg,IL1A,-1,2.09e-08;Testis,IL1B,+1,5.53e-13;	Lymphoblastoid_EUR_genelevel,IL1B,-1,2.49e-07;Lymphoblastoid_EUR_exonlevel,ENSG00000125538,-1,1.53e-06;	intergenic	IL1B(dist=9372),IL37(dist=66820)	NA	NA	NA	NA	NA
2:113594867:A:G	2	113594867	rs16944	A	G	+++++++++	7.487e-07	0	0.4951	1.1(1.06-1.14)	0.3089	Skin_Sun_Exposed_Lower_leg,IL1A,-1,2.28e-08;Testis,IL1B,+1,1.04e-14;Esophagus_Mucosa,IL36B,-1,8.73e-06;	Lymphoblastoid_EUR_genelevel,IL1B,-1,2.06e-07;Lymphoblastoid_EUR_exonlevel,ENSG00000125538,-1,1.76e-06;	upstream	IL1B(dist=511)	NA	genehancer_id=GH02H112826;elite=1;connected_gene=IL1A;score=21.26;connected_gene=IL1B;score=14.79;connected_gene=CKAP2L;score=10.94;	genehancer_id=GH02H112826;tissue=CD14+ monocytes;tissue=u87;	NA	genehancer_id=GH02H112826;tissue=GM12878;tissue=HeLa-S3;tissue=CD14-positive monocyte;tissue=common myeloid progenitor, CD34-positive;tissue=keratinocyte;tissue=mammary epithelial cell;tissue=natural killer cell;tissue=large intestine;tissue=small intestine;
2:113594387:A:G	2	113594387	rs1143627	G	A	+++++++++	8.085e-07	0	0.4972	1.1(1.06-1.14)	0.3091	Skin_Not_Sun_Exposed_Suprapubic,IL37,-1,6.89e-06;Skin_Sun_Exposed_Lower_leg,IL1A,-1,3.08e-08;Testis,IL1B,+1,5.53e-13;	Lymphoblastoid_EUR_genelevel,IL1B,-1,2.55e-07;Lymphoblastoid_EUR_exonlevel,ENSG00000125538,-1,1.52e-06;	upstream	IL1B(dist=31)	NA	genehancer_id=GH02H112826;elite=1;connected_gene=IL1A;score=21.26;connected_gene=IL1B;score=14.79;connected_gene=CKAP2L;score=10.94;	genehancer_id=GH02H112826;tissue=CD14+ monocytes;tissue=u87;	NA	genehancer_id=GH02H112826;tissue=GM12878;tissue=HeLa-S3;tissue=CD14-positive monocyte;tissue=common myeloid progenitor, CD34-positive;tissue=keratinocyte;tissue=mammary epithelial cell;tissue=natural killer cell;tissue=large intestine;tissue=small intestine;
2:113649210:A:G	2	113649210	rs12479173	A	G	++++++--+	8.454e-07	40.7	0.09606	1.1(1.06-1.14)	0.4147	Skin_Sun_Exposed_Lower_leg,IL1A,-1,1.18e-05;Testis,IL1B,+1,4.52e-06;	NA	intergenic	IL1B(dist=54854),IL37(dist=21338)	NA	genehancer_id=GH02H112890;elite=1;connected_gene=IL1B;score=61.55;connected_gene=IL1RN;score=28.12;connected_gene=IL36G;score=13.20;connected_gene=IL1A;score=11.69;connected_gene=CKAP2L;score=10.98;connected_gene=RNU6-1180P;score=9.80;connected_gene=IL36B;score=7.23;	genehancer_id=GH02H112890;tissue=Mammary epithelial cells;tissue=NHEK;	genehancer_id=GH02H112890;tissue=monocyte;	genehancer_id=GH02H112890;tissue=HCT116;tissue=MCF-7;tissue=mesendoderm;tissue=keratinocyte;tissue=mammary epithelial cell;tissue=placenta;
2:113668005:G:T	2	113668005	rs11123151	G	T	++++++--+	9.42e-07	44.8	0.06977	1.1(1.06-1.14)	0.4126	Skin_Sun_Exposed_Lower_leg,IL1A,-1,4.31e-06;Testis,IL1B,+1,8.43e-06;	Lymphoblastoid_EUR_genelevel,PAX8-AS1,-1,4.17e-06;	intergenic	IL1B(dist=73649),IL37(dist=2543)	NA	NA	NA	NA	NA
2:113593518:A:G	2	113593518	rs1143629	G	A	+++++++++	1.017e-06	0	0.512	1.09(1.06-1.13)	0.3094	Skin_Not_Sun_Exposed_Suprapubic,IL37,-1,5.18e-06;Skin_Sun_Exposed_Lower_leg,IL1A,-1,5.77e-08;Testis,IL1B,+1,1.38e-13;	Lymphoblastoid_EUR_genelevel,IL1B,-1,2.34e-07;Lymphoblastoid_EUR_exonlevel,ENSG00000125538,-1,1.56e-05;	intronic	IL1B	NA	genehancer_id=GH02H112826;elite=1;connected_gene=IL1A;score=21.26;connected_gene=IL1B;score=14.79;connected_gene=CKAP2L;score=10.94;	genehancer_id=GH02H112826;tissue=CD14+ monocytes;tissue=u87;	NA	genehancer_id=GH02H112826;tissue=GM12878;tissue=HeLa-S3;tissue=CD14-positive monocyte;tissue=common myeloid progenitor, CD34-positive;tissue=keratinocyte;tissue=mammary epithelial cell;tissue=natural killer cell;tissue=large intestine;tissue=small intestine;
2:113641472:C:T	2	113641472	rs34899562	T	C	++++++--+	1.444e-06	36.2	0.1289	1.1(1.06-1.14)	0.4167	Testis,IL1B,+1,3.60e-06;	NA	intergenic	IL1B(dist=47116),IL37(dist=29076)	NA	NA	NA	NA	NA
2:113641944:A:G	2	113641944	rs13021862	A	G	++++++--+	1.467e-06	36.5	0.1264	1.1(1.06-1.14)	0.4166	Testis,IL1B,+1,3.59e-06;	NA	intergenic	IL1B(dist=47588),IL37(dist=28604)	NA	NA	NA	NA	NA
2:113645690:C:T	2	113645690	rs2723152	T	C	++++++--+	1.473e-06	36.4	0.127	1.1(1.06-1.14)	0.4138	Skin_Sun_Exposed_Lower_leg,IL1A,-1,1.68e-05;Testis,IL1B,+1,1.20e-05;	NA	intergenic	IL1B(dist=51334),IL37(dist=24858)	NA	NA	NA	NA	NA
2:113630464:G:T	2	113630464	rs6720230	G	T	++++++--+	1.602e-06	31.9	0.163	1.1(1.06-1.14)	0.425	Skin_Sun_Exposed_Lower_leg,IL1A,-1,1.90e-06;Testis,IL1B,+1,1.42e-08;Esophagus_Mucosa,IL36B,-1,8.40e-06;	Lymphoblastoid_EUR_genelevel,IL1B,-1,4.85e-06;	intergenic	IL1B(dist=36108),IL37(dist=40084)	NA	NA	NA	NA	NA
2:113610780:C:T	2	113610780	rs12053091	C	T	++++++--+	1.959e-06	32.6	0.1568	1.1(1.06-1.14)	0.4261	Skin_Sun_Exposed_Lower_leg,IL1A,-1,1.54e-06;Testis,IL1B,+1,1.12e-08;Esophagus_Mucosa,IL36B,-1,7.39e-06;	Lymphoblastoid_EUR_genelevel,IL1B,-1,4.15e-06;	intergenic	IL1B(dist=16424),IL37(dist=59768)	NA	NA	NA	NA	NA
2:113623280:A:C	2	113623280	rs2466446	C	A	++++++-++	1.965e-06	20.6	0.2599	1.09(1.05-1.13)	0.2924	Skin_Not_Sun_Exposed_Suprapubic,IL37,-1,8.76e-06;Skin_Sun_Exposed_Lower_leg,IL1A,-1,4.22e-09;Testis,IL1B,+1,3.51e-14;	Lymphoblastoid_EUR_genelevel,IL1B,-1,2.92e-07;Lymphoblastoid_EUR_exonlevel,ENSG00000125538,-1,1.95e-06;	intergenic	IL1B(dist=28924),IL37(dist=47268)	NA	NA	NA	NA	NA
2:113628301:C:T	2	113628301	rs2708916	C	T	++++++-++	1.981e-06	20.9	0.2568	1.09(1.05-1.13)	0.2924	Skin_Not_Sun_Exposed_Suprapubic,IL37,-1,7.69e-06;Skin_Sun_Exposed_Lower_leg,IL1A,-1,4.66e-09;Testis,IL1B,+1,2.94e-14;	Lymphoblastoid_EUR_genelevel,IL1B,-1,5.54e-07;Lymphoblastoid_EUR_exonlevel,ENSG00000125538,-1,3.77e-06;	intergenic	IL1B(dist=33945),IL37(dist=42247)	NA	genehancer_id=GH02H112867;elite=1;connected_gene=IL1B;score=25.99;connected_gene=WASH2P;score=23.05;connected_gene=IL1A;score=20.83;connected_gene=IL37;score=15.91;connected_gene=RGPD8;score=12.95;connected_gene=ANAPC1;score=11.82;connected_gene=CKAP2L;score=11.05;connected_gene=ZC3H6;score=10.83;	genehancer_id=GH02H112867;tissue=Mammary epithelial cells;tissue=NHEK;tissue=u87;	NA	genehancer_id=GH02H112867;tissue=HCT116;tissue=HeLa-S3;tissue=K562;tissue=MCF-7;tissue=CD14-positive monocyte;tissue=common myeloid progenitor, CD34-positive;tissue=keratinocyte;tissue=mammary epithelial cell;tissue=large intestine;tissue=small intestine;tissue=stomach;
2:113627234:G:T	2	113627234	rs2708914	T	G	++++++-++	2.005e-06	20.3	0.2622	1.09(1.05-1.13)	0.2924	Skin_Not_Sun_Exposed_Suprapubic,IL37,-1,8.52e-06;Skin_Sun_Exposed_Lower_leg,IL1A,-1,4.21e-09;Testis,IL1B,+1,3.65e-14;	Lymphoblastoid_EUR_genelevel,IL1B,-1,3.15e-07;Lymphoblastoid_EUR_exonlevel,ENSG00000125538,-1,2.27e-06;	intergenic	IL1B(dist=32878),IL37(dist=43314)	NA	genehancer_id=GH02H112867;elite=1;connected_gene=IL1B;score=25.99;connected_gene=WASH2P;score=23.05;connected_gene=IL1A;score=20.83;connected_gene=IL37;score=15.91;connected_gene=RGPD8;score=12.95;connected_gene=ANAPC1;score=11.82;connected_gene=CKAP2L;score=11.05;connected_gene=ZC3H6;score=10.83;	genehancer_id=GH02H112867;tissue=Mammary epithelial cells;tissue=NHEK;tissue=u87;	NA	genehancer_id=GH02H112867;tissue=HCT116;tissue=HeLa-S3;tissue=K562;tissue=MCF-7;tissue=CD14-positive monocyte;tissue=common myeloid progenitor, CD34-positive;tissue=keratinocyte;tissue=mammary epithelial cell;tissue=large intestine;tissue=small intestine;tissue=stomach;
2:113619230:A:C	2	113619230	rs35520189	C	A	++++++--+	2.239e-06	32.5	0.1576	1.1(1.06-1.14)	0.4256	Skin_Sun_Exposed_Lower_leg,IL1A,-1,1.86e-06;Testis,IL1B,+1,3.96e-09;	Lymphoblastoid_EUR_genelevel,IL1B,-1,2.55e-06;	intergenic	IL1B(dist=24874),IL37(dist=51318)	NA	NA	NA	NA	NA
2:113626589:C:G	2	113626589	rs58788639	G	C	++++++--+	2.252e-06	32.5	0.158	1.1(1.06-1.14)	0.423	Skin_Sun_Exposed_Lower_leg,IL1A,-1,1.75e-06;Testis,IL1B,+1,1.36e-08;Esophagus_Mucosa,IL36B,-1,8.06e-06;	Lymphoblastoid_EUR_genelevel,IL1B,-1,4.00e-06;	intergenic	IL1B(dist=32233),IL37(dist=43959)	NA	genehancer_id=GH02H112867;elite=1;connected_gene=IL1B;score=25.99;connected_gene=WASH2P;score=23.05;connected_gene=IL1A;score=20.83;connected_gene=IL37;score=15.91;connected_gene=RGPD8;score=12.95;connected_gene=ANAPC1;score=11.82;connected_gene=CKAP2L;score=11.05;connected_gene=ZC3H6;score=10.83;	genehancer_id=GH02H112867;tissue=Mammary epithelial cells;tissue=NHEK;tissue=u87;	NA	genehancer_id=GH02H112867;tissue=HCT116;tissue=HeLa-S3;tissue=K562;tissue=MCF-7;tissue=CD14-positive monocyte;tissue=common myeloid progenitor, CD34-positive;tissue=keratinocyte;tissue=mammary epithelial cell;tissue=large intestine;tissue=small intestine;tissue=stomach;
2:113615619:C:G	2	113615619	rs75251485	G	C	++++++--+	2.455e-06	33.3	0.1513	1.1(1.06-1.14)	0.4217	Skin_Sun_Exposed_Lower_leg,IL1A,-1,1.74e-06;Testis,IL1B,+1,1.23e-08;Esophagus_Mucosa,IL36B,-1,1.20e-05;	Lymphoblastoid_EUR_genelevel,IL1B,-1,3.14e-06;	intergenic	IL1B(dist=21263),IL37(dist=54929)	NA	NA	NA	NA	NA
2:113620765:A:G	2	113620765	rs12477661	G	A	++++++--+	2.542e-06	33.5	0.15	1.1(1.06-1.14)	0.4231	Skin_Sun_Exposed_Lower_leg,IL1A,-1,1.76e-06;Testis,IL1B,+1,1.22e-08;Esophagus_Mucosa,IL36B,-1,1.21e-05;	Lymphoblastoid_EUR_genelevel,IL1B,-1,3.24e-06;	intergenic	IL1B(dist=26409),IL37(dist=49783)	NA	NA	NA	NA	NA
2:113484441:G:T	2	113484441	rs2138606	T	G	+++++-+++	3.063e-06	27.4	0.2002	1.09(1.05-1.13)	0.8199	Testis,NT5DC4,+1,1.65e-08;	NA	intronic	NT5DC4	NA	genehancer_id=GH02H112724;elite=1;connected_gene=SLC20A1;score=11.94;connected_gene=FLJ42351;score=11.94;connected_gene=ENSG00000243389;score=11.48;connected_gene=ENSG00000207383;score=11.48;connected_gene=CHCHD5;score=11.48;connected_gene=IL1B;score=11.33;connected_gene=CKAP2L;score=10.33;connected_gene=IL37;score=10.23;connected_gene=NT5DC4;score=6.88;	NA	NA	genehancer_id=GH02H112724;tissue=GM12878;tissue=HCT116;tissue=HeLa-S3;tissue=HepG2;tissue=K562;tissue=MCF-7;tissue=Panc1;tissue=iPS DF 19.11;tissue=iPS DF 6.9;tissue=B cell;tissue=CD14-positive monocyte;tissue=common myeloid progenitor, CD34-positive;tissue=foreskin fibroblast;tissue=foreskin melanocyte;tissue=keratinocyte;tissue=mammary epithelial cell;tissue=natural killer cell;tissue=T-cell;ti…
2:113506374:C:T	2	113506374	rs6724272	T	C	+++++-+++	1.076e-05	0	0.8544	1.08(1.04-1.12)	0.921	NA	NA	intronic	CKAP2L	NA	NA	NA	NA	NA
2:113494529:A:C	2	113494529	rs10203064	A	C	+++++-+++	1.456e-05	0	0.851	1.08(1.04-1.12)	0.9211	NA	NA	UTR3	CKAP2L(NM_001304361:c.*1871T>G,NM_152515:c.*1871T>G)	NA	NA	NA	NA	NA
2:113497051:G:T	2	113497051	rs10165537	T	G	+++++-+++	1.484e-05	0	0.8596	1.08(1.04-1.12)	0.9212	NA	NA	intronic	CKAP2L,NT5DC4	NA	NA	NA	NA	NA
2:113655219:C:T	2	113655219	rs72825577	C	T	+++-++?-+	1.508e-05	42.9	0.09214	1.09(1.05-1.13)	0.2257	NA	NA	intergenic	IL1B(dist=60863),IL37(dist=15329)	NA	NA	NA	NA	NA
2:113499249:C:T	2	113499249	rs6753803	C	T	+++++-+++	1.536e-05	0	0.8518	1.08(1.04-1.12)	0.9212	NA	NA	intronic	CKAP2L,NT5DC4	NA	NA	NA	NA	NA
2:113508209:C:G	2	113508209	rs10193063	G	C	+++++-+++	1.612e-05	0	0.8486	1.08(1.04-1.12)	0.9216	NA	NA	intronic	CKAP2L	NA	genehancer_id=GH02H112749;elite=1;connected_gene=IL1B;score=12.21;connected_gene=IL1A;score=11.92;connected_gene=IL37;score=10.77;	NA	NA	genehancer_id=GH02H112749;tissue=GM12878;tissue=HepG2;tissue=Panc1;tissue=B cell;tissue=common myeloid progenitor, CD34-positive;tissue=foreskin fibroblast;tissue=natural killer cell;tissue=T-cell;tissue=H1-hESC;tissue=thymus;
2:113506673:C:T	2	113506673	rs6706663	C	T	+++++-+++	1.675e-05	0	0.844	1.08(1.04-1.12)	0.9213	NA	NA	intronic	CKAP2L	NA	NA	NA	NA	NA
2:113489612:C:T	2	113489612	rs13429613	C	T	+++++-+++	1.685e-05	0	0.8693	1.08(1.04-1.12)	0.9216	NA	NA	intronic	NT5DC4	NA	NA	NA	NA	NA
2:113506001:C:T	2	113506001	rs6721044	T	C	+++++-+++	1.739e-05	0	0.8448	1.08(1.04-1.12)	0.9212	NA	NA	intronic	CKAP2L	NA	NA	NA	NA	NA
2:113499568:C:T	2	113499568	rs11123149	C	T	+++++-+++	1.754e-05	0	0.8413	1.08(1.04-1.12)	0.9212	NA	NA	intronic	CKAP2L,NT5DC4	NA	NA	NA	NA	NA
2:113505068:A:G	2	113505068	rs7577241	G	A	+++++-+++	1.781e-05	0	0.8648	1.08(1.04-1.12)	0.921	NA	NA	intronic	CKAP2L	NA	NA	NA	NA	NA
2:113490323:A:G	2	113490323	rs11123148	G	A	+++++-+++	2.134e-05	0	0.8204	1.08(1.04-1.12)	0.9156	NA	NA	intronic	NT5DC4	NA	NA	NA	NA	NA
2:113490951:A:G	2	113490951	rs10187872	G	A	+++++-+++	2.247e-05	0	0.815	1.08(1.04-1.12)	0.9155	NA	NA	intronic	NT5DC4	NA	NA	NA	NA	NA
2:113553426:A:G	2	113553426	rs6746923	G	A	++++++--+	2.905e-05	9.8	0.353	1.08(1.04-1.12)	0.7836	Skin_Sun_Exposed_Lower_leg,IL1A,-1,1.79e-06;	Lymphoblastoid_EUR_genelevel,IL1B,-1,2.61e-08;Lymphoblastoid_EUR_exonlevel,ENSG00000125538,-1,1.29e-05;	intergenic	IL1A(dist=10451),IL1B(dist=33911)	NA	genehancer_id=GH02H112792;elite=1;connected_gene=IL1B;score=58.88;connected_gene=IL1RN;score=30.46;connected_gene=ANAPC1;score=16.25;connected_gene=IL1A;score=15.76;connected_gene=CKAP2L;score=12.03;connected_gene=CBWD2;score=11.28;connected_gene=RGPD8;score=11.21;connected_gene=IL36G;score=11.02;connected_gene=ZC3H6;score=10.33;connected_gene=TMEM87B;score=10.08;connected_gene=IL36B;score=7.97;	genehancer_id=GH02H112792;tissue=Mammary epithelial cells;tissue=NHEK;tissue=Osteoblasts;tissue=u87;	genehancer_id=GH02H112792;tissue=basophil;tissue=dendritic cell;tissue=keratinocyte;tissue=mesenchymal cell;tissue=monocyte;tissue=sensory epithelial cell;tissue=urothelial cell;tissue=vascular associated smooth muscle cell;	genehancer_id=GH02H112792;tissue=GM12878;tissue=HeLa-S3;tissue=K562;tissue=MCF-7;tissue=CD14-positive monocyte;tissue=common myeloid progenitor, CD34-positive;tissue=fibroblast of lung;tissue=foreskin fibroblast;tissue=IMR-90;tissue=keratinocyte;tissue=mammary epithelial cell;tissue=natural killer cell;tissue=pancreas;tissue=placenta;tissue=small intestine;
2:113654849:C:T	2	113654849	rs12472089	T	C	+++-++?-+	3.059e-05	41.8	0.09976	1.08(1.04-1.13)	0.2258	NA	NA	intergenic	IL1B(dist=60493),IL37(dist=15699)	NA	NA	NA	NA	NA
2:113545834:A:G	2	113545834	rs3783515	A	G	++++++--+	3.413e-05	9.1	0.3594	1.08(1.04-1.12)	0.7847	Skin_Sun_Exposed_Lower_leg,IL1A,-1,1.37e-06;	Lymphoblastoid_EUR_genelevel,IL1B,-1,3.15e-08;Lymphoblastoid_EUR_exonlevel,ENSG00000125538,-1,1.29e-05;	intergenic	IL1A(dist=2859),IL1B(dist=41503)	NA	genehancer_id=GH02H112788;elite=1;connected_gene=IL1RN;score=32.36;connected_gene=IL1B;score=31.79;connected_gene=IL1A;score=16.23;connected_gene=CKAP2L;score=11.66;connected_gene=IL36B;score=10.00;connected_gene=IL36G;score=8.67;	NA	NA	NA
2:113545678:C:T	2	113545678	rs3783516	C	T	++++++--+	3.414e-05	9.1	0.3595	1.08(1.04-1.12)	0.7847	Skin_Sun_Exposed_Lower_leg,IL1A,-1,1.37e-06;	Lymphoblastoid_EUR_genelevel,IL1B,-1,3.61e-08;Lymphoblastoid_EUR_exonlevel,ENSG00000125538,-1,3.08e-06;	intergenic	IL1A(dist=2703),IL1B(dist=41659)	NA	genehancer_id=GH02H112786;elite=1;connected_gene=IL1B;score=53.04;connected_gene=IL1RN;score=25.57;connected_gene=IL1A;score=15.48;connected_gene=CKAP2L;score=11.66;connected_gene=IL36G;score=11.32;	genehancer_id=GH02H112786;tissue=NHEK;	genehancer_id=GH02H112786;tissue=gingival epithelial cell;tissue=respiratory epithelial cell;	genehancer_id=GH02H112786;tissue=CD14-positive monocyte;tissue=endothelial cell of umbilical vein;tissue=keratinocyte;
2:113533339:A:G	2	113533339	rs3783547	A	G	++++++--+	3.488e-05	6.7	0.3796	1.08(1.04-1.12)	0.7857	Skin_Sun_Exposed_Lower_leg,IL1A,-1,1.31e-06;	Lymphoblastoid_EUR_genelevel,IL1B,-1,4.42e-08;Lymphoblastoid_EUR_exonlevel,ENSG00000125538,-1,3.51e-06;	intronic	IL1A	NA	NA	NA	NA	NA
2:113539972:A:G	2	113539972	rs2856838	G	A	++++++--+	3.636e-05	5.8	0.3869	1.08(1.04-1.12)	0.7849	Skin_Sun_Exposed_Lower_leg,IL1A,-1,1.53e-06;	Lymphoblastoid_EUR_genelevel,IL1B,-1,3.83e-08;Lymphoblastoid_EUR_exonlevel,ENSG00000125538,-1,1.60e-05;	intronic	IL1A	NA	genehancer_id=GH02H112781;elite=1;connected_gene=IL37;score=14.53;connected_gene=IL1B;score=10.82;connected_gene=ENSG00000243389;score=9.57;connected_gene=ENSG00000207383;score=9.57;connected_gene=CHCHD5;score=9.57;connected_gene=IL1A;score=6.54;	genehancer_id=GH02H112781;tissue=Mammary epithelial cells;tissue=NHEK;tissue=u87;	NA	genehancer_id=GH02H112781;tissue=GM12878;tissue=HeLa-S3;tissue=B cell;tissue=CD14-positive monocyte;tissue=endothelial cell of umbilical vein;tissue=keratinocyte;tissue=mammary epithelial cell;
2:113598107:A:G	2	113598107	rs4848306	G	A	+-++++-++	3.722e-05	41.7	0.08954	1.08(1.04-1.12)	0.2614	Skin_Sun_Exposed_Lower_leg,IL36B,-1,1.89e-05;Skin_Sun_Exposed_Lower_leg,IL1A,-1,8.41e-11;Testis,IL1B,+1,3.85e-06;	Lymphoblastoid_EUR_genelevel,IL1B,-1,1.73e-09;Lymphoblastoid_EUR_exonlevel,ENSG00000125538,-1,7.87e-06;	intergenic	IL1B(dist=3751),IL37(dist=72441)	NA	genehancer_id=GH02H112839;elite=1;connected_gene=IL1A;score=10.44;connected_gene=IL1B;score=8.54;	genehancer_id=GH02H112839;tissue=CD14+ monocytes;tissue=u87;	NA	genehancer_id=GH02H112839;tissue=B cell;tissue=CD14-positive monocyte;tissue=natural killer cell;
2:113610044:A:G	2	113610044	rs6745746	G	A	+-++++-++	3.729e-05	44.8	0.06965	1.08(1.04-1.11)	0.263	Skin_Sun_Exposed_Lower_leg,IL36B,-1,9.26e-06;Skin_Sun_Exposed_Lower_leg,IL1A,-1,9.87e-11;Testis,IL1B,+1,5.36e-06;	Lymphoblastoid_EUR_genelevel,IL1B,-1,1.87e-09;Lymphoblastoid_EUR_exonlevel,ENSG00000125538,-1,1.23e-05;	intergenic	IL1B(dist=15688),IL37(dist=60504)	NA	NA	NA	NA	NA
2:113609371:A:G	2	113609371	rs35978740	G	A	+-++++-++	3.932e-05	44.4	0.07207	1.08(1.04-1.11)	0.2631	Skin_Sun_Exposed_Lower_leg,IL36B,-1,6.98e-06;Skin_Sun_Exposed_Lower_leg,IL1A,-1,1.34e-10;Testis,IL1B,+1,2.16e-06;	Lymphoblastoid_EUR_genelevel,IL1B,-1,2.17e-09;Lymphoblastoid_EUR_exonlevel,ENSG00000125538,-1,1.18e-05;	intergenic	IL1B(dist=15015),IL37(dist=61177)	NA	NA	NA	NA	NA
2:113605957:C:T	2	113605957	rs4447608	C	T	+-++++-++	4.268e-05	43.4	0.07808	1.08(1.04-1.11)	0.263	Skin_Sun_Exposed_Lower_leg,IL36B,-1,7.12e-06;Skin_Sun_Exposed_Lower_leg,IL1A,-1,1.03e-10;Testis,IL1B,+1,5.44e-06;	Lymphoblastoid_EUR_genelevel,IL1B,-1,1.82e-09;Lymphoblastoid_EUR_exonlevel,ENSG00000125538,-1,1.02e-05;	intergenic	IL1B(dist=11601),IL37(dist=64591)	NA	NA	NA	NA	NA
2:113600415:C:T	2	113600415	rs13032029	C	T	+-++++-++	4.472e-05	41.7	0.08952	1.08(1.04-1.11)	0.2632	Skin_Sun_Exposed_Lower_leg,IL36B,-1,1.35e-05;Skin_Sun_Exposed_Lower_leg,IL1A,-1,9.84e-11;Testis,IL1B,+1,1.78e-06;	Lymphoblastoid_EUR_genelevel,IL1B,-1,2.16e-09;Lymphoblastoid_EUR_exonlevel,ENSG00000125538,-1,1.11e-05;	intergenic	IL1B(dist=6059),IL37(dist=70133)	NA	NA	NA	NA	NA
2:113592363:C:T	2	113592363	rs3917356	C	T	+-++++-++	4.728e-05	42.4	0.08493	1.08(1.04-1.11)	0.2665	Skin_Sun_Exposed_Lower_leg,IL1A,-1,1.53e-10;Testis,IL1B,+1,1.57e-06;	Lymphoblastoid_EUR_genelevel,IL1B,-1,3.66e-09;Lymphoblastoid_EUR_exonlevel,ENSG00000125538,-1,9.28e-06;	intronic	IL1B	NA	genehancer_id=GH02H112826;elite=1;connected_gene=IL1A;score=21.26;connected_gene=IL1B;score=14.79;connected_gene=CKAP2L;score=10.94;	genehancer_id=GH02H112826;tissue=CD14+ monocytes;tissue=u87;	NA	genehancer_id=GH02H112826;tissue=GM12878;tissue=HeLa-S3;tissue=CD14-positive monocyte;tissue=common myeloid progenitor, CD34-positive;tissue=keratinocyte;tissue=mammary epithelial cell;tissue=natural killer cell;tissue=large intestine;tissue=small intestine;
2:113705403:C:T	2	113705403	rs12614316	C	T	++++++--+	8.488e-05	42.5	0.08415	1.08(1.04-1.12)	0.3848	Skin_Sun_Exposed_Lower_leg,IL1A,-1,1.19e-05;	NA	intergenic	IL37(dist=28945),IL36G(dist=30193)	NA	NA	NA	NA	NA
2:113705673:A:G	2	113705673	rs13026837	A	G	++++++--+	8.778e-05	42.3	0.08507	1.08(1.04-1.12)	0.3848	Skin_Sun_Exposed_Lower_leg,IL1A,-1,3.87e-06;	NA	intergenic	IL37(dist=29215),IL36G(dist=29923)	NA	NA	NA	NA	NA
2:113707645:G:T	2	113707645	rs12618418	T	G	++++++--+	8.806e-05	42.5	0.08433	1.08(1.04-1.12)	0.3848	Skin_Sun_Exposed_Lower_leg,IL1A,-1,3.87e-06;	NA	intergenic	IL37(dist=31187),IL36G(dist=27951)	NA	NA	NA	NA	NA
2:113701452:A:G	2	113701452	rs6733003	A	G	++++++--+	8.958e-05	42	0.08754	1.08(1.04-1.12)	0.3851	Skin_Sun_Exposed_Lower_leg,IL1A,-1,1.19e-05;	NA	intergenic	IL37(dist=24994),IL36G(dist=34144)	NA	NA	NA	NA	NA
2:113703281:C:T	2	113703281	rs12464758	C	T	++++++--+	8.965e-05	42.2	0.08607	1.08(1.04-1.12)	0.385	Skin_Sun_Exposed_Lower_leg,IL1A,-1,1.19e-05;	NA	intergenic	IL37(dist=26823),IL36G(dist=32315)	NA	NA	NA	NA	NA
2:113698136:C:T	2	113698136	rs11690185	T	C	++++++--+	8.975e-05	43.4	0.07854	1.08(1.04-1.12)	0.3857	Skin_Sun_Exposed_Lower_leg,IL1A,-1,3.83e-06;	NA	intergenic	IL37(dist=21678),IL36G(dist=37460)	NA	NA	NA	NA	NA
2:113703064:A:G	2	113703064	rs12466604	A	G	++++++--+	8.979e-05	42.2	0.08607	1.08(1.04-1.12)	0.385	Skin_Sun_Exposed_Lower_leg,IL1A,-1,1.19e-05;	NA	intergenic	IL37(dist=26606),IL36G(dist=32532)	NA	NA	NA	NA	NA
2:113702178:A:C	2	113702178	rs12614988	C	A	++++++--+	9.014e-05	42.2	0.08606	1.08(1.04-1.12)	0.385	Skin_Sun_Exposed_Lower_leg,IL1A,-1,1.19e-05;	NA	intergenic	IL37(dist=25720),IL36G(dist=33418)	NA	NA	NA	NA	NA
2:113701598:G:T	2	113701598	rs6723197	G	T	++++++--+	9.043e-05	42.2	0.08605	1.08(1.04-1.12)	0.3851	Skin_Sun_Exposed_Lower_leg,IL1A,-1,1.19e-05;	NA	intergenic	IL37(dist=25140),IL36G(dist=33998)	NA	NA	NA	NA	NA
2:113701447:A:G	2	113701447	rs6733001	A	G	++++++--+	9.051e-05	42.2	0.08607	1.08(1.04-1.12)	0.3851	Skin_Sun_Exposed_Lower_leg,IL1A,-1,1.19e-05;	NA	intergenic	IL37(dist=24989),IL36G(dist=34149)	NA	NA	NA	NA	NA
2:113702468:A:G	2	113702468	rs12623837	G	A	++++++--+	9.052e-05	42.1	0.08663	1.08(1.04-1.12)	0.385	Skin_Sun_Exposed_Lower_leg,IL1A,-1,6.69e-06;	NA	intergenic	IL37(dist=26010),IL36G(dist=33128)	NA	NA	NA	NA	NA
2:113701383:G:T	2	113701383	rs6722962	G	T	++++++--+	9.058e-05	42.2	0.08606	1.08(1.04-1.12)	0.3851	Skin_Sun_Exposed_Lower_leg,IL1A,-1,1.19e-05;	NA	intergenic	IL37(dist=24925),IL36G(dist=34213)	NA	NA	NA	NA	NA
2:113709876:C:G	2	113709876	rs12466697	G	C	++++++--+	9.29e-05	43.4	0.0783	1.08(1.04-1.12)	0.382	Skin_Sun_Exposed_Lower_leg,IL1A,-1,3.35e-06;	NA	intergenic	IL37(dist=33418),IL36G(dist=25720)	NA	NA	NA	NA	NA
2:113712489:C:G	2	113712489	rs12471839	C	G	++++++--+	9.351e-05	44.4	0.07191	1.08(1.04-1.12)	0.3806	NA	NA	intergenic	IL37(dist=36031),IL36G(dist=23107)	NA	NA	NA	NA	NA
2:113701824:C:T	2	113701824	rs6705432	T	C	++++++--+	9.43e-05	42.1	0.08675	1.08(1.04-1.12)	0.3851	Skin_Sun_Exposed_Lower_leg,IL1A,-1,1.19e-05;	NA	intergenic	IL37(dist=25366),IL36G(dist=33772)	NA	NA	NA	NA	NA
2:113700988:A:G	2	113700988	rs12466653	G	A	++++++--+	9.439e-05	42.1	0.08647	1.08(1.04-1.12)	0.3851	Skin_Sun_Exposed_Lower_leg,IL1A,-1,1.19e-05;	NA	intergenic	IL37(dist=24530),IL36G(dist=34608)	NA	NA	NA	NA	NA
2:113701164:A:G	2	113701164	rs12470439	A	G	++++++--+	9.45e-05	42.1	0.08683	1.08(1.04-1.12)	0.3851	Skin_Sun_Exposed_Lower_leg,IL1A,-1,1.19e-05;	NA	intergenic	IL37(dist=24706),IL36G(dist=34432)	NA	NA	NA	NA	NA
2:113700892:A:G	2	113700892	rs67995749	A	G	++++++--+	9.466e-05	42.1	0.08685	1.08(1.04-1.12)	0.3851	Skin_Sun_Exposed_Lower_leg,IL1A,-1,1.19e-05;	NA	intergenic	IL37(dist=24434),IL36G(dist=34704)	NA	NA	NA	NA	NA
2:113699981:A:G	2	113699981	rs12465526	G	A	++++++--+	9.511e-05	42.1	0.08649	1.08(1.04-1.12)	0.3852	Skin_Sun_Exposed_Lower_leg,IL1A,-1,1.19e-05;	NA	intergenic	IL37(dist=23523),IL36G(dist=35615)	NA	NA	NA	NA	NA
2:113703646:C:T	2	113703646	rs12995439	C	T	++++++--+	9.539e-05	42	0.08753	1.08(1.04-1.12)	0.385	Skin_Sun_Exposed_Lower_leg,IL1A,-1,3.86e-06;	NA	intergenic	IL37(dist=27188),IL36G(dist=31950)	NA	NA	NA	NA	NA
2:113708790:A:T	2	113708790	rs11893071	A	T	++++++--+	9.696e-05	43.6	0.07683	1.08(1.04-1.12)	0.3836	Skin_Sun_Exposed_Lower_leg,IL1A,-1,7.20e-06;	NA	intergenic	IL37(dist=32332),IL36G(dist=26806)	NA	NA	NA	NA	NA
2:113708102:A:G	2	113708102	rs6723582	G	A	++++++--+	9.907e-05	43.8	0.07604	1.08(1.04-1.12)	0.3836	NA	NA	intergenic	IL37(dist=31644),IL36G(dist=27494)	NA	NA	NA	NA	NA
2:113709618:C:G	2	113709618	rs6716380	G	C	++++++--+	9.942e-05	43.6	0.07712	1.08(1.04-1.12)	0.3835	Skin_Sun_Exposed_Lower_leg,IL1A,-1,7.95e-06;	NA	intergenic	IL37(dist=33160),IL36G(dist=25978)	NA	NA	NA	NA	NA
