# Supplementary material for: Variants in the fetal genome near pro-inflammatory cytokine genes on 2q13 associate with gestational duration
Source: Nat Commun. 2019 Sep 2;10:3927. doi: 10.1038/s41467-019-11881-8 (PMC6718389; doi:10.1038/s41467-019-11881-8)
Supplement: Supplementary file 6 — Supplementary Data 3 [file 41467_2019_11881_MOESM6_ESM.xlsx]

## Sheet: gestational duration
RSID	Location	Allele	Gene	Feature	Feature type	Consequence	cDNA position	CDS position	Protein position	Amino acids	Codons	Existing variation	Extra
rs11677627	2:112744426-112744426	G	ENSG00000153208	ENST00000295408	Transcript	intron_variant	-	-	-	-	-	rs11677627	IMPACT=MODIFIER;SYMBOL=MERTK;BIOTYPE=protein_coding;INTRON=8/18;STRAND=1;SYMBOL_SOURCE=HGNC;HGNC_ID=7027
rs11677627	2:112744426-112744426	T	ENSG00000153208	ENST00000295408	Transcript	intron_variant	-	-	-	-	-	rs11677627	IMPACT=MODIFIER;SYMBOL=MERTK;BIOTYPE=protein_coding;INTRON=8/18;STRAND=1;SYMBOL_SOURCE=HGNC;HGNC_ID=7027;AF=0.0036;AFR_AF=0;AMR_AF=0.0058;EAS_AF=0;EUR_AF=0.0129;SAS_AF=0.001
rs11677627	2:112744426-112744426	G	ENSG00000153208	ENST00000409780	Transcript	intron_variant	-	-	-	-	-	rs11677627	IMPACT=MODIFIER;SYMBOL=MERTK;BIOTYPE=protein_coding;INTRON=7/17;STRAND=1;SYMBOL_SOURCE=HGNC;HGNC_ID=7027
rs11677627	2:112744426-112744426	T	ENSG00000153208	ENST00000409780	Transcript	intron_variant	-	-	-	-	-	rs11677627	IMPACT=MODIFIER;SYMBOL=MERTK;BIOTYPE=protein_coding;INTRON=7/17;STRAND=1;SYMBOL_SOURCE=HGNC;HGNC_ID=7027;AF=0.0036;AFR_AF=0;AMR_AF=0.0058;EAS_AF=0;EUR_AF=0.0129;SAS_AF=0.001
rs11677627	2:112744426-112744426	G	ENSG00000153208	ENST00000421804	Transcript	intron_variant	-	-	-	-	-	rs11677627	IMPACT=MODIFIER;SYMBOL=MERTK;BIOTYPE=protein_coding;INTRON=8/19;STRAND=1;SYMBOL_SOURCE=HGNC;HGNC_ID=7027
rs11677627	2:112744426-112744426	T	ENSG00000153208	ENST00000421804	Transcript	intron_variant	-	-	-	-	-	rs11677627	IMPACT=MODIFIER;SYMBOL=MERTK;BIOTYPE=protein_coding;INTRON=8/19;STRAND=1;SYMBOL_SOURCE=HGNC;HGNC_ID=7027;AF=0.0036;AFR_AF=0;AMR_AF=0.0058;EAS_AF=0;EUR_AF=0.0129;SAS_AF=0.001
rs11677627	2:112744426-112744426	G	ENSG00000153208	ENST00000439966	Transcript	intron_variant,NMD_transcript_variant	-	-	-	-	-	rs11677627	IMPACT=MODIFIER;SYMBOL=MERTK;BIOTYPE=nonsense_mediated_decay;INTRON=8/18;STRAND=1;SYMBOL_SOURCE=HGNC;HGNC_ID=7027
rs11677627	2:112744426-112744426	T	ENSG00000153208	ENST00000439966	Transcript	intron_variant,NMD_transcript_variant	-	-	-	-	-	rs11677627	IMPACT=MODIFIER;SYMBOL=MERTK;BIOTYPE=nonsense_mediated_decay;INTRON=8/18;STRAND=1;SYMBOL_SOURCE=HGNC;HGNC_ID=7027;AF=0.0036;AFR_AF=0;AMR_AF=0.0058;EAS_AF=0;EUR_AF=0.0129;SAS_AF=0.001
rs2138606	2:113484441-113484441	A	ENSG00000144130	ENST00000327581	Transcript	intron_variant	-	-	-	-	-	rs2138606	IMPACT=MODIFIER;SYMBOL=NT5DC4;BIOTYPE=protein_coding;INTRON=15/16;STRAND=1;SYMBOL_SOURCE=HGNC;HGNC_ID=27678
rs2138606	2:113484441-113484441	G	ENSG00000144130	ENST00000327581	Transcript	intron_variant	-	-	-	-	-	rs2138606	IMPACT=MODIFIER;SYMBOL=NT5DC4;BIOTYPE=protein_coding;INTRON=15/16;STRAND=1;SYMBOL_SOURCE=HGNC;HGNC_ID=27678;AF=0.4227;AFR_AF=0.4735;AMR_AF=0.3242;EAS_AF=0.253;EUR_AF=0.5109;SAS_AF=0.5082
rs2138606	2:113484441-113484441	A	ENSG00000144130	ENST00000462854	Transcript	non_coding_transcript_exon_variant	234	-	-	-	-	rs2138606	IMPACT=MODIFIER;SYMBOL=NT5DC4;BIOTYPE=retained_intron;EXON=2/2;STRAND=1;SYMBOL_SOURCE=HGNC;HGNC_ID=27678
rs2138606	2:113484441-113484441	G	ENSG00000144130	ENST00000462854	Transcript	non_coding_transcript_exon_variant	234	-	-	-	-	rs2138606	IMPACT=MODIFIER;SYMBOL=NT5DC4;BIOTYPE=retained_intron;EXON=2/2;STRAND=1;SYMBOL_SOURCE=HGNC;HGNC_ID=27678;AF=0.4227;AFR_AF=0.4735;AMR_AF=0.3242;EAS_AF=0.253;EUR_AF=0.5109;SAS_AF=0.5082
rs2138606	2:113484441-113484441	A	ENSG00000144130	ENST00000470675	Transcript	downstream_gene_variant	-	-	-	-	-	rs2138606	IMPACT=MODIFIER;SYMBOL=NT5DC4;BIOTYPE=retained_intron;DISTANCE=2548;STRAND=1;SYMBOL_SOURCE=HGNC;HGNC_ID=27678
rs2138606	2:113484441-113484441	G	ENSG00000144130	ENST00000470675	Transcript	downstream_gene_variant	-	-	-	-	-	rs2138606	IMPACT=MODIFIER;SYMBOL=NT5DC4;BIOTYPE=retained_intron;DISTANCE=2548;STRAND=1;SYMBOL_SOURCE=HGNC;HGNC_ID=27678;AF=0.4227;AFR_AF=0.4735;AMR_AF=0.3242;EAS_AF=0.253;EUR_AF=0.5109;SAS_AF=0.5082
rs2138606	2:113484441-113484441	A	ENSG00000144130	ENST00000484666	Transcript	downstream_gene_variant	-	-	-	-	-	rs2138606	IMPACT=MODIFIER;SYMBOL=NT5DC4;BIOTYPE=retained_intron;DISTANCE=4458;STRAND=1;SYMBOL_SOURCE=HGNC;HGNC_ID=27678
rs2138606	2:113484441-113484441	G	ENSG00000144130	ENST00000484666	Transcript	downstream_gene_variant	-	-	-	-	-	rs2138606	IMPACT=MODIFIER;SYMBOL=NT5DC4;BIOTYPE=retained_intron;DISTANCE=4458;STRAND=1;SYMBOL_SOURCE=HGNC;HGNC_ID=27678;AF=0.4227;AFR_AF=0.4735;AMR_AF=0.3242;EAS_AF=0.253;EUR_AF=0.5109;SAS_AF=0.5082
rs2138606	2:113484441-113484441	A	ENSG00000144130	ENST00000491170	Transcript	upstream_gene_variant	-	-	-	-	-	rs2138606	IMPACT=MODIFIER;SYMBOL=NT5DC4;BIOTYPE=processed_transcript;DISTANCE=2793;STRAND=1;SYMBOL_SOURCE=HGNC;HGNC_ID=27678
rs2138606	2:113484441-113484441	G	ENSG00000144130	ENST00000491170	Transcript	upstream_gene_variant	-	-	-	-	-	rs2138606	IMPACT=MODIFIER;SYMBOL=NT5DC4;BIOTYPE=processed_transcript;DISTANCE=2793;STRAND=1;SYMBOL_SOURCE=HGNC;HGNC_ID=27678;AF=0.4227;AFR_AF=0.4735;AMR_AF=0.3242;EAS_AF=0.253;EUR_AF=0.5109;SAS_AF=0.5082
rs2138606	2:113484441-113484441	A	ENSG00000144130	ENST00000497526	Transcript	intron_variant,non_coding_transcript_variant	-	-	-	-	-	rs2138606	IMPACT=MODIFIER;SYMBOL=NT5DC4;BIOTYPE=processed_transcript;INTRON=7/8;STRAND=1;SYMBOL_SOURCE=HGNC;HGNC_ID=27678
rs2138606	2:113484441-113484441	G	ENSG00000144130	ENST00000497526	Transcript	intron_variant,non_coding_transcript_variant	-	-	-	-	-	rs2138606	IMPACT=MODIFIER;SYMBOL=NT5DC4;BIOTYPE=processed_transcript;INTRON=7/8;STRAND=1;SYMBOL_SOURCE=HGNC;HGNC_ID=27678;AF=0.4227;AFR_AF=0.4735;AMR_AF=0.3242;EAS_AF=0.253;EUR_AF=0.5109;SAS_AF=0.5082
rs2138606	2:113484441-113484441	A	-	ENSR00000121975	RegulatoryFeature	regulatory_region_variant	-	-	-	-	-	rs2138606	IMPACT=MODIFIER;BIOTYPE=enhancer
rs2138606	2:113484441-113484441	G	-	ENSR00000121975	RegulatoryFeature	regulatory_region_variant	-	-	-	-	-	rs2138606	IMPACT=MODIFIER;BIOTYPE=enhancer;AF=0.4227;AFR_AF=0.4735;AMR_AF=0.3242;EAS_AF=0.253;EUR_AF=0.5109;SAS_AF=0.5082
rs2138606	2:113484441-113484441	A	-	ENSR00000293002	RegulatoryFeature	regulatory_region_variant	-	-	-	-	-	rs2138606	IMPACT=MODIFIER;BIOTYPE=CTCF_binding_site
rs2138606	2:113484441-113484441	G	-	ENSR00000293002	RegulatoryFeature	regulatory_region_variant	-	-	-	-	-	rs2138606	IMPACT=MODIFIER;BIOTYPE=CTCF_binding_site;AF=0.4227;AFR_AF=0.4735;AMR_AF=0.3242;EAS_AF=0.253;EUR_AF=0.5109;SAS_AF=0.5082
rs908551	2:113486079-113486079	T	ENSG00000144130	ENST00000327581	Transcript	intron_variant	-	-	-	-	-	rs908551	IMPACT=MODIFIER;SYMBOL=NT5DC4;BIOTYPE=protein_coding;INTRON=15/16;STRAND=1;SYMBOL_SOURCE=HGNC;HGNC_ID=27678;AF=0.4447;AFR_AF=0.1997;AMR_AF=0.5346;EAS_AF=0.6925;EUR_AF=0.4612;SAS_AF=0.4397;PHENO=1
rs908551	2:113486079-113486079	T	ENSG00000144130	ENST00000462854	Transcript	downstream_gene_variant	-	-	-	-	-	rs908551	IMPACT=MODIFIER;SYMBOL=NT5DC4;BIOTYPE=retained_intron;DISTANCE=1218;STRAND=1;SYMBOL_SOURCE=HGNC;HGNC_ID=27678;AF=0.4447;AFR_AF=0.1997;AMR_AF=0.5346;EAS_AF=0.6925;EUR_AF=0.4612;SAS_AF=0.4397;PHENO=1
rs908551	2:113486079-113486079	T	ENSG00000144130	ENST00000470675	Transcript	downstream_gene_variant	-	-	-	-	-	rs908551	IMPACT=MODIFIER;SYMBOL=NT5DC4;BIOTYPE=retained_intron;DISTANCE=4186;STRAND=1;SYMBOL_SOURCE=HGNC;HGNC_ID=27678;AF=0.4447;AFR_AF=0.1997;AMR_AF=0.5346;EAS_AF=0.6925;EUR_AF=0.4612;SAS_AF=0.4397;PHENO=1
rs908551	2:113486079-113486079	T	ENSG00000144130	ENST00000491170	Transcript	upstream_gene_variant	-	-	-	-	-	rs908551	IMPACT=MODIFIER;SYMBOL=NT5DC4;BIOTYPE=processed_transcript;DISTANCE=1155;STRAND=1;SYMBOL_SOURCE=HGNC;HGNC_ID=27678;AF=0.4447;AFR_AF=0.1997;AMR_AF=0.5346;EAS_AF=0.6925;EUR_AF=0.4612;SAS_AF=0.4397;PHENO=1
rs908551	2:113486079-113486079	T	ENSG00000144130	ENST00000497526	Transcript	intron_variant,non_coding_transcript_variant	-	-	-	-	-	rs908551	IMPACT=MODIFIER;SYMBOL=NT5DC4;BIOTYPE=processed_transcript;INTRON=7/8;STRAND=1;SYMBOL_SOURCE=HGNC;HGNC_ID=27678;AF=0.4447;AFR_AF=0.1997;AMR_AF=0.5346;EAS_AF=0.6925;EUR_AF=0.4612;SAS_AF=0.4397;PHENO=1
rs58694576	2:113486637-113486637	C	ENSG00000144130	ENST00000327581	Transcript	intron_variant	-	-	-	-	-	rs58694576	IMPACT=MODIFIER;SYMBOL=NT5DC4;BIOTYPE=protein_coding;INTRON=15/16;STRAND=1;SYMBOL_SOURCE=HGNC;HGNC_ID=27678
rs58694576	2:113486637-113486637	G	ENSG00000144130	ENST00000327581	Transcript	intron_variant	-	-	-	-	-	rs58694576	IMPACT=MODIFIER;SYMBOL=NT5DC4;BIOTYPE=protein_coding;INTRON=15/16;STRAND=1;SYMBOL_SOURCE=HGNC;HGNC_ID=27678;AFR_AF=0.3986;AMR_AF=0.5648;EAS_AF=0.7163;EUR_AF=0.4672;SAS_AF=0.4397
rs58694576	2:113486637-113486637	C	ENSG00000144130	ENST00000462854	Transcript	downstream_gene_variant	-	-	-	-	-	rs58694576	IMPACT=MODIFIER;SYMBOL=NT5DC4;BIOTYPE=retained_intron;DISTANCE=1776;STRAND=1;SYMBOL_SOURCE=HGNC;HGNC_ID=27678
rs58694576	2:113486637-113486637	G	ENSG00000144130	ENST00000462854	Transcript	downstream_gene_variant	-	-	-	-	-	rs58694576	IMPACT=MODIFIER;SYMBOL=NT5DC4;BIOTYPE=retained_intron;DISTANCE=1776;STRAND=1;SYMBOL_SOURCE=HGNC;HGNC_ID=27678;AFR_AF=0.3986;AMR_AF=0.5648;EAS_AF=0.7163;EUR_AF=0.4672;SAS_AF=0.4397
rs58694576	2:113486637-113486637	C	ENSG00000144130	ENST00000470675	Transcript	downstream_gene_variant	-	-	-	-	-	rs58694576	IMPACT=MODIFIER;SYMBOL=NT5DC4;BIOTYPE=retained_intron;DISTANCE=4744;STRAND=1;SYMBOL_SOURCE=HGNC;HGNC_ID=27678
rs58694576	2:113486637-113486637	G	ENSG00000144130	ENST00000470675	Transcript	downstream_gene_variant	-	-	-	-	-	rs58694576	IMPACT=MODIFIER;SYMBOL=NT5DC4;BIOTYPE=retained_intron;DISTANCE=4744;STRAND=1;SYMBOL_SOURCE=HGNC;HGNC_ID=27678;AFR_AF=0.3986;AMR_AF=0.5648;EAS_AF=0.7163;EUR_AF=0.4672;SAS_AF=0.4397
rs58694576	2:113486637-113486637	C	ENSG00000144130	ENST00000491170	Transcript	upstream_gene_variant	-	-	-	-	-	rs58694576	IMPACT=MODIFIER;SYMBOL=NT5DC4;BIOTYPE=processed_transcript;DISTANCE=597;STRAND=1;SYMBOL_SOURCE=HGNC;HGNC_ID=27678
rs58694576	2:113486637-113486637	G	ENSG00000144130	ENST00000491170	Transcript	upstream_gene_variant	-	-	-	-	-	rs58694576	IMPACT=MODIFIER;SYMBOL=NT5DC4;BIOTYPE=processed_transcript;DISTANCE=597;STRAND=1;SYMBOL_SOURCE=HGNC;HGNC_ID=27678;AFR_AF=0.3986;AMR_AF=0.5648;EAS_AF=0.7163;EUR_AF=0.4672;SAS_AF=0.4397
rs58694576	2:113486637-113486637	C	ENSG00000144130	ENST00000497526	Transcript	intron_variant,non_coding_transcript_variant	-	-	-	-	-	rs58694576	IMPACT=MODIFIER;SYMBOL=NT5DC4;BIOTYPE=processed_transcript;INTRON=7/8;STRAND=1;SYMBOL_SOURCE=HGNC;HGNC_ID=27678
rs58694576	2:113486637-113486637	G	ENSG00000144130	ENST00000497526	Transcript	intron_variant,non_coding_transcript_variant	-	-	-	-	-	rs58694576	IMPACT=MODIFIER;SYMBOL=NT5DC4;BIOTYPE=processed_transcript;INTRON=7/8;STRAND=1;SYMBOL_SOURCE=HGNC;HGNC_ID=27678;AFR_AF=0.3986;AMR_AF=0.5648;EAS_AF=0.7163;EUR_AF=0.4672;SAS_AF=0.4397
rs12463996	2:113486879-113486879	A	ENSG00000144130	ENST00000327581	Transcript	intron_variant	-	-	-	-	-	rs12463996	IMPACT=MODIFIER;SYMBOL=NT5DC4;BIOTYPE=protein_coding;INTRON=15/16;STRAND=1;SYMBOL_SOURCE=HGNC;HGNC_ID=27678;AF=0.4058;AFR_AF=0.0514;AMR_AF=0.5274;EAS_AF=0.6925;EUR_AF=0.4672;SAS_AF=0.4397
rs12463996	2:113486879-113486879	C	ENSG00000144130	ENST00000327581	Transcript	intron_variant	-	-	-	-	-	rs12463996	IMPACT=MODIFIER;SYMBOL=NT5DC4;BIOTYPE=protein_coding;INTRON=15/16;STRAND=1;SYMBOL_SOURCE=HGNC;HGNC_ID=27678
rs12463996	2:113486879-113486879	A	ENSG00000144130	ENST00000462854	Transcript	downstream_gene_variant	-	-	-	-	-	rs12463996	IMPACT=MODIFIER;SYMBOL=NT5DC4;BIOTYPE=retained_intron;DISTANCE=2018;STRAND=1;SYMBOL_SOURCE=HGNC;HGNC_ID=27678;AF=0.4058;AFR_AF=0.0514;AMR_AF=0.5274;EAS_AF=0.6925;EUR_AF=0.4672;SAS_AF=0.4397
rs12463996	2:113486879-113486879	C	ENSG00000144130	ENST00000462854	Transcript	downstream_gene_variant	-	-	-	-	-	rs12463996	IMPACT=MODIFIER;SYMBOL=NT5DC4;BIOTYPE=retained_intron;DISTANCE=2018;STRAND=1;SYMBOL_SOURCE=HGNC;HGNC_ID=27678
rs12463996	2:113486879-113486879	A	ENSG00000144130	ENST00000470675	Transcript	downstream_gene_variant	-	-	-	-	-	rs12463996	IMPACT=MODIFIER;SYMBOL=NT5DC4;BIOTYPE=retained_intron;DISTANCE=4986;STRAND=1;SYMBOL_SOURCE=HGNC;HGNC_ID=27678;AF=0.4058;AFR_AF=0.0514;AMR_AF=0.5274;EAS_AF=0.6925;EUR_AF=0.4672;SAS_AF=0.4397
rs12463996	2:113486879-113486879	C	ENSG00000144130	ENST00000470675	Transcript	downstream_gene_variant	-	-	-	-	-	rs12463996	IMPACT=MODIFIER;SYMBOL=NT5DC4;BIOTYPE=retained_intron;DISTANCE=4986;STRAND=1;SYMBOL_SOURCE=HGNC;HGNC_ID=27678
rs12463996	2:113486879-113486879	A	ENSG00000144130	ENST00000491170	Transcript	upstream_gene_variant	-	-	-	-	-	rs12463996	IMPACT=MODIFIER;SYMBOL=NT5DC4;BIOTYPE=processed_transcript;DISTANCE=355;STRAND=1;SYMBOL_SOURCE=HGNC;HGNC_ID=27678;AF=0.4058;AFR_AF=0.0514;AMR_AF=0.5274;EAS_AF=0.6925;EUR_AF=0.4672;SAS_AF=0.4397
rs12463996	2:113486879-113486879	C	ENSG00000144130	ENST00000491170	Transcript	upstream_gene_variant	-	-	-	-	-	rs12463996	IMPACT=MODIFIER;SYMBOL=NT5DC4;BIOTYPE=processed_transcript;DISTANCE=355;STRAND=1;SYMBOL_SOURCE=HGNC;HGNC_ID=27678
rs12463996	2:113486879-113486879	A	ENSG00000144130	ENST00000497526	Transcript	intron_variant,non_coding_transcript_variant	-	-	-	-	-	rs12463996	IMPACT=MODIFIER;SYMBOL=NT5DC4;BIOTYPE=processed_transcript;INTRON=7/8;STRAND=1;SYMBOL_SOURCE=HGNC;HGNC_ID=27678;AF=0.4058;AFR_AF=0.0514;AMR_AF=0.5274;EAS_AF=0.6925;EUR_AF=0.4672;SAS_AF=0.4397
rs12463996	2:113486879-113486879	C	ENSG00000144130	ENST00000497526	Transcript	intron_variant,non_coding_transcript_variant	-	-	-	-	-	rs12463996	IMPACT=MODIFIER;SYMBOL=NT5DC4;BIOTYPE=processed_transcript;INTRON=7/8;STRAND=1;SYMBOL_SOURCE=HGNC;HGNC_ID=27678
rs12463996	2:113486879-113486879	A	-	ENSR00000121977	RegulatoryFeature	regulatory_region_variant	-	-	-	-	-	rs12463996	IMPACT=MODIFIER;BIOTYPE=promoter_flanking_region;AF=0.4058;AFR_AF=0.0514;AMR_AF=0.5274;EAS_AF=0.6925;EUR_AF=0.4672;SAS_AF=0.4397
rs12463996	2:113486879-113486879	C	-	ENSR00000121977	RegulatoryFeature	regulatory_region_variant	-	-	-	-	-	rs12463996	IMPACT=MODIFIER;BIOTYPE=promoter_flanking_region
rs12475027	2:113486941-113486941	T	ENSG00000144130	ENST00000327581	Transcript	intron_variant	-	-	-	-	-	rs12475027	IMPACT=MODIFIER;SYMBOL=NT5DC4;BIOTYPE=protein_coding;INTRON=15/16;STRAND=1;SYMBOL_SOURCE=HGNC;HGNC_ID=27678;AF=0.4501;AFR_AF=0.2133;AMR_AF=0.5389;EAS_AF=0.6925;EUR_AF=0.4672;SAS_AF=0.4397
rs12475027	2:113486941-113486941	T	ENSG00000144130	ENST00000462854	Transcript	downstream_gene_variant	-	-	-	-	-	rs12475027	IMPACT=MODIFIER;SYMBOL=NT5DC4;BIOTYPE=retained_intron;DISTANCE=2080;STRAND=1;SYMBOL_SOURCE=HGNC;HGNC_ID=27678;AF=0.4501;AFR_AF=0.2133;AMR_AF=0.5389;EAS_AF=0.6925;EUR_AF=0.4672;SAS_AF=0.4397
rs12475027	2:113486941-113486941	T	ENSG00000144130	ENST00000491170	Transcript	upstream_gene_variant	-	-	-	-	-	rs12475027	IMPACT=MODIFIER;SYMBOL=NT5DC4;BIOTYPE=processed_transcript;DISTANCE=293;STRAND=1;SYMBOL_SOURCE=HGNC;HGNC_ID=27678;AF=0.4501;AFR_AF=0.2133;AMR_AF=0.5389;EAS_AF=0.6925;EUR_AF=0.4672;SAS_AF=0.4397
rs12475027	2:113486941-113486941	T	ENSG00000144130	ENST00000497526	Transcript	intron_variant,non_coding_transcript_variant	-	-	-	-	-	rs12475027	IMPACT=MODIFIER;SYMBOL=NT5DC4;BIOTYPE=processed_transcript;INTRON=7/8;STRAND=1;SYMBOL_SOURCE=HGNC;HGNC_ID=27678;AF=0.4501;AFR_AF=0.2133;AMR_AF=0.5389;EAS_AF=0.6925;EUR_AF=0.4672;SAS_AF=0.4397
rs12475027	2:113486941-113486941	T	-	ENSR00000121977	RegulatoryFeature	regulatory_region_variant	-	-	-	-	-	rs12475027	IMPACT=MODIFIER;BIOTYPE=promoter_flanking_region;AF=0.4501;AFR_AF=0.2133;AMR_AF=0.5389;EAS_AF=0.6925;EUR_AF=0.4672;SAS_AF=0.4397
rs13015273	2:113488188-113488188	A	ENSG00000144130	ENST00000327581	Transcript	intron_variant	-	-	-	-	-	rs13015273	IMPACT=MODIFIER;SYMBOL=NT5DC4;BIOTYPE=protein_coding;INTRON=16/16;STRAND=1;SYMBOL_SOURCE=HGNC;HGNC_ID=27678;AF=0.4758;AFR_AF=0.2171;AMR_AF=0.5865;EAS_AF=0.7173;EUR_AF=0.508;SAS_AF=0.4652
rs13015273	2:113488188-113488188	A	ENSG00000144130	ENST00000462854	Transcript	downstream_gene_variant	-	-	-	-	-	rs13015273	IMPACT=MODIFIER;SYMBOL=NT5DC4;BIOTYPE=retained_intron;DISTANCE=3327;STRAND=1;SYMBOL_SOURCE=HGNC;HGNC_ID=27678;AF=0.4758;AFR_AF=0.2171;AMR_AF=0.5865;EAS_AF=0.7173;EUR_AF=0.508;SAS_AF=0.4652
rs13015273	2:113488188-113488188	A	ENSG00000144130	ENST00000491170	Transcript	intron_variant,non_coding_transcript_variant	-	-	-	-	-	rs13015273	IMPACT=MODIFIER;SYMBOL=NT5DC4;BIOTYPE=processed_transcript;INTRON=1/1;STRAND=1;SYMBOL_SOURCE=HGNC;HGNC_ID=27678;AF=0.4758;AFR_AF=0.2171;AMR_AF=0.5865;EAS_AF=0.7173;EUR_AF=0.508;SAS_AF=0.4652
rs13015273	2:113488188-113488188	A	ENSG00000144130	ENST00000497526	Transcript	intron_variant,non_coding_transcript_variant	-	-	-	-	-	rs13015273	IMPACT=MODIFIER;SYMBOL=NT5DC4;BIOTYPE=processed_transcript;INTRON=8/8;STRAND=1;SYMBOL_SOURCE=HGNC;HGNC_ID=27678;AF=0.4758;AFR_AF=0.2171;AMR_AF=0.5865;EAS_AF=0.7173;EUR_AF=0.508;SAS_AF=0.4652
rs13016817	2:113488220-113488220	T	ENSG00000144130	ENST00000327581	Transcript	intron_variant	-	-	-	-	-	rs13016817	IMPACT=MODIFIER;SYMBOL=NT5DC4;BIOTYPE=protein_coding;INTRON=16/16;STRAND=1;SYMBOL_SOURCE=HGNC;HGNC_ID=27678;AF=0.4758;AFR_AF=0.2179;AMR_AF=0.5865;EAS_AF=0.7173;EUR_AF=0.508;SAS_AF=0.4642;PUBMED=21750684
rs13016817	2:113488220-113488220	T	ENSG00000144130	ENST00000462854	Transcript	downstream_gene_variant	-	-	-	-	-	rs13016817	IMPACT=MODIFIER;SYMBOL=NT5DC4;BIOTYPE=retained_intron;DISTANCE=3359;STRAND=1;SYMBOL_SOURCE=HGNC;HGNC_ID=27678;AF=0.4758;AFR_AF=0.2179;AMR_AF=0.5865;EAS_AF=0.7173;EUR_AF=0.508;SAS_AF=0.4642;PUBMED=21750684
rs13016817	2:113488220-113488220	T	ENSG00000144130	ENST00000491170	Transcript	intron_variant,non_coding_transcript_variant	-	-	-	-	-	rs13016817	IMPACT=MODIFIER;SYMBOL=NT5DC4;BIOTYPE=processed_transcript;INTRON=1/1;STRAND=1;SYMBOL_SOURCE=HGNC;HGNC_ID=27678;AF=0.4758;AFR_AF=0.2179;AMR_AF=0.5865;EAS_AF=0.7173;EUR_AF=0.508;SAS_AF=0.4642;PUBMED=21750684
rs13016817	2:113488220-113488220	T	ENSG00000144130	ENST00000497526	Transcript	intron_variant,non_coding_transcript_variant	-	-	-	-	-	rs13016817	IMPACT=MODIFIER;SYMBOL=NT5DC4;BIOTYPE=processed_transcript;INTRON=8/8;STRAND=1;SYMBOL_SOURCE=HGNC;HGNC_ID=27678;AF=0.4758;AFR_AF=0.2179;AMR_AF=0.5865;EAS_AF=0.7173;EUR_AF=0.508;SAS_AF=0.4642;PUBMED=21750684
rs12622683	2:113489255-113489255	T	ENSG00000169607	ENST00000302450	Transcript	downstream_gene_variant	-	-	-	-	-	rs12622683	IMPACT=MODIFIER;SYMBOL=CKAP2L;BIOTYPE=protein_coding;DISTANCE=4929;STRAND=-1;SYMBOL_SOURCE=HGNC;HGNC_ID=26877;AF=0.5178;AFR_AF=0.4017;AMR_AF=0.5735;EAS_AF=0.6925;EUR_AF=0.5099;SAS_AF=0.4632;PUBMED=18484691
rs12622683	2:113489255-113489255	T	ENSG00000144130	ENST00000327581	Transcript	intron_variant	-	-	-	-	-	rs12622683	IMPACT=MODIFIER;SYMBOL=NT5DC4;BIOTYPE=protein_coding;INTRON=16/16;STRAND=1;SYMBOL_SOURCE=HGNC;HGNC_ID=27678;AF=0.5178;AFR_AF=0.4017;AMR_AF=0.5735;EAS_AF=0.6925;EUR_AF=0.5099;SAS_AF=0.4632;PUBMED=18484691
rs12622683	2:113489255-113489255	T	ENSG00000144130	ENST00000462854	Transcript	downstream_gene_variant	-	-	-	-	-	rs12622683	IMPACT=MODIFIER;SYMBOL=NT5DC4;BIOTYPE=retained_intron;DISTANCE=4394;STRAND=1;SYMBOL_SOURCE=HGNC;HGNC_ID=27678;AF=0.5178;AFR_AF=0.4017;AMR_AF=0.5735;EAS_AF=0.6925;EUR_AF=0.5099;SAS_AF=0.4632;PUBMED=18484691
rs12622683	2:113489255-113489255	T	ENSG00000144130	ENST00000491170	Transcript	intron_variant,non_coding_transcript_variant	-	-	-	-	-	rs12622683	IMPACT=MODIFIER;SYMBOL=NT5DC4;BIOTYPE=processed_transcript;INTRON=1/1;STRAND=1;SYMBOL_SOURCE=HGNC;HGNC_ID=27678;AF=0.5178;AFR_AF=0.4017;AMR_AF=0.5735;EAS_AF=0.6925;EUR_AF=0.5099;SAS_AF=0.4632;PUBMED=18484691
rs12622683	2:113489255-113489255	T	ENSG00000144130	ENST00000497526	Transcript	downstream_gene_variant	-	-	-	-	-	rs12622683	IMPACT=MODIFIER;SYMBOL=NT5DC4;BIOTYPE=processed_transcript;DISTANCE=5;STRAND=1;SYMBOL_SOURCE=HGNC;HGNC_ID=27678;AF=0.5178;AFR_AF=0.4017;AMR_AF=0.5735;EAS_AF=0.6925;EUR_AF=0.5099;SAS_AF=0.4632;PUBMED=18484691
rs12622683	2:113489255-113489255	T	ENSG00000169607	ENST00000541405	Transcript	downstream_gene_variant	-	-	-	-	-	rs12622683	IMPACT=MODIFIER;SYMBOL=CKAP2L;BIOTYPE=protein_coding;DISTANCE=4675;STRAND=-1;SYMBOL_SOURCE=HGNC;HGNC_ID=26877;AF=0.5178;AFR_AF=0.4017;AMR_AF=0.5735;EAS_AF=0.6925;EUR_AF=0.5099;SAS_AF=0.4632;PUBMED=18484691
rs13429613	2:113489612-113489612	T	ENSG00000169607	ENST00000302450	Transcript	downstream_gene_variant	-	-	-	-	-	rs13429613	IMPACT=MODIFIER;SYMBOL=CKAP2L;BIOTYPE=protein_coding;DISTANCE=4572;STRAND=-1;SYMBOL_SOURCE=HGNC;HGNC_ID=26877;AF=0.4445;AFR_AF=0.5234;AMR_AF=0.3862;EAS_AF=0.3075;EUR_AF=0.4423;SAS_AF=0.5225
rs13429613	2:113489612-113489612	T	ENSG00000144130	ENST00000327581	Transcript	intron_variant	-	-	-	-	-	rs13429613	IMPACT=MODIFIER;SYMBOL=NT5DC4;BIOTYPE=protein_coding;INTRON=16/16;STRAND=1;SYMBOL_SOURCE=HGNC;HGNC_ID=27678;AF=0.4445;AFR_AF=0.5234;AMR_AF=0.3862;EAS_AF=0.3075;EUR_AF=0.4423;SAS_AF=0.5225
rs13429613	2:113489612-113489612	T	ENSG00000144130	ENST00000462854	Transcript	downstream_gene_variant	-	-	-	-	-	rs13429613	IMPACT=MODIFIER;SYMBOL=NT5DC4;BIOTYPE=retained_intron;DISTANCE=4751;STRAND=1;SYMBOL_SOURCE=HGNC;HGNC_ID=27678;AF=0.4445;AFR_AF=0.5234;AMR_AF=0.3862;EAS_AF=0.3075;EUR_AF=0.4423;SAS_AF=0.5225
rs13429613	2:113489612-113489612	T	ENSG00000144130	ENST00000491170	Transcript	intron_variant,non_coding_transcript_variant	-	-	-	-	-	rs13429613	IMPACT=MODIFIER;SYMBOL=NT5DC4;BIOTYPE=processed_transcript;INTRON=1/1;STRAND=1;SYMBOL_SOURCE=HGNC;HGNC_ID=27678;AF=0.4445;AFR_AF=0.5234;AMR_AF=0.3862;EAS_AF=0.3075;EUR_AF=0.4423;SAS_AF=0.5225
rs13429613	2:113489612-113489612	T	ENSG00000144130	ENST00000497526	Transcript	downstream_gene_variant	-	-	-	-	-	rs13429613	IMPACT=MODIFIER;SYMBOL=NT5DC4;BIOTYPE=processed_transcript;DISTANCE=362;STRAND=1;SYMBOL_SOURCE=HGNC;HGNC_ID=27678;AF=0.4445;AFR_AF=0.5234;AMR_AF=0.3862;EAS_AF=0.3075;EUR_AF=0.4423;SAS_AF=0.5225
rs13429613	2:113489612-113489612	T	ENSG00000169607	ENST00000541405	Transcript	downstream_gene_variant	-	-	-	-	-	rs13429613	IMPACT=MODIFIER;SYMBOL=CKAP2L;BIOTYPE=protein_coding;DISTANCE=4318;STRAND=-1;SYMBOL_SOURCE=HGNC;HGNC_ID=26877;AF=0.4445;AFR_AF=0.5234;AMR_AF=0.3862;EAS_AF=0.3075;EUR_AF=0.4423;SAS_AF=0.5225
rs3900691	2:113490096-113490096	T	ENSG00000169607	ENST00000302450	Transcript	downstream_gene_variant	-	-	-	-	-	rs3900691	IMPACT=MODIFIER;SYMBOL=CKAP2L;BIOTYPE=protein_coding;DISTANCE=4088;STRAND=-1;SYMBOL_SOURCE=HGNC;HGNC_ID=26877;AF=0.0531;AFR_AF=0.0038;AMR_AF=0.0418;EAS_AF=0.0099;EUR_AF=0.0795;SAS_AF=0.1452
rs3900691	2:113490096-113490096	T	ENSG00000144130	ENST00000327581	Transcript	intron_variant	-	-	-	-	-	rs3900691	IMPACT=MODIFIER;SYMBOL=NT5DC4;BIOTYPE=protein_coding;INTRON=16/16;STRAND=1;SYMBOL_SOURCE=HGNC;HGNC_ID=27678;AF=0.0531;AFR_AF=0.0038;AMR_AF=0.0418;EAS_AF=0.0099;EUR_AF=0.0795;SAS_AF=0.1452
rs3900691	2:113490096-113490096	T	ENSG00000144130	ENST00000491170	Transcript	intron_variant,non_coding_transcript_variant	-	-	-	-	-	rs3900691	IMPACT=MODIFIER;SYMBOL=NT5DC4;BIOTYPE=processed_transcript;INTRON=1/1;STRAND=1;SYMBOL_SOURCE=HGNC;HGNC_ID=27678;AF=0.0531;AFR_AF=0.0038;AMR_AF=0.0418;EAS_AF=0.0099;EUR_AF=0.0795;SAS_AF=0.1452
rs3900691	2:113490096-113490096	T	ENSG00000144130	ENST00000497526	Transcript	downstream_gene_variant	-	-	-	-	-	rs3900691	IMPACT=MODIFIER;SYMBOL=NT5DC4;BIOTYPE=processed_transcript;DISTANCE=846;STRAND=1;SYMBOL_SOURCE=HGNC;HGNC_ID=27678;AF=0.0531;AFR_AF=0.0038;AMR_AF=0.0418;EAS_AF=0.0099;EUR_AF=0.0795;SAS_AF=0.1452
rs3900691	2:113490096-113490096	T	ENSG00000169607	ENST00000541405	Transcript	downstream_gene_variant	-	-	-	-	-	rs3900691	IMPACT=MODIFIER;SYMBOL=CKAP2L;BIOTYPE=protein_coding;DISTANCE=3834;STRAND=-1;SYMBOL_SOURCE=HGNC;HGNC_ID=26877;AF=0.0531;AFR_AF=0.0038;AMR_AF=0.0418;EAS_AF=0.0099;EUR_AF=0.0795;SAS_AF=0.1452
rs11123148	2:113490323-113490323	A	ENSG00000169607	ENST00000302450	Transcript	downstream_gene_variant	-	-	-	-	-	rs11123148	IMPACT=MODIFIER;SYMBOL=CKAP2L;BIOTYPE=protein_coding;DISTANCE=3861;STRAND=-1;SYMBOL_SOURCE=HGNC;HGNC_ID=26877;AF=0.3534;AFR_AF=0.3404;AMR_AF=0.2464;EAS_AF=0.255;EUR_AF=0.4364;SAS_AF=0.4632;PUBMED=18484691
rs11123148	2:113490323-113490323	A	ENSG00000144130	ENST00000327581	Transcript	intron_variant	-	-	-	-	-	rs11123148	IMPACT=MODIFIER;SYMBOL=NT5DC4;BIOTYPE=protein_coding;INTRON=16/16;STRAND=1;SYMBOL_SOURCE=HGNC;HGNC_ID=27678;AF=0.3534;AFR_AF=0.3404;AMR_AF=0.2464;EAS_AF=0.255;EUR_AF=0.4364;SAS_AF=0.4632;PUBMED=18484691
rs11123148	2:113490323-113490323	A	ENSG00000144130	ENST00000491170	Transcript	intron_variant,non_coding_transcript_variant	-	-	-	-	-	rs11123148	IMPACT=MODIFIER;SYMBOL=NT5DC4;BIOTYPE=processed_transcript;INTRON=1/1;STRAND=1;SYMBOL_SOURCE=HGNC;HGNC_ID=27678;AF=0.3534;AFR_AF=0.3404;AMR_AF=0.2464;EAS_AF=0.255;EUR_AF=0.4364;SAS_AF=0.4632;PUBMED=18484691
rs11123148	2:113490323-113490323	A	ENSG00000144130	ENST00000497526	Transcript	downstream_gene_variant	-	-	-	-	-	rs11123148	IMPACT=MODIFIER;SYMBOL=NT5DC4;BIOTYPE=processed_transcript;DISTANCE=1073;STRAND=1;SYMBOL_SOURCE=HGNC;HGNC_ID=27678;AF=0.3534;AFR_AF=0.3404;AMR_AF=0.2464;EAS_AF=0.255;EUR_AF=0.4364;SAS_AF=0.4632;PUBMED=18484691
rs11123148	2:113490323-113490323	A	ENSG00000169607	ENST00000541405	Transcript	downstream_gene_variant	-	-	-	-	-	rs11123148	IMPACT=MODIFIER;SYMBOL=CKAP2L;BIOTYPE=protein_coding;DISTANCE=3607;STRAND=-1;SYMBOL_SOURCE=HGNC;HGNC_ID=26877;AF=0.3534;AFR_AF=0.3404;AMR_AF=0.2464;EAS_AF=0.255;EUR_AF=0.4364;SAS_AF=0.4632;PUBMED=18484691
rs10187872	2:113490951-113490951	A	ENSG00000169607	ENST00000302450	Transcript	downstream_gene_variant	-	-	-	-	-	rs10187872	IMPACT=MODIFIER;SYMBOL=CKAP2L;BIOTYPE=protein_coding;DISTANCE=3233;STRAND=-1;SYMBOL_SOURCE=HGNC;HGNC_ID=26877;AF=0.3540;AFR_AF=0.3404;AMR_AF=0.2464;EAS_AF=0.2579;EUR_AF=0.4364;SAS_AF=0.4632
rs10187872	2:113490951-113490951	A	ENSG00000144130	ENST00000327581	Transcript	intron_variant	-	-	-	-	-	rs10187872	IMPACT=MODIFIER;SYMBOL=NT5DC4;BIOTYPE=protein_coding;INTRON=16/16;STRAND=1;SYMBOL_SOURCE=HGNC;HGNC_ID=27678;AF=0.3540;AFR_AF=0.3404;AMR_AF=0.2464;EAS_AF=0.2579;EUR_AF=0.4364;SAS_AF=0.4632
rs10187872	2:113490951-113490951	A	ENSG00000169607	ENST00000435431	Transcript	downstream_gene_variant	-	-	-	-	-	rs10187872	IMPACT=MODIFIER;SYMBOL=CKAP2L;BIOTYPE=nonsense_mediated_decay;DISTANCE=4493;STRAND=-1;SYMBOL_SOURCE=HGNC;HGNC_ID=26877;AF=0.3540;AFR_AF=0.3404;AMR_AF=0.2464;EAS_AF=0.2579;EUR_AF=0.4364;SAS_AF=0.4632
rs10187872	2:113490951-113490951	A	ENSG00000144130	ENST00000491170	Transcript	intron_variant,non_coding_transcript_variant	-	-	-	-	-	rs10187872	IMPACT=MODIFIER;SYMBOL=NT5DC4;BIOTYPE=processed_transcript;INTRON=1/1;STRAND=1;SYMBOL_SOURCE=HGNC;HGNC_ID=27678;AF=0.3540;AFR_AF=0.3404;AMR_AF=0.2464;EAS_AF=0.2579;EUR_AF=0.4364;SAS_AF=0.4632
rs10187872	2:113490951-113490951	A	ENSG00000144130	ENST00000497526	Transcript	downstream_gene_variant	-	-	-	-	-	rs10187872	IMPACT=MODIFIER;SYMBOL=NT5DC4;BIOTYPE=processed_transcript;DISTANCE=1701;STRAND=1;SYMBOL_SOURCE=HGNC;HGNC_ID=27678;AF=0.3540;AFR_AF=0.3404;AMR_AF=0.2464;EAS_AF=0.2579;EUR_AF=0.4364;SAS_AF=0.4632
rs10187872	2:113490951-113490951	A	ENSG00000169607	ENST00000541405	Transcript	downstream_gene_variant	-	-	-	-	-	rs10187872	IMPACT=MODIFIER;SYMBOL=CKAP2L;BIOTYPE=protein_coding;DISTANCE=2979;STRAND=-1;SYMBOL_SOURCE=HGNC;HGNC_ID=26877;AF=0.3540;AFR_AF=0.3404;AMR_AF=0.2464;EAS_AF=0.2579;EUR_AF=0.4364;SAS_AF=0.4632
rs13013602	2:113491106-113491106	G	ENSG00000169607	ENST00000302450	Transcript	downstream_gene_variant	-	-	-	-	-	rs13013602	IMPACT=MODIFIER;SYMBOL=CKAP2L;BIOTYPE=protein_coding;DISTANCE=3078;STRAND=-1;SYMBOL_SOURCE=HGNC;HGNC_ID=26877;AF=0.4557;AFR_AF=0.1808;AMR_AF=0.5591;EAS_AF=0.6925;EUR_AF=0.501;SAS_AF=0.4632
rs13013602	2:113491106-113491106	G	ENSG00000144130	ENST00000327581	Transcript	intron_variant	-	-	-	-	-	rs13013602	IMPACT=MODIFIER;SYMBOL=NT5DC4;BIOTYPE=protein_coding;INTRON=16/16;STRAND=1;SYMBOL_SOURCE=HGNC;HGNC_ID=27678;AF=0.4557;AFR_AF=0.1808;AMR_AF=0.5591;EAS_AF=0.6925;EUR_AF=0.501;SAS_AF=0.4632
rs13013602	2:113491106-113491106	G	ENSG00000169607	ENST00000435431	Transcript	downstream_gene_variant	-	-	-	-	-	rs13013602	IMPACT=MODIFIER;SYMBOL=CKAP2L;BIOTYPE=nonsense_mediated_decay;DISTANCE=4338;STRAND=-1;SYMBOL_SOURCE=HGNC;HGNC_ID=26877;AF=0.4557;AFR_AF=0.1808;AMR_AF=0.5591;EAS_AF=0.6925;EUR_AF=0.501;SAS_AF=0.4632
rs13013602	2:113491106-113491106	G	ENSG00000144130	ENST00000491170	Transcript	intron_variant,non_coding_transcript_variant	-	-	-	-	-	rs13013602	IMPACT=MODIFIER;SYMBOL=NT5DC4;BIOTYPE=processed_transcript;INTRON=1/1;STRAND=1;SYMBOL_SOURCE=HGNC;HGNC_ID=27678;AF=0.4557;AFR_AF=0.1808;AMR_AF=0.5591;EAS_AF=0.6925;EUR_AF=0.501;SAS_AF=0.4632
rs13013602	2:113491106-113491106	G	ENSG00000144130	ENST00000497526	Transcript	downstream_gene_variant	-	-	-	-	-	rs13013602	IMPACT=MODIFIER;SYMBOL=NT5DC4;BIOTYPE=processed_transcript;DISTANCE=1856;STRAND=1;SYMBOL_SOURCE=HGNC;HGNC_ID=27678;AF=0.4557;AFR_AF=0.1808;AMR_AF=0.5591;EAS_AF=0.6925;EUR_AF=0.501;SAS_AF=0.4632
rs13013602	2:113491106-113491106	G	ENSG00000169607	ENST00000541405	Transcript	downstream_gene_variant	-	-	-	-	-	rs13013602	IMPACT=MODIFIER;SYMBOL=CKAP2L;BIOTYPE=protein_coding;DISTANCE=2824;STRAND=-1;SYMBOL_SOURCE=HGNC;HGNC_ID=26877;AF=0.4557;AFR_AF=0.1808;AMR_AF=0.5591;EAS_AF=0.6925;EUR_AF=0.501;SAS_AF=0.4632
rs13036237	2:113491186-113491186	C	ENSG00000169607	ENST00000302450	Transcript	downstream_gene_variant	-	-	-	-	-	rs13036237	IMPACT=MODIFIER;SYMBOL=CKAP2L;BIOTYPE=protein_coding;DISTANCE=2998;STRAND=-1;SYMBOL_SOURCE=HGNC;HGNC_ID=26877;AF=0.4233;AFR_AF=0.0552;AMR_AF=0.5519;EAS_AF=0.6925;EUR_AF=0.5089;SAS_AF=0.4642
rs13036237	2:113491186-113491186	T	ENSG00000169607	ENST00000302450	Transcript	downstream_gene_variant	-	-	-	-	-	rs13036237	IMPACT=MODIFIER;SYMBOL=CKAP2L;BIOTYPE=protein_coding;DISTANCE=2998;STRAND=-1;SYMBOL_SOURCE=HGNC;HGNC_ID=26877
rs13036237	2:113491186-113491186	C	ENSG00000144130	ENST00000327581	Transcript	intron_variant	-	-	-	-	-	rs13036237	IMPACT=MODIFIER;SYMBOL=NT5DC4;BIOTYPE=protein_coding;INTRON=16/16;STRAND=1;SYMBOL_SOURCE=HGNC;HGNC_ID=27678;AF=0.4233;AFR_AF=0.0552;AMR_AF=0.5519;EAS_AF=0.6925;EUR_AF=0.5089;SAS_AF=0.4642
rs13036237	2:113491186-113491186	T	ENSG00000144130	ENST00000327581	Transcript	intron_variant	-	-	-	-	-	rs13036237	IMPACT=MODIFIER;SYMBOL=NT5DC4;BIOTYPE=protein_coding;INTRON=16/16;STRAND=1;SYMBOL_SOURCE=HGNC;HGNC_ID=27678
rs13036237	2:113491186-113491186	C	ENSG00000169607	ENST00000435431	Transcript	downstream_gene_variant	-	-	-	-	-	rs13036237	IMPACT=MODIFIER;SYMBOL=CKAP2L;BIOTYPE=nonsense_mediated_decay;DISTANCE=4258;STRAND=-1;SYMBOL_SOURCE=HGNC;HGNC_ID=26877;AF=0.4233;AFR_AF=0.0552;AMR_AF=0.5519;EAS_AF=0.6925;EUR_AF=0.5089;SAS_AF=0.4642
rs13036237	2:113491186-113491186	T	ENSG00000169607	ENST00000435431	Transcript	downstream_gene_variant	-	-	-	-	-	rs13036237	IMPACT=MODIFIER;SYMBOL=CKAP2L;BIOTYPE=nonsense_mediated_decay;DISTANCE=4258;STRAND=-1;SYMBOL_SOURCE=HGNC;HGNC_ID=26877
rs13036237	2:113491186-113491186	C	ENSG00000144130	ENST00000491170	Transcript	intron_variant,non_coding_transcript_variant	-	-	-	-	-	rs13036237	IMPACT=MODIFIER;SYMBOL=NT5DC4;BIOTYPE=processed_transcript;INTRON=1/1;STRAND=1;SYMBOL_SOURCE=HGNC;HGNC_ID=27678;AF=0.4233;AFR_AF=0.0552;AMR_AF=0.5519;EAS_AF=0.6925;EUR_AF=0.5089;SAS_AF=0.4642
rs13036237	2:113491186-113491186	T	ENSG00000144130	ENST00000491170	Transcript	intron_variant,non_coding_transcript_variant	-	-	-	-	-	rs13036237	IMPACT=MODIFIER;SYMBOL=NT5DC4;BIOTYPE=processed_transcript;INTRON=1/1;STRAND=1;SYMBOL_SOURCE=HGNC;HGNC_ID=27678
rs13036237	2:113491186-113491186	C	ENSG00000144130	ENST00000497526	Transcript	downstream_gene_variant	-	-	-	-	-	rs13036237	IMPACT=MODIFIER;SYMBOL=NT5DC4;BIOTYPE=processed_transcript;DISTANCE=1936;STRAND=1;SYMBOL_SOURCE=HGNC;HGNC_ID=27678;AF=0.4233;AFR_AF=0.0552;AMR_AF=0.5519;EAS_AF=0.6925;EUR_AF=0.5089;SAS_AF=0.4642
rs13036237	2:113491186-113491186	T	ENSG00000144130	ENST00000497526	Transcript	downstream_gene_variant	-	-	-	-	-	rs13036237	IMPACT=MODIFIER;SYMBOL=NT5DC4;BIOTYPE=processed_transcript;DISTANCE=1936;STRAND=1;SYMBOL_SOURCE=HGNC;HGNC_ID=27678
rs13036237	2:113491186-113491186	C	ENSG00000169607	ENST00000541405	Transcript	downstream_gene_variant	-	-	-	-	-	rs13036237	IMPACT=MODIFIER;SYMBOL=CKAP2L;BIOTYPE=protein_coding;DISTANCE=2744;STRAND=-1;SYMBOL_SOURCE=HGNC;HGNC_ID=26877;AF=0.4233;AFR_AF=0.0552;AMR_AF=0.5519;EAS_AF=0.6925;EUR_AF=0.5089;SAS_AF=0.4642
rs13036237	2:113491186-113491186	T	ENSG00000169607	ENST00000541405	Transcript	downstream_gene_variant	-	-	-	-	-	rs13036237	IMPACT=MODIFIER;SYMBOL=CKAP2L;BIOTYPE=protein_coding;DISTANCE=2744;STRAND=-1;SYMBOL_SOURCE=HGNC;HGNC_ID=26877
rs17649681	2:113491306-113491306	C	ENSG00000169607	ENST00000302450	Transcript	downstream_gene_variant	-	-	-	-	-	rs17649681	IMPACT=MODIFIER;SYMBOL=CKAP2L;BIOTYPE=protein_coding;DISTANCE=2878;STRAND=-1;SYMBOL_SOURCE=HGNC;HGNC_ID=26877;AF=0.4227;AFR_AF=0.0552;AMR_AF=0.5519;EAS_AF=0.6915;EUR_AF=0.508;SAS_AF=0.4632
rs17649681	2:113491306-113491306	C	ENSG00000144130	ENST00000327581	Transcript	intron_variant	-	-	-	-	-	rs17649681	IMPACT=MODIFIER;SYMBOL=NT5DC4;BIOTYPE=protein_coding;INTRON=16/16;STRAND=1;SYMBOL_SOURCE=HGNC;HGNC_ID=27678;AF=0.4227;AFR_AF=0.0552;AMR_AF=0.5519;EAS_AF=0.6915;EUR_AF=0.508;SAS_AF=0.4632
rs17649681	2:113491306-113491306	C	ENSG00000169607	ENST00000435431	Transcript	downstream_gene_variant	-	-	-	-	-	rs17649681	IMPACT=MODIFIER;SYMBOL=CKAP2L;BIOTYPE=nonsense_mediated_decay;DISTANCE=4138;STRAND=-1;SYMBOL_SOURCE=HGNC;HGNC_ID=26877;AF=0.4227;AFR_AF=0.0552;AMR_AF=0.5519;EAS_AF=0.6915;EUR_AF=0.508;SAS_AF=0.4632
rs17649681	2:113491306-113491306	C	ENSG00000144130	ENST00000491170	Transcript	intron_variant,non_coding_transcript_variant	-	-	-	-	-	rs17649681	IMPACT=MODIFIER;SYMBOL=NT5DC4;BIOTYPE=processed_transcript;INTRON=1/1;STRAND=1;SYMBOL_SOURCE=HGNC;HGNC_ID=27678;AF=0.4227;AFR_AF=0.0552;AMR_AF=0.5519;EAS_AF=0.6915;EUR_AF=0.508;SAS_AF=0.4632
rs17649681	2:113491306-113491306	C	ENSG00000144130	ENST00000497526	Transcript	downstream_gene_variant	-	-	-	-	-	rs17649681	IMPACT=MODIFIER;SYMBOL=NT5DC4;BIOTYPE=processed_transcript;DISTANCE=2056;STRAND=1;SYMBOL_SOURCE=HGNC;HGNC_ID=27678;AF=0.4227;AFR_AF=0.0552;AMR_AF=0.5519;EAS_AF=0.6915;EUR_AF=0.508;SAS_AF=0.4632
rs17649681	2:113491306-113491306	C	ENSG00000169607	ENST00000541405	Transcript	downstream_gene_variant	-	-	-	-	-	rs17649681	IMPACT=MODIFIER;SYMBOL=CKAP2L;BIOTYPE=protein_coding;DISTANCE=2624;STRAND=-1;SYMBOL_SOURCE=HGNC;HGNC_ID=26877;AF=0.4227;AFR_AF=0.0552;AMR_AF=0.5519;EAS_AF=0.6915;EUR_AF=0.508;SAS_AF=0.4632
rs55762606	2:113491379-113491379	A	ENSG00000169607	ENST00000302450	Transcript	downstream_gene_variant	-	-	-	-	-	rs55762606	IMPACT=MODIFIER;SYMBOL=CKAP2L;BIOTYPE=protein_coding;DISTANCE=2805;STRAND=-1;SYMBOL_SOURCE=HGNC;HGNC_ID=26877;AF=0.4191;AFR_AF=0.0424;AMR_AF=0.5504;EAS_AF=0.6925;EUR_AF=0.507;SAS_AF=0.4632
rs55762606	2:113491379-113491379	A	ENSG00000144130	ENST00000327581	Transcript	intron_variant	-	-	-	-	-	rs55762606	IMPACT=MODIFIER;SYMBOL=NT5DC4;BIOTYPE=protein_coding;INTRON=16/16;STRAND=1;SYMBOL_SOURCE=HGNC;HGNC_ID=27678;AF=0.4191;AFR_AF=0.0424;AMR_AF=0.5504;EAS_AF=0.6925;EUR_AF=0.507;SAS_AF=0.4632
rs55762606	2:113491379-113491379	A	ENSG00000169607	ENST00000435431	Transcript	downstream_gene_variant	-	-	-	-	-	rs55762606	IMPACT=MODIFIER;SYMBOL=CKAP2L;BIOTYPE=nonsense_mediated_decay;DISTANCE=4065;STRAND=-1;SYMBOL_SOURCE=HGNC;HGNC_ID=26877;AF=0.4191;AFR_AF=0.0424;AMR_AF=0.5504;EAS_AF=0.6925;EUR_AF=0.507;SAS_AF=0.4632
rs55762606	2:113491379-113491379	A	ENSG00000144130	ENST00000491170	Transcript	intron_variant,non_coding_transcript_variant	-	-	-	-	-	rs55762606	IMPACT=MODIFIER;SYMBOL=NT5DC4;BIOTYPE=processed_transcript;INTRON=1/1;STRAND=1;SYMBOL_SOURCE=HGNC;HGNC_ID=27678;AF=0.4191;AFR_AF=0.0424;AMR_AF=0.5504;EAS_AF=0.6925;EUR_AF=0.507;SAS_AF=0.4632
rs55762606	2:113491379-113491379	A	ENSG00000144130	ENST00000497526	Transcript	downstream_gene_variant	-	-	-	-	-	rs55762606	IMPACT=MODIFIER;SYMBOL=NT5DC4;BIOTYPE=processed_transcript;DISTANCE=2129;STRAND=1;SYMBOL_SOURCE=HGNC;HGNC_ID=27678;AF=0.4191;AFR_AF=0.0424;AMR_AF=0.5504;EAS_AF=0.6925;EUR_AF=0.507;SAS_AF=0.4632
rs55762606	2:113491379-113491379	A	ENSG00000169607	ENST00000541405	Transcript	downstream_gene_variant	-	-	-	-	-	rs55762606	IMPACT=MODIFIER;SYMBOL=CKAP2L;BIOTYPE=protein_coding;DISTANCE=2551;STRAND=-1;SYMBOL_SOURCE=HGNC;HGNC_ID=26877;AF=0.4191;AFR_AF=0.0424;AMR_AF=0.5504;EAS_AF=0.6925;EUR_AF=0.507;SAS_AF=0.4632
rs13019249	2:113491565-113491565	G	ENSG00000169607	ENST00000302450	Transcript	downstream_gene_variant	-	-	-	-	-	rs13019249	IMPACT=MODIFIER;SYMBOL=CKAP2L;BIOTYPE=protein_coding;DISTANCE=2619;STRAND=-1;SYMBOL_SOURCE=HGNC;HGNC_ID=26877;AF=0.4229;AFR_AF=0.0552;AMR_AF=0.5519;EAS_AF=0.6925;EUR_AF=0.508;SAS_AF=0.4632
rs13019249	2:113491565-113491565	G	ENSG00000144130	ENST00000327581	Transcript	intron_variant	-	-	-	-	-	rs13019249	IMPACT=MODIFIER;SYMBOL=NT5DC4;BIOTYPE=protein_coding;INTRON=16/16;STRAND=1;SYMBOL_SOURCE=HGNC;HGNC_ID=27678;AF=0.4229;AFR_AF=0.0552;AMR_AF=0.5519;EAS_AF=0.6925;EUR_AF=0.508;SAS_AF=0.4632
rs13019249	2:113491565-113491565	G	ENSG00000169607	ENST00000435431	Transcript	downstream_gene_variant	-	-	-	-	-	rs13019249	IMPACT=MODIFIER;SYMBOL=CKAP2L;BIOTYPE=nonsense_mediated_decay;DISTANCE=3879;STRAND=-1;SYMBOL_SOURCE=HGNC;HGNC_ID=26877;AF=0.4229;AFR_AF=0.0552;AMR_AF=0.5519;EAS_AF=0.6925;EUR_AF=0.508;SAS_AF=0.4632
rs13019249	2:113491565-113491565	G	ENSG00000144130	ENST00000491170	Transcript	intron_variant,non_coding_transcript_variant	-	-	-	-	-	rs13019249	IMPACT=MODIFIER;SYMBOL=NT5DC4;BIOTYPE=processed_transcript;INTRON=1/1;STRAND=1;SYMBOL_SOURCE=HGNC;HGNC_ID=27678;AF=0.4229;AFR_AF=0.0552;AMR_AF=0.5519;EAS_AF=0.6925;EUR_AF=0.508;SAS_AF=0.4632
rs13019249	2:113491565-113491565	G	ENSG00000144130	ENST00000497526	Transcript	downstream_gene_variant	-	-	-	-	-	rs13019249	IMPACT=MODIFIER;SYMBOL=NT5DC4;BIOTYPE=processed_transcript;DISTANCE=2315;STRAND=1;SYMBOL_SOURCE=HGNC;HGNC_ID=27678;AF=0.4229;AFR_AF=0.0552;AMR_AF=0.5519;EAS_AF=0.6925;EUR_AF=0.508;SAS_AF=0.4632
rs13019249	2:113491565-113491565	G	ENSG00000169607	ENST00000541405	Transcript	downstream_gene_variant	-	-	-	-	-	rs13019249	IMPACT=MODIFIER;SYMBOL=CKAP2L;BIOTYPE=protein_coding;DISTANCE=2365;STRAND=-1;SYMBOL_SOURCE=HGNC;HGNC_ID=26877;AF=0.4229;AFR_AF=0.0552;AMR_AF=0.5519;EAS_AF=0.6925;EUR_AF=0.508;SAS_AF=0.4632
rs78952722	2:113493347-113493347	G	ENSG00000169607	ENST00000302450	Transcript	downstream_gene_variant	-	-	-	-	-	rs78952722	IMPACT=MODIFIER;SYMBOL=CKAP2L;BIOTYPE=protein_coding;DISTANCE=837;STRAND=-1;SYMBOL_SOURCE=HGNC;HGNC_ID=26877;AF=0.0174;AFR_AF=0.0015;AMR_AF=0.0331;EAS_AF=0;EUR_AF=0.0477;SAS_AF=0.0143
rs78952722	2:113493347-113493347	G	ENSG00000144130	ENST00000327581	Transcript	intron_variant	-	-	-	-	-	rs78952722	IMPACT=MODIFIER;SYMBOL=NT5DC4;BIOTYPE=protein_coding;INTRON=16/16;STRAND=1;SYMBOL_SOURCE=HGNC;HGNC_ID=27678;AF=0.0174;AFR_AF=0.0015;AMR_AF=0.0331;EAS_AF=0;EUR_AF=0.0477;SAS_AF=0.0143
rs78952722	2:113493347-113493347	G	ENSG00000169607	ENST00000435431	Transcript	downstream_gene_variant	-	-	-	-	-	rs78952722	IMPACT=MODIFIER;SYMBOL=CKAP2L;BIOTYPE=nonsense_mediated_decay;DISTANCE=2097;STRAND=-1;SYMBOL_SOURCE=HGNC;HGNC_ID=26877;AF=0.0174;AFR_AF=0.0015;AMR_AF=0.0331;EAS_AF=0;EUR_AF=0.0477;SAS_AF=0.0143
rs78952722	2:113493347-113493347	G	ENSG00000144130	ENST00000491170	Transcript	intron_variant,non_coding_transcript_variant	-	-	-	-	-	rs78952722	IMPACT=MODIFIER;SYMBOL=NT5DC4;BIOTYPE=processed_transcript;INTRON=1/1;STRAND=1;SYMBOL_SOURCE=HGNC;HGNC_ID=27678;AF=0.0174;AFR_AF=0.0015;AMR_AF=0.0331;EAS_AF=0;EUR_AF=0.0477;SAS_AF=0.0143
rs78952722	2:113493347-113493347	G	ENSG00000144130	ENST00000497526	Transcript	downstream_gene_variant	-	-	-	-	-	rs78952722	IMPACT=MODIFIER;SYMBOL=NT5DC4;BIOTYPE=processed_transcript;DISTANCE=4097;STRAND=1;SYMBOL_SOURCE=HGNC;HGNC_ID=27678;AF=0.0174;AFR_AF=0.0015;AMR_AF=0.0331;EAS_AF=0;EUR_AF=0.0477;SAS_AF=0.0143
rs78952722	2:113493347-113493347	G	ENSG00000169607	ENST00000541405	Transcript	downstream_gene_variant	-	-	-	-	-	rs78952722	IMPACT=MODIFIER;SYMBOL=CKAP2L;BIOTYPE=protein_coding;DISTANCE=583;STRAND=-1;SYMBOL_SOURCE=HGNC;HGNC_ID=26877;AF=0.0174;AFR_AF=0.0015;AMR_AF=0.0331;EAS_AF=0;EUR_AF=0.0477;SAS_AF=0.0143
rs4260249	2:113494250-113494250	C	ENSG00000169607	ENST00000302450	Transcript	3_prime_UTR_variant	4467	-	-	-	-	rs4260249	IMPACT=MODIFIER;SYMBOL=CKAP2L;BIOTYPE=protein_coding;EXON=9/9;STRAND=-1;SYMBOL_SOURCE=HGNC;HGNC_ID=26877;AF=0.9641;AFR_AF=0.9334;AMR_AF=0.9582;EAS_AF=1;EUR_AF=0.9513;SAS_AF=0.9857
rs4260249	2:113494250-113494250	C	ENSG00000144130	ENST00000327581	Transcript	intron_variant	-	-	-	-	-	rs4260249	IMPACT=MODIFIER;SYMBOL=NT5DC4;BIOTYPE=protein_coding;INTRON=16/16;STRAND=1;SYMBOL_SOURCE=HGNC;HGNC_ID=27678;AF=0.9641;AFR_AF=0.9334;AMR_AF=0.9582;EAS_AF=1;EUR_AF=0.9513;SAS_AF=0.9857
rs4260249	2:113494250-113494250	C	ENSG00000169607	ENST00000435431	Transcript	downstream_gene_variant	-	-	-	-	-	rs4260249	IMPACT=MODIFIER;SYMBOL=CKAP2L;BIOTYPE=nonsense_mediated_decay;DISTANCE=1194;STRAND=-1;SYMBOL_SOURCE=HGNC;HGNC_ID=26877;AF=0.9641;AFR_AF=0.9334;AMR_AF=0.9582;EAS_AF=1;EUR_AF=0.9513;SAS_AF=0.9857
rs4260249	2:113494250-113494250	C	ENSG00000144130	ENST00000491170	Transcript	intron_variant,non_coding_transcript_variant	-	-	-	-	-	rs4260249	IMPACT=MODIFIER;SYMBOL=NT5DC4;BIOTYPE=processed_transcript;INTRON=1/1;STRAND=1;SYMBOL_SOURCE=HGNC;HGNC_ID=27678;AF=0.9641;AFR_AF=0.9334;AMR_AF=0.9582;EAS_AF=1;EUR_AF=0.9513;SAS_AF=0.9857
rs4260249	2:113494250-113494250	C	ENSG00000144130	ENST00000497526	Transcript	downstream_gene_variant	-	-	-	-	-	rs4260249	IMPACT=MODIFIER;SYMBOL=NT5DC4;BIOTYPE=processed_transcript;DISTANCE=5000;STRAND=1;SYMBOL_SOURCE=HGNC;HGNC_ID=27678;AF=0.9641;AFR_AF=0.9334;AMR_AF=0.9582;EAS_AF=1;EUR_AF=0.9513;SAS_AF=0.9857
rs4260249	2:113494250-113494250	C	ENSG00000169607	ENST00000541405	Transcript	3_prime_UTR_variant	4417	-	-	-	-	rs4260249	IMPACT=MODIFIER;SYMBOL=CKAP2L;BIOTYPE=protein_coding;EXON=9/9;STRAND=-1;SYMBOL_SOURCE=HGNC;HGNC_ID=26877;AF=0.9641;AFR_AF=0.9334;AMR_AF=0.9582;EAS_AF=1;EUR_AF=0.9513;SAS_AF=0.9857
rs4261731	2:113494520-113494520	C	ENSG00000169607	ENST00000302450	Transcript	3_prime_UTR_variant	4197	-	-	-	-	rs4261731	IMPACT=MODIFIER;SYMBOL=CKAP2L;BIOTYPE=protein_coding;EXON=9/9;STRAND=-1;SYMBOL_SOURCE=HGNC;HGNC_ID=26877;AF=0.4181;AFR_AF=0.0424;AMR_AF=0.5504;EAS_AF=0.6885;EUR_AF=0.507;SAS_AF=0.4622
rs4261731	2:113494520-113494520	C	ENSG00000144130	ENST00000327581	Transcript	intron_variant	-	-	-	-	-	rs4261731	IMPACT=MODIFIER;SYMBOL=NT5DC4;BIOTYPE=protein_coding;INTRON=16/16;STRAND=1;SYMBOL_SOURCE=HGNC;HGNC_ID=27678;AF=0.4181;AFR_AF=0.0424;AMR_AF=0.5504;EAS_AF=0.6885;EUR_AF=0.507;SAS_AF=0.4622
rs4261731	2:113494520-113494520	C	ENSG00000169607	ENST00000435431	Transcript	downstream_gene_variant	-	-	-	-	-	rs4261731	IMPACT=MODIFIER;SYMBOL=CKAP2L;BIOTYPE=nonsense_mediated_decay;DISTANCE=924;STRAND=-1;SYMBOL_SOURCE=HGNC;HGNC_ID=26877;AF=0.4181;AFR_AF=0.0424;AMR_AF=0.5504;EAS_AF=0.6885;EUR_AF=0.507;SAS_AF=0.4622
rs4261731	2:113494520-113494520	C	ENSG00000144130	ENST00000491170	Transcript	intron_variant,non_coding_transcript_variant	-	-	-	-	-	rs4261731	IMPACT=MODIFIER;SYMBOL=NT5DC4;BIOTYPE=processed_transcript;INTRON=1/1;STRAND=1;SYMBOL_SOURCE=HGNC;HGNC_ID=27678;AF=0.4181;AFR_AF=0.0424;AMR_AF=0.5504;EAS_AF=0.6885;EUR_AF=0.507;SAS_AF=0.4622
rs4261731	2:113494520-113494520	C	ENSG00000169607	ENST00000541405	Transcript	3_prime_UTR_variant	4147	-	-	-	-	rs4261731	IMPACT=MODIFIER;SYMBOL=CKAP2L;BIOTYPE=protein_coding;EXON=9/9;STRAND=-1;SYMBOL_SOURCE=HGNC;HGNC_ID=26877;AF=0.4181;AFR_AF=0.0424;AMR_AF=0.5504;EAS_AF=0.6885;EUR_AF=0.507;SAS_AF=0.4622
rs10203064	2:113494529-113494529	C	ENSG00000169607	ENST00000302450	Transcript	3_prime_UTR_variant	4188	-	-	-	-	rs10203064	IMPACT=MODIFIER;SYMBOL=CKAP2L;BIOTYPE=protein_coding;EXON=9/9;STRAND=-1;SYMBOL_SOURCE=HGNC;HGNC_ID=26877;AF=0.4263;AFR_AF=0.4539;AMR_AF=0.3833;EAS_AF=0.3105;EUR_AF=0.4423;SAS_AF=0.5225
rs10203064	2:113494529-113494529	C	ENSG00000144130	ENST00000327581	Transcript	intron_variant	-	-	-	-	-	rs10203064	IMPACT=MODIFIER;SYMBOL=NT5DC4;BIOTYPE=protein_coding;INTRON=16/16;STRAND=1;SYMBOL_SOURCE=HGNC;HGNC_ID=27678;AF=0.4263;AFR_AF=0.4539;AMR_AF=0.3833;EAS_AF=0.3105;EUR_AF=0.4423;SAS_AF=0.5225
rs10203064	2:113494529-113494529	C	ENSG00000169607	ENST00000435431	Transcript	downstream_gene_variant	-	-	-	-	-	rs10203064	IMPACT=MODIFIER;SYMBOL=CKAP2L;BIOTYPE=nonsense_mediated_decay;DISTANCE=915;STRAND=-1;SYMBOL_SOURCE=HGNC;HGNC_ID=26877;AF=0.4263;AFR_AF=0.4539;AMR_AF=0.3833;EAS_AF=0.3105;EUR_AF=0.4423;SAS_AF=0.5225
rs10203064	2:113494529-113494529	C	ENSG00000144130	ENST00000491170	Transcript	intron_variant,non_coding_transcript_variant	-	-	-	-	-	rs10203064	IMPACT=MODIFIER;SYMBOL=NT5DC4;BIOTYPE=processed_transcript;INTRON=1/1;STRAND=1;SYMBOL_SOURCE=HGNC;HGNC_ID=27678;AF=0.4263;AFR_AF=0.4539;AMR_AF=0.3833;EAS_AF=0.3105;EUR_AF=0.4423;SAS_AF=0.5225
rs10203064	2:113494529-113494529	C	ENSG00000169607	ENST00000541405	Transcript	3_prime_UTR_variant	4138	-	-	-	-	rs10203064	IMPACT=MODIFIER;SYMBOL=CKAP2L;BIOTYPE=protein_coding;EXON=9/9;STRAND=-1;SYMBOL_SOURCE=HGNC;HGNC_ID=26877;AF=0.4263;AFR_AF=0.4539;AMR_AF=0.3833;EAS_AF=0.3105;EUR_AF=0.4423;SAS_AF=0.5225
rs10209160	2:113495785-113495785	C	ENSG00000169607	ENST00000302450	Transcript	3_prime_UTR_variant	2932	-	-	-	-	rs10209160	IMPACT=MODIFIER;SYMBOL=CKAP2L;BIOTYPE=protein_coding;EXON=9/9;STRAND=-1;SYMBOL_SOURCE=HGNC;HGNC_ID=26877;AF=0.9641;AFR_AF=0.9334;AMR_AF=0.9582;EAS_AF=1;EUR_AF=0.9513;SAS_AF=0.9857
rs10209160	2:113495785-113495785	C	ENSG00000144130	ENST00000327581	Transcript	intron_variant	-	-	-	-	-	rs10209160	IMPACT=MODIFIER;SYMBOL=NT5DC4;BIOTYPE=protein_coding;INTRON=16/16;STRAND=1;SYMBOL_SOURCE=HGNC;HGNC_ID=27678;AF=0.9641;AFR_AF=0.9334;AMR_AF=0.9582;EAS_AF=1;EUR_AF=0.9513;SAS_AF=0.9857
rs10209160	2:113495785-113495785	C	ENSG00000169607	ENST00000435431	Transcript	3_prime_UTR_variant,NMD_transcript_variant	2114	-	-	-	-	rs10209160	IMPACT=MODIFIER;SYMBOL=CKAP2L;BIOTYPE=nonsense_mediated_decay;EXON=10/10;STRAND=-1;SYMBOL_SOURCE=HGNC;HGNC_ID=26877;AF=0.9641;AFR_AF=0.9334;AMR_AF=0.9582;EAS_AF=1;EUR_AF=0.9513;SAS_AF=0.9857
rs10209160	2:113495785-113495785	C	ENSG00000169607	ENST00000474331	Transcript	downstream_gene_variant	-	-	-	-	-	rs10209160	IMPACT=MODIFIER;SYMBOL=CKAP2L;BIOTYPE=retained_intron;DISTANCE=4223;STRAND=-1;SYMBOL_SOURCE=HGNC;HGNC_ID=26877;AF=0.9641;AFR_AF=0.9334;AMR_AF=0.9582;EAS_AF=1;EUR_AF=0.9513;SAS_AF=0.9857
rs10209160	2:113495785-113495785	C	ENSG00000144130	ENST00000491170	Transcript	intron_variant,non_coding_transcript_variant	-	-	-	-	-	rs10209160	IMPACT=MODIFIER;SYMBOL=NT5DC4;BIOTYPE=processed_transcript;INTRON=1/1;STRAND=1;SYMBOL_SOURCE=HGNC;HGNC_ID=27678;AF=0.9641;AFR_AF=0.9334;AMR_AF=0.9582;EAS_AF=1;EUR_AF=0.9513;SAS_AF=0.9857
rs10209160	2:113495785-113495785	C	ENSG00000169607	ENST00000541405	Transcript	3_prime_UTR_variant	2882	-	-	-	-	rs10209160	IMPACT=MODIFIER;SYMBOL=CKAP2L;BIOTYPE=protein_coding;EXON=9/9;STRAND=-1;SYMBOL_SOURCE=HGNC;HGNC_ID=26877;AF=0.9641;AFR_AF=0.9334;AMR_AF=0.9582;EAS_AF=1;EUR_AF=0.9513;SAS_AF=0.9857
rs10165537	2:113497051-113497051	G	ENSG00000169607	ENST00000302450	Transcript	intron_variant	-	-	-	-	-	rs10165537	IMPACT=MODIFIER;SYMBOL=CKAP2L;BIOTYPE=protein_coding;INTRON=8/8;STRAND=-1;SYMBOL_SOURCE=HGNC;HGNC_ID=26877;AF=0.4451;AFR_AF=0.5219;AMR_AF=0.3876;EAS_AF=0.3105;EUR_AF=0.4423;SAS_AF=0.5235;PUBMED=18484691
rs10165537	2:113497051-113497051	G	ENSG00000144130	ENST00000327581	Transcript	intron_variant	-	-	-	-	-	rs10165537	IMPACT=MODIFIER;SYMBOL=NT5DC4;BIOTYPE=protein_coding;INTRON=16/16;STRAND=1;SYMBOL_SOURCE=HGNC;HGNC_ID=27678;AF=0.4451;AFR_AF=0.5219;AMR_AF=0.3876;EAS_AF=0.3105;EUR_AF=0.4423;SAS_AF=0.5235;PUBMED=18484691
rs10165537	2:113497051-113497051	G	ENSG00000169607	ENST00000435431	Transcript	intron_variant,NMD_transcript_variant	-	-	-	-	-	rs10165537	IMPACT=MODIFIER;SYMBOL=CKAP2L;BIOTYPE=nonsense_mediated_decay;INTRON=9/9;STRAND=-1;SYMBOL_SOURCE=HGNC;HGNC_ID=26877;AF=0.4451;AFR_AF=0.5219;AMR_AF=0.3876;EAS_AF=0.3105;EUR_AF=0.4423;SAS_AF=0.5235;PUBMED=18484691
rs10165537	2:113497051-113497051	G	ENSG00000169607	ENST00000474331	Transcript	downstream_gene_variant	-	-	-	-	-	rs10165537	IMPACT=MODIFIER;SYMBOL=CKAP2L;BIOTYPE=retained_intron;DISTANCE=2957;STRAND=-1;SYMBOL_SOURCE=HGNC;HGNC_ID=26877;AF=0.4451;AFR_AF=0.5219;AMR_AF=0.3876;EAS_AF=0.3105;EUR_AF=0.4423;SAS_AF=0.5235;PUBMED=18484691
rs10165537	2:113497051-113497051	G	ENSG00000144130	ENST00000491170	Transcript	downstream_gene_variant	-	-	-	-	-	rs10165537	IMPACT=MODIFIER;SYMBOL=NT5DC4;BIOTYPE=processed_transcript;DISTANCE=427;STRAND=1;SYMBOL_SOURCE=HGNC;HGNC_ID=27678;AF=0.4451;AFR_AF=0.5219;AMR_AF=0.3876;EAS_AF=0.3105;EUR_AF=0.4423;SAS_AF=0.5235;PUBMED=18484691
rs10165537	2:113497051-113497051	G	ENSG00000169607	ENST00000541405	Transcript	intron_variant	-	-	-	-	-	rs10165537	IMPACT=MODIFIER;SYMBOL=CKAP2L;BIOTYPE=protein_coding;INTRON=8/8;STRAND=-1;SYMBOL_SOURCE=HGNC;HGNC_ID=26877;AF=0.4451;AFR_AF=0.5219;AMR_AF=0.3876;EAS_AF=0.3105;EUR_AF=0.4423;SAS_AF=0.5235;PUBMED=18484691
rs4849118	2:113497295-113497295	G	ENSG00000169607	ENST00000302450	Transcript	intron_variant	-	-	-	-	-	rs4849118	IMPACT=MODIFIER;SYMBOL=CKAP2L;BIOTYPE=protein_coding;INTRON=8/8;STRAND=-1;SYMBOL_SOURCE=HGNC;HGNC_ID=26877;AF=0.4565;AFR_AF=0.1815;AMR_AF=0.5591;EAS_AF=0.6895;EUR_AF=0.508;SAS_AF=0.4622
rs4849118	2:113497295-113497295	G	ENSG00000144130	ENST00000327581	Transcript	intron_variant	-	-	-	-	-	rs4849118	IMPACT=MODIFIER;SYMBOL=NT5DC4;BIOTYPE=protein_coding;INTRON=16/16;STRAND=1;SYMBOL_SOURCE=HGNC;HGNC_ID=27678;AF=0.4565;AFR_AF=0.1815;AMR_AF=0.5591;EAS_AF=0.6895;EUR_AF=0.508;SAS_AF=0.4622
rs4849118	2:113497295-113497295	G	ENSG00000169607	ENST00000435431	Transcript	intron_variant,NMD_transcript_variant	-	-	-	-	-	rs4849118	IMPACT=MODIFIER;SYMBOL=CKAP2L;BIOTYPE=nonsense_mediated_decay;INTRON=9/9;STRAND=-1;SYMBOL_SOURCE=HGNC;HGNC_ID=26877;AF=0.4565;AFR_AF=0.1815;AMR_AF=0.5591;EAS_AF=0.6895;EUR_AF=0.508;SAS_AF=0.4622
rs4849118	2:113497295-113497295	G	ENSG00000169607	ENST00000474331	Transcript	downstream_gene_variant	-	-	-	-	-	rs4849118	IMPACT=MODIFIER;SYMBOL=CKAP2L;BIOTYPE=retained_intron;DISTANCE=2713;STRAND=-1;SYMBOL_SOURCE=HGNC;HGNC_ID=26877;AF=0.4565;AFR_AF=0.1815;AMR_AF=0.5591;EAS_AF=0.6895;EUR_AF=0.508;SAS_AF=0.4622
rs4849118	2:113497295-113497295	G	ENSG00000144130	ENST00000491170	Transcript	downstream_gene_variant	-	-	-	-	-	rs4849118	IMPACT=MODIFIER;SYMBOL=NT5DC4;BIOTYPE=processed_transcript;DISTANCE=671;STRAND=1;SYMBOL_SOURCE=HGNC;HGNC_ID=27678;AF=0.4565;AFR_AF=0.1815;AMR_AF=0.5591;EAS_AF=0.6895;EUR_AF=0.508;SAS_AF=0.4622
rs4849118	2:113497295-113497295	G	ENSG00000169607	ENST00000541405	Transcript	intron_variant	-	-	-	-	-	rs4849118	IMPACT=MODIFIER;SYMBOL=CKAP2L;BIOTYPE=protein_coding;INTRON=8/8;STRAND=-1;SYMBOL_SOURCE=HGNC;HGNC_ID=26877;AF=0.4565;AFR_AF=0.1815;AMR_AF=0.5591;EAS_AF=0.6895;EUR_AF=0.508;SAS_AF=0.4622
rs3811040	2:113498566-113498566	G	ENSG00000169607	ENST00000302450	Transcript	missense_variant	1920	1841	614	L/S	tTa/tCa	rs3811040	IMPACT=MODERATE;SYMBOL=CKAP2L;BIOTYPE=protein_coding;EXON=8/9;STRAND=-1;SYMBOL_SOURCE=HGNC;HGNC_ID=26877;SIFT=tolerated(0.46);PolyPhen=benign(0.034);AF=0.4225;AFR_AF=0.056;AMR_AF=0.5519;EAS_AF=0.6895;EUR_AF=0.508;SAS_AF=0.4632;AA_AF=0.1251;EA_AF=0.5044;gnomAD_AF=0.5028;gnomAD_AFR_AF=0.1123;gnomAD_AMR_AF=0.6136;gnomAD_ASJ_AF=0.4926;gnomAD_EAS_AF=0.6846;gnomAD_FIN_AF=0.5489;gnomAD_NFE_AF=0.5028;gno…
rs3811040	2:113498566-113498566	G	ENSG00000144130	ENST00000327581	Transcript	intron_variant	-	-	-	-	-	rs3811040	IMPACT=MODIFIER;SYMBOL=NT5DC4;BIOTYPE=protein_coding;INTRON=16/16;STRAND=1;SYMBOL_SOURCE=HGNC;HGNC_ID=27678;AF=0.4225;AFR_AF=0.056;AMR_AF=0.5519;EAS_AF=0.6895;EUR_AF=0.508;SAS_AF=0.4632;AA_AF=0.1251;EA_AF=0.5044;gnomAD_AF=0.5028;gnomAD_AFR_AF=0.1123;gnomAD_AMR_AF=0.6136;gnomAD_ASJ_AF=0.4926;gnomAD_EAS_AF=0.6846;gnomAD_FIN_AF=0.5489;gnomAD_NFE_AF=0.5028;gnomAD_OTH_AF=0.5024;gnomAD_SAS_AF=0.4443;PU…
rs3811040	2:113498566-113498566	G	ENSG00000169607	ENST00000435431	Transcript	3_prime_UTR_variant,NMD_transcript_variant	1102	-	-	-	-	rs3811040	IMPACT=MODIFIER;SYMBOL=CKAP2L;BIOTYPE=nonsense_mediated_decay;EXON=9/10;STRAND=-1;SYMBOL_SOURCE=HGNC;HGNC_ID=26877;AF=0.4225;AFR_AF=0.056;AMR_AF=0.5519;EAS_AF=0.6895;EUR_AF=0.508;SAS_AF=0.4632;AA_AF=0.1251;EA_AF=0.5044;gnomAD_AF=0.5028;gnomAD_AFR_AF=0.1123;gnomAD_AMR_AF=0.6136;gnomAD_ASJ_AF=0.4926;gnomAD_EAS_AF=0.6846;gnomAD_FIN_AF=0.5489;gnomAD_NFE_AF=0.5028;gnomAD_OTH_AF=0.5024;gnomAD_SAS_AF=0.…
rs3811040	2:113498566-113498566	G	ENSG00000169607	ENST00000474331	Transcript	downstream_gene_variant	-	-	-	-	-	rs3811040	IMPACT=MODIFIER;SYMBOL=CKAP2L;BIOTYPE=retained_intron;DISTANCE=1442;STRAND=-1;SYMBOL_SOURCE=HGNC;HGNC_ID=26877;AF=0.4225;AFR_AF=0.056;AMR_AF=0.5519;EAS_AF=0.6895;EUR_AF=0.508;SAS_AF=0.4632;AA_AF=0.1251;EA_AF=0.5044;gnomAD_AF=0.5028;gnomAD_AFR_AF=0.1123;gnomAD_AMR_AF=0.6136;gnomAD_ASJ_AF=0.4926;gnomAD_EAS_AF=0.6846;gnomAD_FIN_AF=0.5489;gnomAD_NFE_AF=0.5028;gnomAD_OTH_AF=0.5024;gnomAD_SAS_AF=0.4443…
rs3811040	2:113498566-113498566	G	ENSG00000144130	ENST00000491170	Transcript	downstream_gene_variant	-	-	-	-	-	rs3811040	IMPACT=MODIFIER;SYMBOL=NT5DC4;BIOTYPE=processed_transcript;DISTANCE=1942;STRAND=1;SYMBOL_SOURCE=HGNC;HGNC_ID=27678;AF=0.4225;AFR_AF=0.056;AMR_AF=0.5519;EAS_AF=0.6895;EUR_AF=0.508;SAS_AF=0.4632;AA_AF=0.1251;EA_AF=0.5044;gnomAD_AF=0.5028;gnomAD_AFR_AF=0.1123;gnomAD_AMR_AF=0.6136;gnomAD_ASJ_AF=0.4926;gnomAD_EAS_AF=0.6846;gnomAD_FIN_AF=0.5489;gnomAD_NFE_AF=0.5028;gnomAD_OTH_AF=0.5024;gnomAD_SAS_AF=0.…
rs3811040	2:113498566-113498566	G	ENSG00000169607	ENST00000541405	Transcript	missense_variant	1870	1346	449	L/S	tTa/tCa	rs3811040	IMPACT=MODERATE;SYMBOL=CKAP2L;BIOTYPE=protein_coding;EXON=8/9;STRAND=-1;SYMBOL_SOURCE=HGNC;HGNC_ID=26877;SIFT=tolerated(0.48);PolyPhen=benign(0.034);AF=0.4225;AFR_AF=0.056;AMR_AF=0.5519;EAS_AF=0.6895;EUR_AF=0.508;SAS_AF=0.4632;AA_AF=0.1251;EA_AF=0.5044;gnomAD_AF=0.5028;gnomAD_AFR_AF=0.1123;gnomAD_AMR_AF=0.6136;gnomAD_ASJ_AF=0.4926;gnomAD_EAS_AF=0.6846;gnomAD_FIN_AF=0.5489;gnomAD_NFE_AF=0.5028;gno…
rs3827761	2:113498754-113498754	A	ENSG00000169607	ENST00000302450	Transcript	intron_variant	-	-	-	-	-	rs3827761	IMPACT=MODIFIER;SYMBOL=CKAP2L;BIOTYPE=protein_coding;INTRON=7/8;STRAND=-1;SYMBOL_SOURCE=HGNC;HGNC_ID=26877;AF=0.4223;AFR_AF=0.056;AMR_AF=0.5519;EAS_AF=0.6895;EUR_AF=0.508;SAS_AF=0.4622
rs3827761	2:113498754-113498754	A	ENSG00000144130	ENST00000327581	Transcript	intron_variant	-	-	-	-	-	rs3827761	IMPACT=MODIFIER;SYMBOL=NT5DC4;BIOTYPE=protein_coding;INTRON=16/16;STRAND=1;SYMBOL_SOURCE=HGNC;HGNC_ID=27678;AF=0.4223;AFR_AF=0.056;AMR_AF=0.5519;EAS_AF=0.6895;EUR_AF=0.508;SAS_AF=0.4622
rs3827761	2:113498754-113498754	A	ENSG00000169607	ENST00000435431	Transcript	intron_variant,NMD_transcript_variant	-	-	-	-	-	rs3827761	IMPACT=MODIFIER;SYMBOL=CKAP2L;BIOTYPE=nonsense_mediated_decay;INTRON=8/9;STRAND=-1;SYMBOL_SOURCE=HGNC;HGNC_ID=26877;AF=0.4223;AFR_AF=0.056;AMR_AF=0.5519;EAS_AF=0.6895;EUR_AF=0.508;SAS_AF=0.4622
rs3827761	2:113498754-113498754	A	ENSG00000169607	ENST00000474331	Transcript	downstream_gene_variant	-	-	-	-	-	rs3827761	IMPACT=MODIFIER;SYMBOL=CKAP2L;BIOTYPE=retained_intron;DISTANCE=1254;STRAND=-1;SYMBOL_SOURCE=HGNC;HGNC_ID=26877;AF=0.4223;AFR_AF=0.056;AMR_AF=0.5519;EAS_AF=0.6895;EUR_AF=0.508;SAS_AF=0.4622
rs3827761	2:113498754-113498754	A	ENSG00000144130	ENST00000491170	Transcript	downstream_gene_variant	-	-	-	-	-	rs3827761	IMPACT=MODIFIER;SYMBOL=NT5DC4;BIOTYPE=processed_transcript;DISTANCE=2130;STRAND=1;SYMBOL_SOURCE=HGNC;HGNC_ID=27678;AF=0.4223;AFR_AF=0.056;AMR_AF=0.5519;EAS_AF=0.6895;EUR_AF=0.508;SAS_AF=0.4622
rs3827761	2:113498754-113498754	A	ENSG00000169607	ENST00000541405	Transcript	intron_variant	-	-	-	-	-	rs3827761	IMPACT=MODIFIER;SYMBOL=CKAP2L;BIOTYPE=protein_coding;INTRON=7/8;STRAND=-1;SYMBOL_SOURCE=HGNC;HGNC_ID=26877;AF=0.4223;AFR_AF=0.056;AMR_AF=0.5519;EAS_AF=0.6895;EUR_AF=0.508;SAS_AF=0.4622
rs6753803	2:113499249-113499249	T	ENSG00000169607	ENST00000302450	Transcript	intron_variant	-	-	-	-	-	rs6753803	IMPACT=MODIFIER;SYMBOL=CKAP2L;BIOTYPE=protein_coding;INTRON=7/8;STRAND=-1;SYMBOL_SOURCE=HGNC;HGNC_ID=26877;AF=0.4848;AFR_AF=0.6687;AMR_AF=0.3963;EAS_AF=0.3105;EUR_AF=0.4423;SAS_AF=0.5225
rs6753803	2:113499249-113499249	T	ENSG00000144130	ENST00000327581	Transcript	intron_variant	-	-	-	-	-	rs6753803	IMPACT=MODIFIER;SYMBOL=NT5DC4;BIOTYPE=protein_coding;INTRON=16/16;STRAND=1;SYMBOL_SOURCE=HGNC;HGNC_ID=27678;AF=0.4848;AFR_AF=0.6687;AMR_AF=0.3963;EAS_AF=0.3105;EUR_AF=0.4423;SAS_AF=0.5225
rs6753803	2:113499249-113499249	T	ENSG00000169607	ENST00000435431	Transcript	intron_variant,NMD_transcript_variant	-	-	-	-	-	rs6753803	IMPACT=MODIFIER;SYMBOL=CKAP2L;BIOTYPE=nonsense_mediated_decay;INTRON=8/9;STRAND=-1;SYMBOL_SOURCE=HGNC;HGNC_ID=26877;AF=0.4848;AFR_AF=0.6687;AMR_AF=0.3963;EAS_AF=0.3105;EUR_AF=0.4423;SAS_AF=0.5225
rs6753803	2:113499249-113499249	T	ENSG00000169607	ENST00000474331	Transcript	downstream_gene_variant	-	-	-	-	-	rs6753803	IMPACT=MODIFIER;SYMBOL=CKAP2L;BIOTYPE=retained_intron;DISTANCE=759;STRAND=-1;SYMBOL_SOURCE=HGNC;HGNC_ID=26877;AF=0.4848;AFR_AF=0.6687;AMR_AF=0.3963;EAS_AF=0.3105;EUR_AF=0.4423;SAS_AF=0.5225
rs6753803	2:113499249-113499249	T	ENSG00000144130	ENST00000491170	Transcript	downstream_gene_variant	-	-	-	-	-	rs6753803	IMPACT=MODIFIER;SYMBOL=NT5DC4;BIOTYPE=processed_transcript;DISTANCE=2625;STRAND=1;SYMBOL_SOURCE=HGNC;HGNC_ID=27678;AF=0.4848;AFR_AF=0.6687;AMR_AF=0.3963;EAS_AF=0.3105;EUR_AF=0.4423;SAS_AF=0.5225
rs6753803	2:113499249-113499249	T	ENSG00000169607	ENST00000541405	Transcript	intron_variant	-	-	-	-	-	rs6753803	IMPACT=MODIFIER;SYMBOL=CKAP2L;BIOTYPE=protein_coding;INTRON=7/8;STRAND=-1;SYMBOL_SOURCE=HGNC;HGNC_ID=26877;AF=0.4848;AFR_AF=0.6687;AMR_AF=0.3963;EAS_AF=0.3105;EUR_AF=0.4423;SAS_AF=0.5225
rs11123149	2:113499568-113499568	T	ENSG00000169607	ENST00000302450	Transcript	intron_variant	-	-	-	-	-	rs11123149	IMPACT=MODIFIER;SYMBOL=CKAP2L;BIOTYPE=protein_coding;INTRON=7/8;STRAND=-1;SYMBOL_SOURCE=HGNC;HGNC_ID=26877;AF=0.5192;AFR_AF=0.7943;AMR_AF=0.4035;EAS_AF=0.3105;EUR_AF=0.4433;SAS_AF=0.5225
rs11123149	2:113499568-113499568	T	ENSG00000144130	ENST00000327581	Transcript	intron_variant	-	-	-	-	-	rs11123149	IMPACT=MODIFIER;SYMBOL=NT5DC4;BIOTYPE=protein_coding;INTRON=16/16;STRAND=1;SYMBOL_SOURCE=HGNC;HGNC_ID=27678;AF=0.5192;AFR_AF=0.7943;AMR_AF=0.4035;EAS_AF=0.3105;EUR_AF=0.4433;SAS_AF=0.5225
rs11123149	2:113499568-113499568	T	ENSG00000169607	ENST00000435431	Transcript	intron_variant,NMD_transcript_variant	-	-	-	-	-	rs11123149	IMPACT=MODIFIER;SYMBOL=CKAP2L;BIOTYPE=nonsense_mediated_decay;INTRON=8/9;STRAND=-1;SYMBOL_SOURCE=HGNC;HGNC_ID=26877;AF=0.5192;AFR_AF=0.7943;AMR_AF=0.4035;EAS_AF=0.3105;EUR_AF=0.4433;SAS_AF=0.5225
rs11123149	2:113499568-113499568	T	ENSG00000169607	ENST00000474331	Transcript	downstream_gene_variant	-	-	-	-	-	rs11123149	IMPACT=MODIFIER;SYMBOL=CKAP2L;BIOTYPE=retained_intron;DISTANCE=440;STRAND=-1;SYMBOL_SOURCE=HGNC;HGNC_ID=26877;AF=0.5192;AFR_AF=0.7943;AMR_AF=0.4035;EAS_AF=0.3105;EUR_AF=0.4433;SAS_AF=0.5225
rs11123149	2:113499568-113499568	T	ENSG00000144130	ENST00000491170	Transcript	downstream_gene_variant	-	-	-	-	-	rs11123149	IMPACT=MODIFIER;SYMBOL=NT5DC4;BIOTYPE=processed_transcript;DISTANCE=2944;STRAND=1;SYMBOL_SOURCE=HGNC;HGNC_ID=27678;AF=0.5192;AFR_AF=0.7943;AMR_AF=0.4035;EAS_AF=0.3105;EUR_AF=0.4433;SAS_AF=0.5225
rs11123149	2:113499568-113499568	T	ENSG00000169607	ENST00000541405	Transcript	intron_variant	-	-	-	-	-	rs11123149	IMPACT=MODIFIER;SYMBOL=CKAP2L;BIOTYPE=protein_coding;INTRON=7/8;STRAND=-1;SYMBOL_SOURCE=HGNC;HGNC_ID=26877;AF=0.5192;AFR_AF=0.7943;AMR_AF=0.4035;EAS_AF=0.3105;EUR_AF=0.4433;SAS_AF=0.5225
rs2862226	2:113500941-113500941	A	ENSG00000169607	ENST00000302450	Transcript	intron_variant	-	-	-	-	-	rs2862226	IMPACT=MODIFIER;SYMBOL=CKAP2L;BIOTYPE=protein_coding;INTRON=6/8;STRAND=-1;SYMBOL_SOURCE=HGNC;HGNC_ID=26877;AF=0.4225;AFR_AF=0.056;AMR_AF=0.5533;EAS_AF=0.6895;EUR_AF=0.507;SAS_AF=0.4632
rs2862226	2:113500941-113500941	A	ENSG00000144130	ENST00000327581	Transcript	downstream_gene_variant	-	-	-	-	-	rs2862226	IMPACT=MODIFIER;SYMBOL=NT5DC4;BIOTYPE=protein_coding;DISTANCE=485;STRAND=1;SYMBOL_SOURCE=HGNC;HGNC_ID=27678;AF=0.4225;AFR_AF=0.056;AMR_AF=0.5533;EAS_AF=0.6895;EUR_AF=0.507;SAS_AF=0.4632
rs2862226	2:113500941-113500941	A	ENSG00000169607	ENST00000435431	Transcript	intron_variant,NMD_transcript_variant	-	-	-	-	-	rs2862226	IMPACT=MODIFIER;SYMBOL=CKAP2L;BIOTYPE=nonsense_mediated_decay;INTRON=7/9;STRAND=-1;SYMBOL_SOURCE=HGNC;HGNC_ID=26877;AF=0.4225;AFR_AF=0.056;AMR_AF=0.5533;EAS_AF=0.6895;EUR_AF=0.507;SAS_AF=0.4632
rs2862226	2:113500941-113500941	A	ENSG00000169607	ENST00000474331	Transcript	intron_variant,non_coding_transcript_variant	-	-	-	-	-	rs2862226	IMPACT=MODIFIER;SYMBOL=CKAP2L;BIOTYPE=retained_intron;INTRON=3/3;STRAND=-1;SYMBOL_SOURCE=HGNC;HGNC_ID=26877;AF=0.4225;AFR_AF=0.056;AMR_AF=0.5533;EAS_AF=0.6895;EUR_AF=0.507;SAS_AF=0.4632
rs2862226	2:113500941-113500941	A	ENSG00000144130	ENST00000491170	Transcript	downstream_gene_variant	-	-	-	-	-	rs2862226	IMPACT=MODIFIER;SYMBOL=NT5DC4;BIOTYPE=processed_transcript;DISTANCE=4317;STRAND=1;SYMBOL_SOURCE=HGNC;HGNC_ID=27678;AF=0.4225;AFR_AF=0.056;AMR_AF=0.5533;EAS_AF=0.6895;EUR_AF=0.507;SAS_AF=0.4632
rs2862226	2:113500941-113500941	A	ENSG00000169607	ENST00000541405	Transcript	intron_variant	-	-	-	-	-	rs2862226	IMPACT=MODIFIER;SYMBOL=CKAP2L;BIOTYPE=protein_coding;INTRON=6/8;STRAND=-1;SYMBOL_SOURCE=HGNC;HGNC_ID=26877;AF=0.4225;AFR_AF=0.056;AMR_AF=0.5533;EAS_AF=0.6895;EUR_AF=0.507;SAS_AF=0.4632
rs6542088	2:113503830-113503830	T	ENSG00000169607	ENST00000302450	Transcript	intron_variant	-	-	-	-	-	rs6542088	IMPACT=MODIFIER;SYMBOL=CKAP2L;BIOTYPE=protein_coding;INTRON=6/8;STRAND=-1;SYMBOL_SOURCE=HGNC;HGNC_ID=26877;AF=0.9639;AFR_AF=0.9334;AMR_AF=0.9568;EAS_AF=1;EUR_AF=0.9513;SAS_AF=0.9857
rs6542088	2:113503830-113503830	T	ENSG00000144130	ENST00000327581	Transcript	downstream_gene_variant	-	-	-	-	-	rs6542088	IMPACT=MODIFIER;SYMBOL=NT5DC4;BIOTYPE=protein_coding;DISTANCE=3374;STRAND=1;SYMBOL_SOURCE=HGNC;HGNC_ID=27678;AF=0.9639;AFR_AF=0.9334;AMR_AF=0.9568;EAS_AF=1;EUR_AF=0.9513;SAS_AF=0.9857
rs6542088	2:113503830-113503830	T	ENSG00000169607	ENST00000435431	Transcript	intron_variant,NMD_transcript_variant	-	-	-	-	-	rs6542088	IMPACT=MODIFIER;SYMBOL=CKAP2L;BIOTYPE=nonsense_mediated_decay;INTRON=7/9;STRAND=-1;SYMBOL_SOURCE=HGNC;HGNC_ID=26877;AF=0.9639;AFR_AF=0.9334;AMR_AF=0.9568;EAS_AF=1;EUR_AF=0.9513;SAS_AF=0.9857
rs6542088	2:113503830-113503830	T	ENSG00000169607	ENST00000474331	Transcript	intron_variant,non_coding_transcript_variant	-	-	-	-	-	rs6542088	IMPACT=MODIFIER;SYMBOL=CKAP2L;BIOTYPE=retained_intron;INTRON=3/3;STRAND=-1;SYMBOL_SOURCE=HGNC;HGNC_ID=26877;AF=0.9639;AFR_AF=0.9334;AMR_AF=0.9568;EAS_AF=1;EUR_AF=0.9513;SAS_AF=0.9857
rs6542088	2:113503830-113503830	T	ENSG00000169607	ENST00000541405	Transcript	intron_variant	-	-	-	-	-	rs6542088	IMPACT=MODIFIER;SYMBOL=CKAP2L;BIOTYPE=protein_coding;INTRON=6/8;STRAND=-1;SYMBOL_SOURCE=HGNC;HGNC_ID=26877;AF=0.9639;AFR_AF=0.9334;AMR_AF=0.9568;EAS_AF=1;EUR_AF=0.9513;SAS_AF=0.9857
rs7577241	2:113505068-113505068	A	ENSG00000169607	ENST00000302450	Transcript	intron_variant	-	-	-	-	-	rs7577241	IMPACT=MODIFIER;SYMBOL=CKAP2L;BIOTYPE=protein_coding;INTRON=5/8;STRAND=-1;SYMBOL_SOURCE=HGNC;HGNC_ID=26877;AF=0.4687;AFR_AF=0.6089;AMR_AF=0.3919;EAS_AF=0.3105;EUR_AF=0.4433;SAS_AF=0.5225
rs7577241	2:113505068-113505068	A	ENSG00000144130	ENST00000327581	Transcript	downstream_gene_variant	-	-	-	-	-	rs7577241	IMPACT=MODIFIER;SYMBOL=NT5DC4;BIOTYPE=protein_coding;DISTANCE=4612;STRAND=1;SYMBOL_SOURCE=HGNC;HGNC_ID=27678;AF=0.4687;AFR_AF=0.6089;AMR_AF=0.3919;EAS_AF=0.3105;EUR_AF=0.4433;SAS_AF=0.5225
rs7577241	2:113505068-113505068	A	ENSG00000169607	ENST00000435431	Transcript	intron_variant,NMD_transcript_variant	-	-	-	-	-	rs7577241	IMPACT=MODIFIER;SYMBOL=CKAP2L;BIOTYPE=nonsense_mediated_decay;INTRON=6/9;STRAND=-1;SYMBOL_SOURCE=HGNC;HGNC_ID=26877;AF=0.4687;AFR_AF=0.6089;AMR_AF=0.3919;EAS_AF=0.3105;EUR_AF=0.4433;SAS_AF=0.5225
rs7577241	2:113505068-113505068	A	ENSG00000169607	ENST00000474331	Transcript	intron_variant,non_coding_transcript_variant	-	-	-	-	-	rs7577241	IMPACT=MODIFIER;SYMBOL=CKAP2L;BIOTYPE=retained_intron;INTRON=2/3;STRAND=-1;SYMBOL_SOURCE=HGNC;HGNC_ID=26877;AF=0.4687;AFR_AF=0.6089;AMR_AF=0.3919;EAS_AF=0.3105;EUR_AF=0.4433;SAS_AF=0.5225
rs7577241	2:113505068-113505068	A	ENSG00000169607	ENST00000541405	Transcript	intron_variant	-	-	-	-	-	rs7577241	IMPACT=MODIFIER;SYMBOL=CKAP2L;BIOTYPE=protein_coding;INTRON=5/8;STRAND=-1;SYMBOL_SOURCE=HGNC;HGNC_ID=26877;AF=0.4687;AFR_AF=0.6089;AMR_AF=0.3919;EAS_AF=0.3105;EUR_AF=0.4433;SAS_AF=0.5225
rs6542089	2:113505140-113505140	C	ENSG00000169607	ENST00000302450	Transcript	intron_variant	-	-	-	-	-	rs6542089	IMPACT=MODIFIER;SYMBOL=CKAP2L;BIOTYPE=protein_coding;INTRON=5/8;STRAND=-1;SYMBOL_SOURCE=HGNC;HGNC_ID=26877;AF=0.9629;AFR_AF=0.9289;AMR_AF=0.9582;EAS_AF=1;EUR_AF=0.9513;SAS_AF=0.9857
rs6542089	2:113505140-113505140	C	ENSG00000144130	ENST00000327581	Transcript	downstream_gene_variant	-	-	-	-	-	rs6542089	IMPACT=MODIFIER;SYMBOL=NT5DC4;BIOTYPE=protein_coding;DISTANCE=4684;STRAND=1;SYMBOL_SOURCE=HGNC;HGNC_ID=27678;AF=0.9629;AFR_AF=0.9289;AMR_AF=0.9582;EAS_AF=1;EUR_AF=0.9513;SAS_AF=0.9857
rs6542089	2:113505140-113505140	C	ENSG00000169607	ENST00000435431	Transcript	intron_variant,NMD_transcript_variant	-	-	-	-	-	rs6542089	IMPACT=MODIFIER;SYMBOL=CKAP2L;BIOTYPE=nonsense_mediated_decay;INTRON=6/9;STRAND=-1;SYMBOL_SOURCE=HGNC;HGNC_ID=26877;AF=0.9629;AFR_AF=0.9289;AMR_AF=0.9582;EAS_AF=1;EUR_AF=0.9513;SAS_AF=0.9857
rs6542089	2:113505140-113505140	C	ENSG00000169607	ENST00000474331	Transcript	intron_variant,non_coding_transcript_variant	-	-	-	-	-	rs6542089	IMPACT=MODIFIER;SYMBOL=CKAP2L;BIOTYPE=retained_intron;INTRON=2/3;STRAND=-1;SYMBOL_SOURCE=HGNC;HGNC_ID=26877;AF=0.9629;AFR_AF=0.9289;AMR_AF=0.9582;EAS_AF=1;EUR_AF=0.9513;SAS_AF=0.9857
rs6542089	2:113505140-113505140	C	ENSG00000169607	ENST00000541405	Transcript	intron_variant	-	-	-	-	-	rs6542089	IMPACT=MODIFIER;SYMBOL=CKAP2L;BIOTYPE=protein_coding;INTRON=5/8;STRAND=-1;SYMBOL_SOURCE=HGNC;HGNC_ID=26877;AF=0.9629;AFR_AF=0.9289;AMR_AF=0.9582;EAS_AF=1;EUR_AF=0.9513;SAS_AF=0.9857
rs6721044	2:113506001-113506001	C	ENSG00000169607	ENST00000302450	Transcript	intron_variant	-	-	-	-	-	rs6721044	IMPACT=MODIFIER;SYMBOL=CKAP2L;BIOTYPE=protein_coding;INTRON=5/8;STRAND=-1;SYMBOL_SOURCE=HGNC;HGNC_ID=26877;AF=0.4852;AFR_AF=0.6687;AMR_AF=0.3963;EAS_AF=0.3115;EUR_AF=0.4433;SAS_AF=0.5225
rs6721044	2:113506001-113506001	C	ENSG00000169607	ENST00000435431	Transcript	intron_variant,NMD_transcript_variant	-	-	-	-	-	rs6721044	IMPACT=MODIFIER;SYMBOL=CKAP2L;BIOTYPE=nonsense_mediated_decay;INTRON=6/9;STRAND=-1;SYMBOL_SOURCE=HGNC;HGNC_ID=26877;AF=0.4852;AFR_AF=0.6687;AMR_AF=0.3963;EAS_AF=0.3115;EUR_AF=0.4433;SAS_AF=0.5225
rs6721044	2:113506001-113506001	C	ENSG00000169607	ENST00000474331	Transcript	intron_variant,non_coding_transcript_variant	-	-	-	-	-	rs6721044	IMPACT=MODIFIER;SYMBOL=CKAP2L;BIOTYPE=retained_intron;INTRON=2/3;STRAND=-1;SYMBOL_SOURCE=HGNC;HGNC_ID=26877;AF=0.4852;AFR_AF=0.6687;AMR_AF=0.3963;EAS_AF=0.3115;EUR_AF=0.4433;SAS_AF=0.5225
rs6721044	2:113506001-113506001	C	ENSG00000169607	ENST00000541405	Transcript	intron_variant	-	-	-	-	-	rs6721044	IMPACT=MODIFIER;SYMBOL=CKAP2L;BIOTYPE=protein_coding;INTRON=5/8;STRAND=-1;SYMBOL_SOURCE=HGNC;HGNC_ID=26877;AF=0.4852;AFR_AF=0.6687;AMR_AF=0.3963;EAS_AF=0.3115;EUR_AF=0.4433;SAS_AF=0.5225
rs6724272	2:113506374-113506374	C	ENSG00000169607	ENST00000302450	Transcript	intron_variant	-	-	-	-	-	rs6724272	IMPACT=MODIFIER;SYMBOL=CKAP2L;BIOTYPE=protein_coding;INTRON=5/8;STRAND=-1;SYMBOL_SOURCE=HGNC;HGNC_ID=26877;AF=0.5108;AFR_AF=0.7844;AMR_AF=0.3905;EAS_AF=0.3046;EUR_AF=0.4414;SAS_AF=0.5102
rs6724272	2:113506374-113506374	C	ENSG00000169607	ENST00000435431	Transcript	intron_variant,NMD_transcript_variant	-	-	-	-	-	rs6724272	IMPACT=MODIFIER;SYMBOL=CKAP2L;BIOTYPE=nonsense_mediated_decay;INTRON=6/9;STRAND=-1;SYMBOL_SOURCE=HGNC;HGNC_ID=26877;AF=0.5108;AFR_AF=0.7844;AMR_AF=0.3905;EAS_AF=0.3046;EUR_AF=0.4414;SAS_AF=0.5102
rs6724272	2:113506374-113506374	C	ENSG00000169607	ENST00000474331	Transcript	intron_variant,non_coding_transcript_variant	-	-	-	-	-	rs6724272	IMPACT=MODIFIER;SYMBOL=CKAP2L;BIOTYPE=retained_intron;INTRON=2/3;STRAND=-1;SYMBOL_SOURCE=HGNC;HGNC_ID=26877;AF=0.5108;AFR_AF=0.7844;AMR_AF=0.3905;EAS_AF=0.3046;EUR_AF=0.4414;SAS_AF=0.5102
rs6724272	2:113506374-113506374	C	ENSG00000169607	ENST00000541405	Transcript	intron_variant	-	-	-	-	-	rs6724272	IMPACT=MODIFIER;SYMBOL=CKAP2L;BIOTYPE=protein_coding;INTRON=5/8;STRAND=-1;SYMBOL_SOURCE=HGNC;HGNC_ID=26877;AF=0.5108;AFR_AF=0.7844;AMR_AF=0.3905;EAS_AF=0.3046;EUR_AF=0.4414;SAS_AF=0.5102
rs6706663	2:113506673-113506673	T	ENSG00000169607	ENST00000302450	Transcript	intron_variant	-	-	-	-	-	rs6706663	IMPACT=MODIFIER;SYMBOL=CKAP2L;BIOTYPE=protein_coding;INTRON=5/8;STRAND=-1;SYMBOL_SOURCE=HGNC;HGNC_ID=26877;AF=0.4850;AFR_AF=0.6687;AMR_AF=0.3963;EAS_AF=0.3105;EUR_AF=0.4433;SAS_AF=0.5225
rs6706663	2:113506673-113506673	T	ENSG00000169607	ENST00000435431	Transcript	intron_variant,NMD_transcript_variant	-	-	-	-	-	rs6706663	IMPACT=MODIFIER;SYMBOL=CKAP2L;BIOTYPE=nonsense_mediated_decay;INTRON=6/9;STRAND=-1;SYMBOL_SOURCE=HGNC;HGNC_ID=26877;AF=0.4850;AFR_AF=0.6687;AMR_AF=0.3963;EAS_AF=0.3105;EUR_AF=0.4433;SAS_AF=0.5225
rs6706663	2:113506673-113506673	T	ENSG00000169607	ENST00000474331	Transcript	intron_variant,non_coding_transcript_variant	-	-	-	-	-	rs6706663	IMPACT=MODIFIER;SYMBOL=CKAP2L;BIOTYPE=retained_intron;INTRON=2/3;STRAND=-1;SYMBOL_SOURCE=HGNC;HGNC_ID=26877;AF=0.4850;AFR_AF=0.6687;AMR_AF=0.3963;EAS_AF=0.3105;EUR_AF=0.4433;SAS_AF=0.5225
rs6706663	2:113506673-113506673	T	ENSG00000169607	ENST00000541405	Transcript	intron_variant	-	-	-	-	-	rs6706663	IMPACT=MODIFIER;SYMBOL=CKAP2L;BIOTYPE=protein_coding;INTRON=5/8;STRAND=-1;SYMBOL_SOURCE=HGNC;HGNC_ID=26877;AF=0.4850;AFR_AF=0.6687;AMR_AF=0.3963;EAS_AF=0.3105;EUR_AF=0.4433;SAS_AF=0.5225
rs10193063	2:113508209-113508209	C	ENSG00000169607	ENST00000302450	Transcript	intron_variant	-	-	-	-	-	rs10193063	IMPACT=MODIFIER;SYMBOL=CKAP2L;BIOTYPE=protein_coding;INTRON=5/8;STRAND=-1;SYMBOL_SOURCE=HGNC;HGNC_ID=26877;AF=0.4471;AFR_AF=0.528;AMR_AF=0.3905;EAS_AF=0.3105;EUR_AF=0.4433;SAS_AF=0.5225
rs10193063	2:113508209-113508209	C	ENSG00000169607	ENST00000435431	Transcript	intron_variant,NMD_transcript_variant	-	-	-	-	-	rs10193063	IMPACT=MODIFIER;SYMBOL=CKAP2L;BIOTYPE=nonsense_mediated_decay;INTRON=6/9;STRAND=-1;SYMBOL_SOURCE=HGNC;HGNC_ID=26877;AF=0.4471;AFR_AF=0.528;AMR_AF=0.3905;EAS_AF=0.3105;EUR_AF=0.4433;SAS_AF=0.5225
rs10193063	2:113508209-113508209	C	ENSG00000169607	ENST00000474331	Transcript	intron_variant,non_coding_transcript_variant	-	-	-	-	-	rs10193063	IMPACT=MODIFIER;SYMBOL=CKAP2L;BIOTYPE=retained_intron;INTRON=2/3;STRAND=-1;SYMBOL_SOURCE=HGNC;HGNC_ID=26877;AF=0.4471;AFR_AF=0.528;AMR_AF=0.3905;EAS_AF=0.3105;EUR_AF=0.4433;SAS_AF=0.5225
rs10193063	2:113508209-113508209	C	ENSG00000169607	ENST00000541405	Transcript	intron_variant	-	-	-	-	-	rs10193063	IMPACT=MODIFIER;SYMBOL=CKAP2L;BIOTYPE=protein_coding;INTRON=5/8;STRAND=-1;SYMBOL_SOURCE=HGNC;HGNC_ID=26877;AF=0.4471;AFR_AF=0.528;AMR_AF=0.3905;EAS_AF=0.3105;EUR_AF=0.4433;SAS_AF=0.5225
rs1040191	2:113509458-113509458	T	ENSG00000169607	ENST00000302450	Transcript	intron_variant	-	-	-	-	-	rs1040191	IMPACT=MODIFIER;SYMBOL=CKAP2L;BIOTYPE=protein_coding;INTRON=5/8;STRAND=-1;SYMBOL_SOURCE=HGNC;HGNC_ID=26877;AF=0.9413;AFR_AF=0.8495;AMR_AF=0.9553;EAS_AF=1;EUR_AF=0.9503;SAS_AF=0.9857
rs1040191	2:113509458-113509458	T	ENSG00000169607	ENST00000435431	Transcript	intron_variant,NMD_transcript_variant	-	-	-	-	-	rs1040191	IMPACT=MODIFIER;SYMBOL=CKAP2L;BIOTYPE=nonsense_mediated_decay;INTRON=6/9;STRAND=-1;SYMBOL_SOURCE=HGNC;HGNC_ID=26877;AF=0.9413;AFR_AF=0.8495;AMR_AF=0.9553;EAS_AF=1;EUR_AF=0.9503;SAS_AF=0.9857
rs1040191	2:113509458-113509458	T	ENSG00000169607	ENST00000474331	Transcript	intron_variant,non_coding_transcript_variant	-	-	-	-	-	rs1040191	IMPACT=MODIFIER;SYMBOL=CKAP2L;BIOTYPE=retained_intron;INTRON=2/3;STRAND=-1;SYMBOL_SOURCE=HGNC;HGNC_ID=26877;AF=0.9413;AFR_AF=0.8495;AMR_AF=0.9553;EAS_AF=1;EUR_AF=0.9503;SAS_AF=0.9857
rs1040191	2:113509458-113509458	T	ENSG00000169607	ENST00000481732	Transcript	downstream_gene_variant	-	-	-	-	-	rs1040191	IMPACT=MODIFIER;SYMBOL=CKAP2L;BIOTYPE=processed_transcript;DISTANCE=4894;STRAND=-1;SYMBOL_SOURCE=HGNC;HGNC_ID=26877;AF=0.9413;AFR_AF=0.8495;AMR_AF=0.9553;EAS_AF=1;EUR_AF=0.9503;SAS_AF=0.9857
rs1040191	2:113509458-113509458	T	ENSG00000169607	ENST00000541405	Transcript	intron_variant	-	-	-	-	-	rs1040191	IMPACT=MODIFIER;SYMBOL=CKAP2L;BIOTYPE=protein_coding;INTRON=5/8;STRAND=-1;SYMBOL_SOURCE=HGNC;HGNC_ID=26877;AF=0.9413;AFR_AF=0.8495;AMR_AF=0.9553;EAS_AF=1;EUR_AF=0.9503;SAS_AF=0.9857
rs13026263	2:113512841-113512841	C	ENSG00000169607	ENST00000302450	Transcript	intron_variant	-	-	-	-	-	rs13026263	IMPACT=MODIFIER;SYMBOL=CKAP2L;BIOTYPE=protein_coding;INTRON=4/8;STRAND=-1;SYMBOL_SOURCE=HGNC;HGNC_ID=26877;AF=0.4223;AFR_AF=0.056;AMR_AF=0.5519;EAS_AF=0.6895;EUR_AF=0.507;SAS_AF=0.4632
rs13026263	2:113512841-113512841	C	ENSG00000169607	ENST00000435431	Transcript	intron_variant,NMD_transcript_variant	-	-	-	-	-	rs13026263	IMPACT=MODIFIER;SYMBOL=CKAP2L;BIOTYPE=nonsense_mediated_decay;INTRON=5/9;STRAND=-1;SYMBOL_SOURCE=HGNC;HGNC_ID=26877;AF=0.4223;AFR_AF=0.056;AMR_AF=0.5519;EAS_AF=0.6895;EUR_AF=0.507;SAS_AF=0.4632
rs13026263	2:113512841-113512841	C	ENSG00000169607	ENST00000461876	Transcript	downstream_gene_variant	-	-	-	-	-	rs13026263	IMPACT=MODIFIER;SYMBOL=CKAP2L;BIOTYPE=processed_transcript;DISTANCE=1690;STRAND=-1;SYMBOL_SOURCE=HGNC;HGNC_ID=26877;AF=0.4223;AFR_AF=0.056;AMR_AF=0.5519;EAS_AF=0.6895;EUR_AF=0.507;SAS_AF=0.4632
rs13026263	2:113512841-113512841	C	ENSG00000169607	ENST00000474331	Transcript	intron_variant,non_coding_transcript_variant	-	-	-	-	-	rs13026263	IMPACT=MODIFIER;SYMBOL=CKAP2L;BIOTYPE=retained_intron;INTRON=1/3;STRAND=-1;SYMBOL_SOURCE=HGNC;HGNC_ID=26877;AF=0.4223;AFR_AF=0.056;AMR_AF=0.5519;EAS_AF=0.6895;EUR_AF=0.507;SAS_AF=0.4632
rs13026263	2:113512841-113512841	C	ENSG00000169607	ENST00000481732	Transcript	downstream_gene_variant	-	-	-	-	-	rs13026263	IMPACT=MODIFIER;SYMBOL=CKAP2L;BIOTYPE=processed_transcript;DISTANCE=1511;STRAND=-1;SYMBOL_SOURCE=HGNC;HGNC_ID=26877;AF=0.4223;AFR_AF=0.056;AMR_AF=0.5519;EAS_AF=0.6895;EUR_AF=0.507;SAS_AF=0.4632
rs13026263	2:113512841-113512841	C	ENSG00000169607	ENST00000497357	Transcript	downstream_gene_variant	-	-	-	-	-	rs13026263	IMPACT=MODIFIER;SYMBOL=CKAP2L;BIOTYPE=processed_transcript;DISTANCE=1930;STRAND=-1;SYMBOL_SOURCE=HGNC;HGNC_ID=26877;AF=0.4223;AFR_AF=0.056;AMR_AF=0.5519;EAS_AF=0.6895;EUR_AF=0.507;SAS_AF=0.4632
rs13026263	2:113512841-113512841	C	ENSG00000169607	ENST00000541405	Transcript	intron_variant	-	-	-	-	-	rs13026263	IMPACT=MODIFIER;SYMBOL=CKAP2L;BIOTYPE=protein_coding;INTRON=4/8;STRAND=-1;SYMBOL_SOURCE=HGNC;HGNC_ID=26877;AF=0.4223;AFR_AF=0.056;AMR_AF=0.5519;EAS_AF=0.6895;EUR_AF=0.507;SAS_AF=0.4632
rs4848298	2:113513504-113513504	G	ENSG00000169607	ENST00000302450	Transcript	intron_variant	-	-	-	-	-	rs4848298	IMPACT=MODIFIER;SYMBOL=CKAP2L;BIOTYPE=protein_coding;INTRON=4/8;STRAND=-1;SYMBOL_SOURCE=HGNC;HGNC_ID=26877;AF=0.4223;AFR_AF=0.056;AMR_AF=0.5519;EAS_AF=0.6895;EUR_AF=0.507;SAS_AF=0.4632;AA_AF=0.1257;EA_AF=0.504;gnomAD_AF=0.4962;gnomAD_AFR_AF=0.1128;gnomAD_AMR_AF=0.5997;gnomAD_ASJ_AF=0.4859;gnomAD_EAS_AF=0.6871;gnomAD_FIN_AF=0.5502;gnomAD_NFE_AF=0.5019;gnomAD_OTH_AF=0.5106;gnomAD_SAS_AF=0.445;PUBME…
rs4848298	2:113513504-113513504	G	ENSG00000169607	ENST00000435431	Transcript	intron_variant,NMD_transcript_variant	-	-	-	-	-	rs4848298	IMPACT=MODIFIER;SYMBOL=CKAP2L;BIOTYPE=nonsense_mediated_decay;INTRON=5/9;STRAND=-1;SYMBOL_SOURCE=HGNC;HGNC_ID=26877;AF=0.4223;AFR_AF=0.056;AMR_AF=0.5519;EAS_AF=0.6895;EUR_AF=0.507;SAS_AF=0.4632;AA_AF=0.1257;EA_AF=0.504;gnomAD_AF=0.4962;gnomAD_AFR_AF=0.1128;gnomAD_AMR_AF=0.5997;gnomAD_ASJ_AF=0.4859;gnomAD_EAS_AF=0.6871;gnomAD_FIN_AF=0.5502;gnomAD_NFE_AF=0.5019;gnomAD_OTH_AF=0.5106;gnomAD_SAS_AF=0.…
rs4848298	2:113513504-113513504	G	ENSG00000169607	ENST00000461876	Transcript	downstream_gene_variant	-	-	-	-	-	rs4848298	IMPACT=MODIFIER;SYMBOL=CKAP2L;BIOTYPE=processed_transcript;DISTANCE=1027;STRAND=-1;SYMBOL_SOURCE=HGNC;HGNC_ID=26877;AF=0.4223;AFR_AF=0.056;AMR_AF=0.5519;EAS_AF=0.6895;EUR_AF=0.507;SAS_AF=0.4632;AA_AF=0.1257;EA_AF=0.504;gnomAD_AF=0.4962;gnomAD_AFR_AF=0.1128;gnomAD_AMR_AF=0.5997;gnomAD_ASJ_AF=0.4859;gnomAD_EAS_AF=0.6871;gnomAD_FIN_AF=0.5502;gnomAD_NFE_AF=0.5019;gnomAD_OTH_AF=0.5106;gnomAD_SAS_AF=0.…
rs4848298	2:113513504-113513504	G	ENSG00000169607	ENST00000474331	Transcript	intron_variant,non_coding_transcript_variant	-	-	-	-	-	rs4848298	IMPACT=MODIFIER;SYMBOL=CKAP2L;BIOTYPE=retained_intron;INTRON=1/3;STRAND=-1;SYMBOL_SOURCE=HGNC;HGNC_ID=26877;AF=0.4223;AFR_AF=0.056;AMR_AF=0.5519;EAS_AF=0.6895;EUR_AF=0.507;SAS_AF=0.4632;AA_AF=0.1257;EA_AF=0.504;gnomAD_AF=0.4962;gnomAD_AFR_AF=0.1128;gnomAD_AMR_AF=0.5997;gnomAD_ASJ_AF=0.4859;gnomAD_EAS_AF=0.6871;gnomAD_FIN_AF=0.5502;gnomAD_NFE_AF=0.5019;gnomAD_OTH_AF=0.5106;gnomAD_SAS_AF=0.445;PUBM…
rs4848298	2:113513504-113513504	G	ENSG00000169607	ENST00000481732	Transcript	downstream_gene_variant	-	-	-	-	-	rs4848298	IMPACT=MODIFIER;SYMBOL=CKAP2L;BIOTYPE=processed_transcript;DISTANCE=848;STRAND=-1;SYMBOL_SOURCE=HGNC;HGNC_ID=26877;AF=0.4223;AFR_AF=0.056;AMR_AF=0.5519;EAS_AF=0.6895;EUR_AF=0.507;SAS_AF=0.4632;AA_AF=0.1257;EA_AF=0.504;gnomAD_AF=0.4962;gnomAD_AFR_AF=0.1128;gnomAD_AMR_AF=0.5997;gnomAD_ASJ_AF=0.4859;gnomAD_EAS_AF=0.6871;gnomAD_FIN_AF=0.5502;gnomAD_NFE_AF=0.5019;gnomAD_OTH_AF=0.5106;gnomAD_SAS_AF=0.4…
rs4848298	2:113513504-113513504	G	ENSG00000169607	ENST00000497357	Transcript	downstream_gene_variant	-	-	-	-	-	rs4848298	IMPACT=MODIFIER;SYMBOL=CKAP2L;BIOTYPE=processed_transcript;DISTANCE=1267;STRAND=-1;SYMBOL_SOURCE=HGNC;HGNC_ID=26877;AF=0.4223;AFR_AF=0.056;AMR_AF=0.5519;EAS_AF=0.6895;EUR_AF=0.507;SAS_AF=0.4632;AA_AF=0.1257;EA_AF=0.504;gnomAD_AF=0.4962;gnomAD_AFR_AF=0.1128;gnomAD_AMR_AF=0.5997;gnomAD_ASJ_AF=0.4859;gnomAD_EAS_AF=0.6871;gnomAD_FIN_AF=0.5502;gnomAD_NFE_AF=0.5019;gnomAD_OTH_AF=0.5106;gnomAD_SAS_AF=0.…
rs4848298	2:113513504-113513504	G	ENSG00000169607	ENST00000541405	Transcript	intron_variant	-	-	-	-	-	rs4848298	IMPACT=MODIFIER;SYMBOL=CKAP2L;BIOTYPE=protein_coding;INTRON=4/8;STRAND=-1;SYMBOL_SOURCE=HGNC;HGNC_ID=26877;AF=0.4223;AFR_AF=0.056;AMR_AF=0.5519;EAS_AF=0.6895;EUR_AF=0.507;SAS_AF=0.4632;AA_AF=0.1257;EA_AF=0.504;gnomAD_AF=0.4962;gnomAD_AFR_AF=0.1128;gnomAD_AMR_AF=0.5997;gnomAD_ASJ_AF=0.4859;gnomAD_EAS_AF=0.6871;gnomAD_FIN_AF=0.5502;gnomAD_NFE_AF=0.5019;gnomAD_OTH_AF=0.5106;gnomAD_SAS_AF=0.445;PUBME…
rs6731822	2:113513825-113513825	C	ENSG00000169607	ENST00000302450	Transcript	missense_variant	1202	1123	375	I/V	Ata/Gta	rs6731822	IMPACT=MODERATE;SYMBOL=CKAP2L;BIOTYPE=protein_coding;EXON=4/9;STRAND=-1;SYMBOL_SOURCE=HGNC;HGNC_ID=26877;SIFT=tolerated(0.52);PolyPhen=benign(0.001);AFR_AF=0.9334;AMR_AF=0.9582;EAS_AF=1;EUR_AF=0.9513;SAS_AF=0.9847;AA_AF=0.9262;EA_AF=0.9473;gnomAD_AF=0.9627;gnomAD_AFR_AF=0.9257;gnomAD_AMR_AF=0.9731;gnomAD_ASJ_AF=0.9597;gnomAD_EAS_AF=0.9999;gnomAD_FIN_AF=0.9795;gnomAD_NFE_AF=0.9523;gnomAD_OTH_AF=0.…
rs6731822	2:113513825-113513825	G	ENSG00000169607	ENST00000302450	Transcript	missense_variant	1202	1123	375	I/L	Ata/Cta	rs6731822	IMPACT=MODERATE;SYMBOL=CKAP2L;BIOTYPE=protein_coding;EXON=4/9;STRAND=-1;SYMBOL_SOURCE=HGNC;HGNC_ID=26877;SIFT=tolerated(0.09);PolyPhen=benign(0.033);PUBMED=22479352
rs6731822	2:113513825-113513825	C	ENSG00000169607	ENST00000435431	Transcript	intron_variant,NMD_transcript_variant	-	-	-	-	-	rs6731822	IMPACT=MODIFIER;SYMBOL=CKAP2L;BIOTYPE=nonsense_mediated_decay;INTRON=4/9;STRAND=-1;SYMBOL_SOURCE=HGNC;HGNC_ID=26877;AFR_AF=0.9334;AMR_AF=0.9582;EAS_AF=1;EUR_AF=0.9513;SAS_AF=0.9847;AA_AF=0.9262;EA_AF=0.9473;gnomAD_AF=0.9627;gnomAD_AFR_AF=0.9257;gnomAD_AMR_AF=0.9731;gnomAD_ASJ_AF=0.9597;gnomAD_EAS_AF=0.9999;gnomAD_FIN_AF=0.9795;gnomAD_NFE_AF=0.9523;gnomAD_OTH_AF=0.9575;gnomAD_SAS_AF=0.9765;PUBMED=…
rs6731822	2:113513825-113513825	G	ENSG00000169607	ENST00000435431	Transcript	intron_variant,NMD_transcript_variant	-	-	-	-	-	rs6731822	IMPACT=MODIFIER;SYMBOL=CKAP2L;BIOTYPE=nonsense_mediated_decay;INTRON=4/9;STRAND=-1;SYMBOL_SOURCE=HGNC;HGNC_ID=26877;PUBMED=22479352
rs6731822	2:113513825-113513825	C	ENSG00000169607	ENST00000461876	Transcript	downstream_gene_variant	-	-	-	-	-	rs6731822	IMPACT=MODIFIER;SYMBOL=CKAP2L;BIOTYPE=processed_transcript;DISTANCE=706;STRAND=-1;SYMBOL_SOURCE=HGNC;HGNC_ID=26877;AFR_AF=0.9334;AMR_AF=0.9582;EAS_AF=1;EUR_AF=0.9513;SAS_AF=0.9847;AA_AF=0.9262;EA_AF=0.9473;gnomAD_AF=0.9627;gnomAD_AFR_AF=0.9257;gnomAD_AMR_AF=0.9731;gnomAD_ASJ_AF=0.9597;gnomAD_EAS_AF=0.9999;gnomAD_FIN_AF=0.9795;gnomAD_NFE_AF=0.9523;gnomAD_OTH_AF=0.9575;gnomAD_SAS_AF=0.9765;PUBMED=2…
rs6731822	2:113513825-113513825	G	ENSG00000169607	ENST00000461876	Transcript	downstream_gene_variant	-	-	-	-	-	rs6731822	IMPACT=MODIFIER;SYMBOL=CKAP2L;BIOTYPE=processed_transcript;DISTANCE=706;STRAND=-1;SYMBOL_SOURCE=HGNC;HGNC_ID=26877;PUBMED=22479352
rs6731822	2:113513825-113513825	C	ENSG00000169607	ENST00000474331	Transcript	upstream_gene_variant	-	-	-	-	-	rs6731822	IMPACT=MODIFIER;SYMBOL=CKAP2L;BIOTYPE=retained_intron;DISTANCE=174;STRAND=-1;SYMBOL_SOURCE=HGNC;HGNC_ID=26877;AFR_AF=0.9334;AMR_AF=0.9582;EAS_AF=1;EUR_AF=0.9513;SAS_AF=0.9847;AA_AF=0.9262;EA_AF=0.9473;gnomAD_AF=0.9627;gnomAD_AFR_AF=0.9257;gnomAD_AMR_AF=0.9731;gnomAD_ASJ_AF=0.9597;gnomAD_EAS_AF=0.9999;gnomAD_FIN_AF=0.9795;gnomAD_NFE_AF=0.9523;gnomAD_OTH_AF=0.9575;gnomAD_SAS_AF=0.9765;PUBMED=224793…
rs6731822	2:113513825-113513825	G	ENSG00000169607	ENST00000474331	Transcript	upstream_gene_variant	-	-	-	-	-	rs6731822	IMPACT=MODIFIER;SYMBOL=CKAP2L;BIOTYPE=retained_intron;DISTANCE=174;STRAND=-1;SYMBOL_SOURCE=HGNC;HGNC_ID=26877;PUBMED=22479352
rs6731822	2:113513825-113513825	C	ENSG00000169607	ENST00000481732	Transcript	downstream_gene_variant	-	-	-	-	-	rs6731822	IMPACT=MODIFIER;SYMBOL=CKAP2L;BIOTYPE=processed_transcript;DISTANCE=527;STRAND=-1;SYMBOL_SOURCE=HGNC;HGNC_ID=26877;AFR_AF=0.9334;AMR_AF=0.9582;EAS_AF=1;EUR_AF=0.9513;SAS_AF=0.9847;AA_AF=0.9262;EA_AF=0.9473;gnomAD_AF=0.9627;gnomAD_AFR_AF=0.9257;gnomAD_AMR_AF=0.9731;gnomAD_ASJ_AF=0.9597;gnomAD_EAS_AF=0.9999;gnomAD_FIN_AF=0.9795;gnomAD_NFE_AF=0.9523;gnomAD_OTH_AF=0.9575;gnomAD_SAS_AF=0.9765;PUBMED=2…
rs6731822	2:113513825-113513825	G	ENSG00000169607	ENST00000481732	Transcript	downstream_gene_variant	-	-	-	-	-	rs6731822	IMPACT=MODIFIER;SYMBOL=CKAP2L;BIOTYPE=processed_transcript;DISTANCE=527;STRAND=-1;SYMBOL_SOURCE=HGNC;HGNC_ID=26877;PUBMED=22479352
rs6731822	2:113513825-113513825	C	ENSG00000169607	ENST00000497357	Transcript	downstream_gene_variant	-	-	-	-	-	rs6731822	IMPACT=MODIFIER;SYMBOL=CKAP2L;BIOTYPE=processed_transcript;DISTANCE=946;STRAND=-1;SYMBOL_SOURCE=HGNC;HGNC_ID=26877;AFR_AF=0.9334;AMR_AF=0.9582;EAS_AF=1;EUR_AF=0.9513;SAS_AF=0.9847;AA_AF=0.9262;EA_AF=0.9473;gnomAD_AF=0.9627;gnomAD_AFR_AF=0.9257;gnomAD_AMR_AF=0.9731;gnomAD_ASJ_AF=0.9597;gnomAD_EAS_AF=0.9999;gnomAD_FIN_AF=0.9795;gnomAD_NFE_AF=0.9523;gnomAD_OTH_AF=0.9575;gnomAD_SAS_AF=0.9765;PUBMED=2…
rs6731822	2:113513825-113513825	G	ENSG00000169607	ENST00000497357	Transcript	downstream_gene_variant	-	-	-	-	-	rs6731822	IMPACT=MODIFIER;SYMBOL=CKAP2L;BIOTYPE=processed_transcript;DISTANCE=946;STRAND=-1;SYMBOL_SOURCE=HGNC;HGNC_ID=26877;PUBMED=22479352
rs6731822	2:113513825-113513825	C	ENSG00000169607	ENST00000541405	Transcript	missense_variant	1152	628	210	I/V	Ata/Gta	rs6731822	IMPACT=MODERATE;SYMBOL=CKAP2L;BIOTYPE=protein_coding;EXON=4/9;STRAND=-1;SYMBOL_SOURCE=HGNC;HGNC_ID=26877;SIFT=tolerated(0.52);PolyPhen=benign(0.001);AFR_AF=0.9334;AMR_AF=0.9582;EAS_AF=1;EUR_AF=0.9513;SAS_AF=0.9847;AA_AF=0.9262;EA_AF=0.9473;gnomAD_AF=0.9627;gnomAD_AFR_AF=0.9257;gnomAD_AMR_AF=0.9731;gnomAD_ASJ_AF=0.9597;gnomAD_EAS_AF=0.9999;gnomAD_FIN_AF=0.9795;gnomAD_NFE_AF=0.9523;gnomAD_OTH_AF=0.…
rs6731822	2:113513825-113513825	G	ENSG00000169607	ENST00000541405	Transcript	missense_variant	1152	628	210	I/L	Ata/Cta	rs6731822	IMPACT=MODERATE;SYMBOL=CKAP2L;BIOTYPE=protein_coding;EXON=4/9;STRAND=-1;SYMBOL_SOURCE=HGNC;HGNC_ID=26877;SIFT=tolerated(0.08);PolyPhen=benign(0.033);PUBMED=22479352
rs17042341	2:113514159-113514159	A	ENSG00000169607	ENST00000302450	Transcript	missense_variant	868	789	263	R/S	agA/agT	rs17042341	IMPACT=MODERATE;SYMBOL=CKAP2L;BIOTYPE=protein_coding;EXON=4/9;STRAND=-1;SYMBOL_SOURCE=HGNC;HGNC_ID=26877;SIFT=deleterious(0.03);PolyPhen=benign(0.178);AF=0.0739;AFR_AF=0.2073;AMR_AF=0.0461;EAS_AF=0;EUR_AF=0.0497;SAS_AF=0.0143;AA_AF=0.1725;EA_AF=0.05267;gnomAD_AF=0.04457;gnomAD_AFR_AF=0.1831;gnomAD_AMR_AF=0.03183;gnomAD_ASJ_AF=0.03883;gnomAD_EAS_AF=0.0001164;gnomAD_FIN_AF=0.02036;gnomAD_NFE_AF=0.0…
rs17042341	2:113514159-113514159	A	ENSG00000169607	ENST00000435431	Transcript	intron_variant,NMD_transcript_variant	-	-	-	-	-	rs17042341	IMPACT=MODIFIER;SYMBOL=CKAP2L;BIOTYPE=nonsense_mediated_decay;INTRON=4/9;STRAND=-1;SYMBOL_SOURCE=HGNC;HGNC_ID=26877;AF=0.0739;AFR_AF=0.2073;AMR_AF=0.0461;EAS_AF=0;EUR_AF=0.0497;SAS_AF=0.0143;AA_AF=0.1725;EA_AF=0.05267;gnomAD_AF=0.04457;gnomAD_AFR_AF=0.1831;gnomAD_AMR_AF=0.03183;gnomAD_ASJ_AF=0.03883;gnomAD_EAS_AF=0.0001164;gnomAD_FIN_AF=0.02036;gnomAD_NFE_AF=0.0475;gnomAD_OTH_AF=0.046;gnomAD_SAS_…
rs17042341	2:113514159-113514159	A	ENSG00000169607	ENST00000461876	Transcript	downstream_gene_variant	-	-	-	-	-	rs17042341	IMPACT=MODIFIER;SYMBOL=CKAP2L;BIOTYPE=processed_transcript;DISTANCE=372;STRAND=-1;SYMBOL_SOURCE=HGNC;HGNC_ID=26877;AF=0.0739;AFR_AF=0.2073;AMR_AF=0.0461;EAS_AF=0;EUR_AF=0.0497;SAS_AF=0.0143;AA_AF=0.1725;EA_AF=0.05267;gnomAD_AF=0.04457;gnomAD_AFR_AF=0.1831;gnomAD_AMR_AF=0.03183;gnomAD_ASJ_AF=0.03883;gnomAD_EAS_AF=0.0001164;gnomAD_FIN_AF=0.02036;gnomAD_NFE_AF=0.0475;gnomAD_OTH_AF=0.046;gnomAD_SAS_A…
rs17042341	2:113514159-113514159	A	ENSG00000169607	ENST00000474331	Transcript	upstream_gene_variant	-	-	-	-	-	rs17042341	IMPACT=MODIFIER;SYMBOL=CKAP2L;BIOTYPE=retained_intron;DISTANCE=508;STRAND=-1;SYMBOL_SOURCE=HGNC;HGNC_ID=26877;AF=0.0739;AFR_AF=0.2073;AMR_AF=0.0461;EAS_AF=0;EUR_AF=0.0497;SAS_AF=0.0143;AA_AF=0.1725;EA_AF=0.05267;gnomAD_AF=0.04457;gnomAD_AFR_AF=0.1831;gnomAD_AMR_AF=0.03183;gnomAD_ASJ_AF=0.03883;gnomAD_EAS_AF=0.0001164;gnomAD_FIN_AF=0.02036;gnomAD_NFE_AF=0.0475;gnomAD_OTH_AF=0.046;gnomAD_SAS_AF=0.0…
rs17042341	2:113514159-113514159	A	ENSG00000169607	ENST00000481732	Transcript	downstream_gene_variant	-	-	-	-	-	rs17042341	IMPACT=MODIFIER;SYMBOL=CKAP2L;BIOTYPE=processed_transcript;DISTANCE=193;STRAND=-1;SYMBOL_SOURCE=HGNC;HGNC_ID=26877;AF=0.0739;AFR_AF=0.2073;AMR_AF=0.0461;EAS_AF=0;EUR_AF=0.0497;SAS_AF=0.0143;AA_AF=0.1725;EA_AF=0.05267;gnomAD_AF=0.04457;gnomAD_AFR_AF=0.1831;gnomAD_AMR_AF=0.03183;gnomAD_ASJ_AF=0.03883;gnomAD_EAS_AF=0.0001164;gnomAD_FIN_AF=0.02036;gnomAD_NFE_AF=0.0475;gnomAD_OTH_AF=0.046;gnomAD_SAS_A…
rs17042341	2:113514159-113514159	A	ENSG00000169607	ENST00000497357	Transcript	downstream_gene_variant	-	-	-	-	-	rs17042341	IMPACT=MODIFIER;SYMBOL=CKAP2L;BIOTYPE=processed_transcript;DISTANCE=612;STRAND=-1;SYMBOL_SOURCE=HGNC;HGNC_ID=26877;AF=0.0739;AFR_AF=0.2073;AMR_AF=0.0461;EAS_AF=0;EUR_AF=0.0497;SAS_AF=0.0143;AA_AF=0.1725;EA_AF=0.05267;gnomAD_AF=0.04457;gnomAD_AFR_AF=0.1831;gnomAD_AMR_AF=0.03183;gnomAD_ASJ_AF=0.03883;gnomAD_EAS_AF=0.0001164;gnomAD_FIN_AF=0.02036;gnomAD_NFE_AF=0.0475;gnomAD_OTH_AF=0.046;gnomAD_SAS_A…
rs17042341	2:113514159-113514159	A	ENSG00000169607	ENST00000541405	Transcript	missense_variant	818	294	98	R/S	agA/agT	rs17042341	IMPACT=MODERATE;SYMBOL=CKAP2L;BIOTYPE=protein_coding;EXON=4/9;STRAND=-1;SYMBOL_SOURCE=HGNC;HGNC_ID=26877;SIFT=deleterious(0.03);PolyPhen=benign(0.178);AF=0.0739;AFR_AF=0.2073;AMR_AF=0.0461;EAS_AF=0;EUR_AF=0.0497;SAS_AF=0.0143;AA_AF=0.1725;EA_AF=0.05267;gnomAD_AF=0.04457;gnomAD_AFR_AF=0.1831;gnomAD_AMR_AF=0.03183;gnomAD_ASJ_AF=0.03883;gnomAD_EAS_AF=0.0001164;gnomAD_FIN_AF=0.02036;gnomAD_NFE_AF=0.0…
rs17042342	2:113514180-113514180	C	ENSG00000169607	ENST00000302450	Transcript	synonymous_variant	847	768	256	V	gtA/gtG	rs17042342	IMPACT=LOW;SYMBOL=CKAP2L;BIOTYPE=protein_coding;EXON=4/9;STRAND=-1;SYMBOL_SOURCE=HGNC;HGNC_ID=26877;AF=0.0739;AFR_AF=0.2073;AMR_AF=0.0461;EAS_AF=0;EUR_AF=0.0497;SAS_AF=0.0143;AA_AF=0.1725;EA_AF=0.05267;gnomAD_AF=0.04455;gnomAD_AFR_AF=0.1829;gnomAD_AMR_AF=0.03189;gnomAD_ASJ_AF=0.03907;gnomAD_EAS_AF=0.0001163;gnomAD_FIN_AF=0.02031;gnomAD_NFE_AF=0.04748;gnomAD_OTH_AF=0.0461;gnomAD_SAS_AF=0.02282
rs17042342	2:113514180-113514180	C	ENSG00000169607	ENST00000435431	Transcript	intron_variant,NMD_transcript_variant	-	-	-	-	-	rs17042342	IMPACT=MODIFIER;SYMBOL=CKAP2L;BIOTYPE=nonsense_mediated_decay;INTRON=4/9;STRAND=-1;SYMBOL_SOURCE=HGNC;HGNC_ID=26877;AF=0.0739;AFR_AF=0.2073;AMR_AF=0.0461;EAS_AF=0;EUR_AF=0.0497;SAS_AF=0.0143;AA_AF=0.1725;EA_AF=0.05267;gnomAD_AF=0.04455;gnomAD_AFR_AF=0.1829;gnomAD_AMR_AF=0.03189;gnomAD_ASJ_AF=0.03907;gnomAD_EAS_AF=0.0001163;gnomAD_FIN_AF=0.02031;gnomAD_NFE_AF=0.04748;gnomAD_OTH_AF=0.0461;gnomAD_SA…
rs17042342	2:113514180-113514180	C	ENSG00000169607	ENST00000461876	Transcript	downstream_gene_variant	-	-	-	-	-	rs17042342	IMPACT=MODIFIER;SYMBOL=CKAP2L;BIOTYPE=processed_transcript;DISTANCE=351;STRAND=-1;SYMBOL_SOURCE=HGNC;HGNC_ID=26877;AF=0.0739;AFR_AF=0.2073;AMR_AF=0.0461;EAS_AF=0;EUR_AF=0.0497;SAS_AF=0.0143;AA_AF=0.1725;EA_AF=0.05267;gnomAD_AF=0.04455;gnomAD_AFR_AF=0.1829;gnomAD_AMR_AF=0.03189;gnomAD_ASJ_AF=0.03907;gnomAD_EAS_AF=0.0001163;gnomAD_FIN_AF=0.02031;gnomAD_NFE_AF=0.04748;gnomAD_OTH_AF=0.0461;gnomAD_SAS…
rs17042342	2:113514180-113514180	C	ENSG00000169607	ENST00000474331	Transcript	upstream_gene_variant	-	-	-	-	-	rs17042342	IMPACT=MODIFIER;SYMBOL=CKAP2L;BIOTYPE=retained_intron;DISTANCE=529;STRAND=-1;SYMBOL_SOURCE=HGNC;HGNC_ID=26877;AF=0.0739;AFR_AF=0.2073;AMR_AF=0.0461;EAS_AF=0;EUR_AF=0.0497;SAS_AF=0.0143;AA_AF=0.1725;EA_AF=0.05267;gnomAD_AF=0.04455;gnomAD_AFR_AF=0.1829;gnomAD_AMR_AF=0.03189;gnomAD_ASJ_AF=0.03907;gnomAD_EAS_AF=0.0001163;gnomAD_FIN_AF=0.02031;gnomAD_NFE_AF=0.04748;gnomAD_OTH_AF=0.0461;gnomAD_SAS_AF=0…
rs17042342	2:113514180-113514180	C	ENSG00000169607	ENST00000481732	Transcript	downstream_gene_variant	-	-	-	-	-	rs17042342	IMPACT=MODIFIER;SYMBOL=CKAP2L;BIOTYPE=processed_transcript;DISTANCE=172;STRAND=-1;SYMBOL_SOURCE=HGNC;HGNC_ID=26877;AF=0.0739;AFR_AF=0.2073;AMR_AF=0.0461;EAS_AF=0;EUR_AF=0.0497;SAS_AF=0.0143;AA_AF=0.1725;EA_AF=0.05267;gnomAD_AF=0.04455;gnomAD_AFR_AF=0.1829;gnomAD_AMR_AF=0.03189;gnomAD_ASJ_AF=0.03907;gnomAD_EAS_AF=0.0001163;gnomAD_FIN_AF=0.02031;gnomAD_NFE_AF=0.04748;gnomAD_OTH_AF=0.0461;gnomAD_SAS…
rs17042342	2:113514180-113514180	C	ENSG00000169607	ENST00000497357	Transcript	downstream_gene_variant	-	-	-	-	-	rs17042342	IMPACT=MODIFIER;SYMBOL=CKAP2L;BIOTYPE=processed_transcript;DISTANCE=591;STRAND=-1;SYMBOL_SOURCE=HGNC;HGNC_ID=26877;AF=0.0739;AFR_AF=0.2073;AMR_AF=0.0461;EAS_AF=0;EUR_AF=0.0497;SAS_AF=0.0143;AA_AF=0.1725;EA_AF=0.05267;gnomAD_AF=0.04455;gnomAD_AFR_AF=0.1829;gnomAD_AMR_AF=0.03189;gnomAD_ASJ_AF=0.03907;gnomAD_EAS_AF=0.0001163;gnomAD_FIN_AF=0.02031;gnomAD_NFE_AF=0.04748;gnomAD_OTH_AF=0.0461;gnomAD_SAS…
rs17042342	2:113514180-113514180	C	ENSG00000169607	ENST00000541405	Transcript	synonymous_variant	797	273	91	V	gtA/gtG	rs17042342	IMPACT=LOW;SYMBOL=CKAP2L;BIOTYPE=protein_coding;EXON=4/9;STRAND=-1;SYMBOL_SOURCE=HGNC;HGNC_ID=26877;AF=0.0739;AFR_AF=0.2073;AMR_AF=0.0461;EAS_AF=0;EUR_AF=0.0497;SAS_AF=0.0143;AA_AF=0.1725;EA_AF=0.05267;gnomAD_AF=0.04455;gnomAD_AFR_AF=0.1829;gnomAD_AMR_AF=0.03189;gnomAD_ASJ_AF=0.03907;gnomAD_EAS_AF=0.0001163;gnomAD_FIN_AF=0.02031;gnomAD_NFE_AF=0.04748;gnomAD_OTH_AF=0.0461;gnomAD_SAS_AF=0.02282
rs17042344	2:113514763-113514763	C	ENSG00000169607	ENST00000302450	Transcript	missense_variant	264	185	62	N/S	aAc/aGc	rs17042344	IMPACT=MODERATE;SYMBOL=CKAP2L;BIOTYPE=protein_coding;EXON=4/9;STRAND=-1;SYMBOL_SOURCE=HGNC;HGNC_ID=26877;SIFT=tolerated(0.5);PolyPhen=benign(0.005);AF=0.0359;AFR_AF=0.0666;AMR_AF=0.0418;EAS_AF=0;EUR_AF=0.0487;SAS_AF=0.0143;AA_AF=0.07376;EA_AF=0.05267;gnomAD_AF=0.03763;gnomAD_AFR_AF=0.07446;gnomAD_AMR_AF=0.02743;gnomAD_ASJ_AF=0.04094;gnomAD_EAS_AF=0.0001168;gnomAD_FIN_AF=0.02055;gnomAD_NFE_AF=0.04…
rs17042344	2:113514763-113514763	C	ENSG00000169607	ENST00000435431	Transcript	missense_variant,NMD_transcript_variant	204	185	62	N/S	aAc/aGc	rs17042344	IMPACT=MODERATE;SYMBOL=CKAP2L;BIOTYPE=nonsense_mediated_decay;EXON=4/10;STRAND=-1;SYMBOL_SOURCE=HGNC;HGNC_ID=26877;SIFT=tolerated(0.37);PolyPhen=benign(0.005);AF=0.0359;AFR_AF=0.0666;AMR_AF=0.0418;EAS_AF=0;EUR_AF=0.0487;SAS_AF=0.0143;AA_AF=0.07376;EA_AF=0.05267;gnomAD_AF=0.03763;gnomAD_AFR_AF=0.07446;gnomAD_AMR_AF=0.02743;gnomAD_ASJ_AF=0.04094;gnomAD_EAS_AF=0.0001168;gnomAD_FIN_AF=0.02055;gnomAD_…
rs17042344	2:113514763-113514763	C	ENSG00000169607	ENST00000461876	Transcript	non_coding_transcript_exon_variant	199	-	-	-	-	rs17042344	IMPACT=MODIFIER;SYMBOL=CKAP2L;BIOTYPE=processed_transcript;EXON=3/3;STRAND=-1;SYMBOL_SOURCE=HGNC;HGNC_ID=26877;AF=0.0359;AFR_AF=0.0666;AMR_AF=0.0418;EAS_AF=0;EUR_AF=0.0487;SAS_AF=0.0143;AA_AF=0.07376;EA_AF=0.05267;gnomAD_AF=0.03763;gnomAD_AFR_AF=0.07446;gnomAD_AMR_AF=0.02743;gnomAD_ASJ_AF=0.04094;gnomAD_EAS_AF=0.0001168;gnomAD_FIN_AF=0.02055;gnomAD_NFE_AF=0.04805;gnomAD_OTH_AF=0.04321;gnomAD_SAS_…
rs17042344	2:113514763-113514763	C	ENSG00000169607	ENST00000474331	Transcript	upstream_gene_variant	-	-	-	-	-	rs17042344	IMPACT=MODIFIER;SYMBOL=CKAP2L;BIOTYPE=retained_intron;DISTANCE=1112;STRAND=-1;SYMBOL_SOURCE=HGNC;HGNC_ID=26877;AF=0.0359;AFR_AF=0.0666;AMR_AF=0.0418;EAS_AF=0;EUR_AF=0.0487;SAS_AF=0.0143;AA_AF=0.07376;EA_AF=0.05267;gnomAD_AF=0.03763;gnomAD_AFR_AF=0.07446;gnomAD_AMR_AF=0.02743;gnomAD_ASJ_AF=0.04094;gnomAD_EAS_AF=0.0001168;gnomAD_FIN_AF=0.02055;gnomAD_NFE_AF=0.04805;gnomAD_OTH_AF=0.04321;gnomAD_SAS_…
rs17042344	2:113514763-113514763	C	ENSG00000169607	ENST00000481732	Transcript	intron_variant,non_coding_transcript_variant	-	-	-	-	-	rs17042344	IMPACT=MODIFIER;SYMBOL=CKAP2L;BIOTYPE=processed_transcript;INTRON=3/3;STRAND=-1;SYMBOL_SOURCE=HGNC;HGNC_ID=26877;AF=0.0359;AFR_AF=0.0666;AMR_AF=0.0418;EAS_AF=0;EUR_AF=0.0487;SAS_AF=0.0143;AA_AF=0.07376;EA_AF=0.05267;gnomAD_AF=0.03763;gnomAD_AFR_AF=0.07446;gnomAD_AMR_AF=0.02743;gnomAD_ASJ_AF=0.04094;gnomAD_EAS_AF=0.0001168;gnomAD_FIN_AF=0.02055;gnomAD_NFE_AF=0.04805;gnomAD_OTH_AF=0.04321;gnomAD_SA…
rs17042344	2:113514763-113514763	C	ENSG00000169607	ENST00000497357	Transcript	downstream_gene_variant	-	-	-	-	-	rs17042344	IMPACT=MODIFIER;SYMBOL=CKAP2L;BIOTYPE=processed_transcript;DISTANCE=8;STRAND=-1;SYMBOL_SOURCE=HGNC;HGNC_ID=26877;AF=0.0359;AFR_AF=0.0666;AMR_AF=0.0418;EAS_AF=0;EUR_AF=0.0487;SAS_AF=0.0143;AA_AF=0.07376;EA_AF=0.05267;gnomAD_AF=0.03763;gnomAD_AFR_AF=0.07446;gnomAD_AMR_AF=0.02743;gnomAD_ASJ_AF=0.04094;gnomAD_EAS_AF=0.0001168;gnomAD_FIN_AF=0.02055;gnomAD_NFE_AF=0.04805;gnomAD_OTH_AF=0.04321;gnomAD_SA…
rs17042344	2:113514763-113514763	C	ENSG00000169607	ENST00000541405	Transcript	5_prime_UTR_variant	214	-	-	-	-	rs17042344	IMPACT=MODIFIER;SYMBOL=CKAP2L;BIOTYPE=protein_coding;EXON=4/9;STRAND=-1;SYMBOL_SOURCE=HGNC;HGNC_ID=26877;AF=0.0359;AFR_AF=0.0666;AMR_AF=0.0418;EAS_AF=0;EUR_AF=0.0487;SAS_AF=0.0143;AA_AF=0.07376;EA_AF=0.05267;gnomAD_AF=0.03763;gnomAD_AFR_AF=0.07446;gnomAD_AMR_AF=0.02743;gnomAD_ASJ_AF=0.04094;gnomAD_EAS_AF=0.0001168;gnomAD_FIN_AF=0.02055;gnomAD_NFE_AF=0.04805;gnomAD_OTH_AF=0.04321;gnomAD_SAS_AF=0.0…
rs76320586	2:113516316-113516316	C	ENSG00000169607	ENST00000302450	Transcript	intron_variant	-	-	-	-	-	rs76320586	IMPACT=MODIFIER;SYMBOL=CKAP2L;BIOTYPE=protein_coding;INTRON=3/8;STRAND=-1;SYMBOL_SOURCE=HGNC;HGNC_ID=26877;AF=0.0371;AFR_AF=0.0711;AMR_AF=0.0418;EAS_AF=0;EUR_AF=0.0487;SAS_AF=0.0143
rs76320586	2:113516316-113516316	C	ENSG00000169607	ENST00000435431	Transcript	intron_variant,NMD_transcript_variant	-	-	-	-	-	rs76320586	IMPACT=MODIFIER;SYMBOL=CKAP2L;BIOTYPE=nonsense_mediated_decay;INTRON=3/9;STRAND=-1;SYMBOL_SOURCE=HGNC;HGNC_ID=26877;AF=0.0371;AFR_AF=0.0711;AMR_AF=0.0418;EAS_AF=0;EUR_AF=0.0487;SAS_AF=0.0143
rs76320586	2:113516316-113516316	C	ENSG00000169607	ENST00000461876	Transcript	intron_variant,non_coding_transcript_variant	-	-	-	-	-	rs76320586	IMPACT=MODIFIER;SYMBOL=CKAP2L;BIOTYPE=processed_transcript;INTRON=2/2;STRAND=-1;SYMBOL_SOURCE=HGNC;HGNC_ID=26877;AF=0.0371;AFR_AF=0.0711;AMR_AF=0.0418;EAS_AF=0;EUR_AF=0.0487;SAS_AF=0.0143
rs76320586	2:113516316-113516316	C	ENSG00000169607	ENST00000474331	Transcript	upstream_gene_variant	-	-	-	-	-	rs76320586	IMPACT=MODIFIER;SYMBOL=CKAP2L;BIOTYPE=retained_intron;DISTANCE=2665;STRAND=-1;SYMBOL_SOURCE=HGNC;HGNC_ID=26877;AF=0.0371;AFR_AF=0.0711;AMR_AF=0.0418;EAS_AF=0;EUR_AF=0.0487;SAS_AF=0.0143
rs76320586	2:113516316-113516316	C	ENSG00000169607	ENST00000481732	Transcript	intron_variant,non_coding_transcript_variant	-	-	-	-	-	rs76320586	IMPACT=MODIFIER;SYMBOL=CKAP2L;BIOTYPE=processed_transcript;INTRON=3/3;STRAND=-1;SYMBOL_SOURCE=HGNC;HGNC_ID=26877;AF=0.0371;AFR_AF=0.0711;AMR_AF=0.0418;EAS_AF=0;EUR_AF=0.0487;SAS_AF=0.0143
rs76320586	2:113516316-113516316	C	ENSG00000169607	ENST00000497357	Transcript	intron_variant,non_coding_transcript_variant	-	-	-	-	-	rs76320586	IMPACT=MODIFIER;SYMBOL=CKAP2L;BIOTYPE=processed_transcript;INTRON=3/3;STRAND=-1;SYMBOL_SOURCE=HGNC;HGNC_ID=26877;AF=0.0371;AFR_AF=0.0711;AMR_AF=0.0418;EAS_AF=0;EUR_AF=0.0487;SAS_AF=0.0143
rs76320586	2:113516316-113516316	C	ENSG00000169607	ENST00000541405	Transcript	intron_variant	-	-	-	-	-	rs76320586	IMPACT=MODIFIER;SYMBOL=CKAP2L;BIOTYPE=protein_coding;INTRON=3/8;STRAND=-1;SYMBOL_SOURCE=HGNC;HGNC_ID=26877;AF=0.0371;AFR_AF=0.0711;AMR_AF=0.0418;EAS_AF=0;EUR_AF=0.0487;SAS_AF=0.0143
rs10200192	2:113517944-113517944	C	ENSG00000169607	ENST00000302450	Transcript	intron_variant	-	-	-	-	-	rs10200192	IMPACT=MODIFIER;SYMBOL=CKAP2L;BIOTYPE=protein_coding;INTRON=3/8;STRAND=-1;SYMBOL_SOURCE=HGNC;HGNC_ID=26877;AF=0.5779;AFR_AF=0.944;AMR_AF=0.4481;EAS_AF=0.3105;EUR_AF=0.494;SAS_AF=0.5368
rs10200192	2:113517944-113517944	C	ENSG00000169607	ENST00000435431	Transcript	intron_variant,NMD_transcript_variant	-	-	-	-	-	rs10200192	IMPACT=MODIFIER;SYMBOL=CKAP2L;BIOTYPE=nonsense_mediated_decay;INTRON=3/9;STRAND=-1;SYMBOL_SOURCE=HGNC;HGNC_ID=26877;AF=0.5779;AFR_AF=0.944;AMR_AF=0.4481;EAS_AF=0.3105;EUR_AF=0.494;SAS_AF=0.5368
rs10200192	2:113517944-113517944	C	ENSG00000169607	ENST00000461876	Transcript	intron_variant,non_coding_transcript_variant	-	-	-	-	-	rs10200192	IMPACT=MODIFIER;SYMBOL=CKAP2L;BIOTYPE=processed_transcript;INTRON=2/2;STRAND=-1;SYMBOL_SOURCE=HGNC;HGNC_ID=26877;AF=0.5779;AFR_AF=0.944;AMR_AF=0.4481;EAS_AF=0.3105;EUR_AF=0.494;SAS_AF=0.5368
rs10200192	2:113517944-113517944	C	ENSG00000169607	ENST00000474331	Transcript	upstream_gene_variant	-	-	-	-	-	rs10200192	IMPACT=MODIFIER;SYMBOL=CKAP2L;BIOTYPE=retained_intron;DISTANCE=4293;STRAND=-1;SYMBOL_SOURCE=HGNC;HGNC_ID=26877;AF=0.5779;AFR_AF=0.944;AMR_AF=0.4481;EAS_AF=0.3105;EUR_AF=0.494;SAS_AF=0.5368
rs10200192	2:113517944-113517944	C	ENSG00000169607	ENST00000481732	Transcript	intron_variant,non_coding_transcript_variant	-	-	-	-	-	rs10200192	IMPACT=MODIFIER;SYMBOL=CKAP2L;BIOTYPE=processed_transcript;INTRON=3/3;STRAND=-1;SYMBOL_SOURCE=HGNC;HGNC_ID=26877;AF=0.5779;AFR_AF=0.944;AMR_AF=0.4481;EAS_AF=0.3105;EUR_AF=0.494;SAS_AF=0.5368
rs10200192	2:113517944-113517944	C	ENSG00000169607	ENST00000497357	Transcript	intron_variant,non_coding_transcript_variant	-	-	-	-	-	rs10200192	IMPACT=MODIFIER;SYMBOL=CKAP2L;BIOTYPE=processed_transcript;INTRON=3/3;STRAND=-1;SYMBOL_SOURCE=HGNC;HGNC_ID=26877;AF=0.5779;AFR_AF=0.944;AMR_AF=0.4481;EAS_AF=0.3105;EUR_AF=0.494;SAS_AF=0.5368
rs10200192	2:113517944-113517944	C	ENSG00000169607	ENST00000541405	Transcript	intron_variant	-	-	-	-	-	rs10200192	IMPACT=MODIFIER;SYMBOL=CKAP2L;BIOTYPE=protein_coding;INTRON=3/8;STRAND=-1;SYMBOL_SOURCE=HGNC;HGNC_ID=26877;AF=0.5779;AFR_AF=0.944;AMR_AF=0.4481;EAS_AF=0.3105;EUR_AF=0.494;SAS_AF=0.5368
rs13382217	2:113518868-113518868	T	ENSG00000169607	ENST00000302450	Transcript	intron_variant	-	-	-	-	-	rs13382217	IMPACT=MODIFIER;SYMBOL=CKAP2L;BIOTYPE=protein_coding;INTRON=2/8;STRAND=-1;SYMBOL_SOURCE=HGNC;HGNC_ID=26877;AF=0.5777;AFR_AF=0.944;AMR_AF=0.4481;EAS_AF=0.3105;EUR_AF=0.493;SAS_AF=0.5368
rs13382217	2:113518868-113518868	T	ENSG00000169607	ENST00000435431	Transcript	intron_variant,NMD_transcript_variant	-	-	-	-	-	rs13382217	IMPACT=MODIFIER;SYMBOL=CKAP2L;BIOTYPE=nonsense_mediated_decay;INTRON=2/9;STRAND=-1;SYMBOL_SOURCE=HGNC;HGNC_ID=26877;AF=0.5777;AFR_AF=0.944;AMR_AF=0.4481;EAS_AF=0.3105;EUR_AF=0.493;SAS_AF=0.5368
rs13382217	2:113518868-113518868	T	ENSG00000169607	ENST00000461876	Transcript	intron_variant,non_coding_transcript_variant	-	-	-	-	-	rs13382217	IMPACT=MODIFIER;SYMBOL=CKAP2L;BIOTYPE=processed_transcript;INTRON=2/2;STRAND=-1;SYMBOL_SOURCE=HGNC;HGNC_ID=26877;AF=0.5777;AFR_AF=0.944;AMR_AF=0.4481;EAS_AF=0.3105;EUR_AF=0.493;SAS_AF=0.5368
rs13382217	2:113518868-113518868	T	ENSG00000169607	ENST00000481732	Transcript	intron_variant,non_coding_transcript_variant	-	-	-	-	-	rs13382217	IMPACT=MODIFIER;SYMBOL=CKAP2L;BIOTYPE=processed_transcript;INTRON=2/3;STRAND=-1;SYMBOL_SOURCE=HGNC;HGNC_ID=26877;AF=0.5777;AFR_AF=0.944;AMR_AF=0.4481;EAS_AF=0.3105;EUR_AF=0.493;SAS_AF=0.5368
rs13382217	2:113518868-113518868	T	ENSG00000169607	ENST00000497357	Transcript	intron_variant,non_coding_transcript_variant	-	-	-	-	-	rs13382217	IMPACT=MODIFIER;SYMBOL=CKAP2L;BIOTYPE=processed_transcript;INTRON=2/3;STRAND=-1;SYMBOL_SOURCE=HGNC;HGNC_ID=26877;AF=0.5777;AFR_AF=0.944;AMR_AF=0.4481;EAS_AF=0.3105;EUR_AF=0.493;SAS_AF=0.5368
rs13382217	2:113518868-113518868	T	ENSG00000169607	ENST00000541405	Transcript	intron_variant	-	-	-	-	-	rs13382217	IMPACT=MODIFIER;SYMBOL=CKAP2L;BIOTYPE=protein_coding;INTRON=2/8;STRAND=-1;SYMBOL_SOURCE=HGNC;HGNC_ID=26877;AF=0.5777;AFR_AF=0.944;AMR_AF=0.4481;EAS_AF=0.3105;EUR_AF=0.493;SAS_AF=0.5368
rs7607470	2:113520530-113520530	A	ENSG00000169607	ENST00000302450	Transcript	intron_variant	-	-	-	-	-	rs7607470	IMPACT=MODIFIER;SYMBOL=CKAP2L;BIOTYPE=protein_coding;INTRON=1/8;STRAND=-1;SYMBOL_SOURCE=HGNC;HGNC_ID=26877;AF=0.5002;AFR_AF=0.6573;AMR_AF=0.4366;EAS_AF=0.3105;EUR_AF=0.492;SAS_AF=0.5368
rs7607470	2:113520530-113520530	A	ENSG00000169607	ENST00000435431	Transcript	intron_variant,NMD_transcript_variant	-	-	-	-	-	rs7607470	IMPACT=MODIFIER;SYMBOL=CKAP2L;BIOTYPE=nonsense_mediated_decay;INTRON=1/9;STRAND=-1;SYMBOL_SOURCE=HGNC;HGNC_ID=26877;AF=0.5002;AFR_AF=0.6573;AMR_AF=0.4366;EAS_AF=0.3105;EUR_AF=0.492;SAS_AF=0.5368
rs7607470	2:113520530-113520530	A	ENSG00000169607	ENST00000461876	Transcript	intron_variant,non_coding_transcript_variant	-	-	-	-	-	rs7607470	IMPACT=MODIFIER;SYMBOL=CKAP2L;BIOTYPE=processed_transcript;INTRON=1/2;STRAND=-1;SYMBOL_SOURCE=HGNC;HGNC_ID=26877;AF=0.5002;AFR_AF=0.6573;AMR_AF=0.4366;EAS_AF=0.3105;EUR_AF=0.492;SAS_AF=0.5368
rs7607470	2:113520530-113520530	A	ENSG00000169607	ENST00000481732	Transcript	intron_variant,non_coding_transcript_variant	-	-	-	-	-	rs7607470	IMPACT=MODIFIER;SYMBOL=CKAP2L;BIOTYPE=processed_transcript;INTRON=1/3;STRAND=-1;SYMBOL_SOURCE=HGNC;HGNC_ID=26877;AF=0.5002;AFR_AF=0.6573;AMR_AF=0.4366;EAS_AF=0.3105;EUR_AF=0.492;SAS_AF=0.5368
rs7607470	2:113520530-113520530	A	ENSG00000169607	ENST00000497357	Transcript	intron_variant,non_coding_transcript_variant	-	-	-	-	-	rs7607470	IMPACT=MODIFIER;SYMBOL=CKAP2L;BIOTYPE=processed_transcript;INTRON=1/3;STRAND=-1;SYMBOL_SOURCE=HGNC;HGNC_ID=26877;AF=0.5002;AFR_AF=0.6573;AMR_AF=0.4366;EAS_AF=0.3105;EUR_AF=0.492;SAS_AF=0.5368
rs7607470	2:113520530-113520530	A	ENSG00000169607	ENST00000541405	Transcript	intron_variant	-	-	-	-	-	rs7607470	IMPACT=MODIFIER;SYMBOL=CKAP2L;BIOTYPE=protein_coding;INTRON=1/8;STRAND=-1;SYMBOL_SOURCE=HGNC;HGNC_ID=26877;AF=0.5002;AFR_AF=0.6573;AMR_AF=0.4366;EAS_AF=0.3105;EUR_AF=0.492;SAS_AF=0.5368
rs6712572	2:113520678-113520678	T	ENSG00000169607	ENST00000302450	Transcript	intron_variant	-	-	-	-	-	rs6712572	IMPACT=MODIFIER;SYMBOL=CKAP2L;BIOTYPE=protein_coding;INTRON=1/8;STRAND=-1;SYMBOL_SOURCE=HGNC;HGNC_ID=26877;AF=0.5781;AFR_AF=0.9448;AMR_AF=0.4481;EAS_AF=0.3105;EUR_AF=0.493;SAS_AF=0.5378;PUBMED=18576312,27775096,18418395,26504858,23547563
rs6712572	2:113520678-113520678	T	ENSG00000169607	ENST00000435431	Transcript	intron_variant,NMD_transcript_variant	-	-	-	-	-	rs6712572	IMPACT=MODIFIER;SYMBOL=CKAP2L;BIOTYPE=nonsense_mediated_decay;INTRON=1/9;STRAND=-1;SYMBOL_SOURCE=HGNC;HGNC_ID=26877;AF=0.5781;AFR_AF=0.9448;AMR_AF=0.4481;EAS_AF=0.3105;EUR_AF=0.493;SAS_AF=0.5378;PUBMED=18576312,27775096,18418395,26504858,23547563
rs6712572	2:113520678-113520678	T	ENSG00000169607	ENST00000461876	Transcript	intron_variant,non_coding_transcript_variant	-	-	-	-	-	rs6712572	IMPACT=MODIFIER;SYMBOL=CKAP2L;BIOTYPE=processed_transcript;INTRON=1/2;STRAND=-1;SYMBOL_SOURCE=HGNC;HGNC_ID=26877;AF=0.5781;AFR_AF=0.9448;AMR_AF=0.4481;EAS_AF=0.3105;EUR_AF=0.493;SAS_AF=0.5378;PUBMED=18576312,27775096,18418395,26504858,23547563
rs6712572	2:113520678-113520678	T	ENSG00000169607	ENST00000481732	Transcript	intron_variant,non_coding_transcript_variant	-	-	-	-	-	rs6712572	IMPACT=MODIFIER;SYMBOL=CKAP2L;BIOTYPE=processed_transcript;INTRON=1/3;STRAND=-1;SYMBOL_SOURCE=HGNC;HGNC_ID=26877;AF=0.5781;AFR_AF=0.9448;AMR_AF=0.4481;EAS_AF=0.3105;EUR_AF=0.493;SAS_AF=0.5378;PUBMED=18576312,27775096,18418395,26504858,23547563
rs6712572	2:113520678-113520678	T	ENSG00000169607	ENST00000497357	Transcript	intron_variant,non_coding_transcript_variant	-	-	-	-	-	rs6712572	IMPACT=MODIFIER;SYMBOL=CKAP2L;BIOTYPE=processed_transcript;INTRON=1/3;STRAND=-1;SYMBOL_SOURCE=HGNC;HGNC_ID=26877;AF=0.5781;AFR_AF=0.9448;AMR_AF=0.4481;EAS_AF=0.3105;EUR_AF=0.493;SAS_AF=0.5378;PUBMED=18576312,27775096,18418395,26504858,23547563
rs6712572	2:113520678-113520678	T	ENSG00000169607	ENST00000541405	Transcript	intron_variant	-	-	-	-	-	rs6712572	IMPACT=MODIFIER;SYMBOL=CKAP2L;BIOTYPE=protein_coding;INTRON=1/8;STRAND=-1;SYMBOL_SOURCE=HGNC;HGNC_ID=26877;AF=0.5781;AFR_AF=0.9448;AMR_AF=0.4481;EAS_AF=0.3105;EUR_AF=0.493;SAS_AF=0.5378;PUBMED=18576312,27775096,18418395,26504858,23547563
rs74900323	2:113520933-113520933	C	ENSG00000169607	ENST00000302450	Transcript	intron_variant	-	-	-	-	-	rs74900323	IMPACT=MODIFIER;SYMBOL=CKAP2L;BIOTYPE=protein_coding;INTRON=1/8;STRAND=-1;SYMBOL_SOURCE=HGNC;HGNC_ID=26877;AF=0.0357;AFR_AF=0.0666;AMR_AF=0.0418;EAS_AF=0;EUR_AF=0.0487;SAS_AF=0.0133
rs74900323	2:113520933-113520933	C	ENSG00000169607	ENST00000435431	Transcript	intron_variant,NMD_transcript_variant	-	-	-	-	-	rs74900323	IMPACT=MODIFIER;SYMBOL=CKAP2L;BIOTYPE=nonsense_mediated_decay;INTRON=1/9;STRAND=-1;SYMBOL_SOURCE=HGNC;HGNC_ID=26877;AF=0.0357;AFR_AF=0.0666;AMR_AF=0.0418;EAS_AF=0;EUR_AF=0.0487;SAS_AF=0.0133
rs74900323	2:113520933-113520933	C	ENSG00000169607	ENST00000461876	Transcript	intron_variant,non_coding_transcript_variant	-	-	-	-	-	rs74900323	IMPACT=MODIFIER;SYMBOL=CKAP2L;BIOTYPE=processed_transcript;INTRON=1/2;STRAND=-1;SYMBOL_SOURCE=HGNC;HGNC_ID=26877;AF=0.0357;AFR_AF=0.0666;AMR_AF=0.0418;EAS_AF=0;EUR_AF=0.0487;SAS_AF=0.0133
rs74900323	2:113520933-113520933	C	ENSG00000169607	ENST00000481732	Transcript	intron_variant,non_coding_transcript_variant	-	-	-	-	-	rs74900323	IMPACT=MODIFIER;SYMBOL=CKAP2L;BIOTYPE=processed_transcript;INTRON=1/3;STRAND=-1;SYMBOL_SOURCE=HGNC;HGNC_ID=26877;AF=0.0357;AFR_AF=0.0666;AMR_AF=0.0418;EAS_AF=0;EUR_AF=0.0487;SAS_AF=0.0133
rs74900323	2:113520933-113520933	C	ENSG00000169607	ENST00000497357	Transcript	intron_variant,non_coding_transcript_variant	-	-	-	-	-	rs74900323	IMPACT=MODIFIER;SYMBOL=CKAP2L;BIOTYPE=processed_transcript;INTRON=1/3;STRAND=-1;SYMBOL_SOURCE=HGNC;HGNC_ID=26877;AF=0.0357;AFR_AF=0.0666;AMR_AF=0.0418;EAS_AF=0;EUR_AF=0.0487;SAS_AF=0.0133
rs74900323	2:113520933-113520933	C	ENSG00000169607	ENST00000541405	Transcript	intron_variant	-	-	-	-	-	rs74900323	IMPACT=MODIFIER;SYMBOL=CKAP2L;BIOTYPE=protein_coding;INTRON=1/8;STRAND=-1;SYMBOL_SOURCE=HGNC;HGNC_ID=26877;AF=0.0357;AFR_AF=0.0666;AMR_AF=0.0418;EAS_AF=0;EUR_AF=0.0487;SAS_AF=0.0133
rs7591704	2:113521157-113521157	G	ENSG00000169607	ENST00000302450	Transcript	intron_variant	-	-	-	-	-	rs7591704	IMPACT=MODIFIER;SYMBOL=CKAP2L;BIOTYPE=protein_coding;INTRON=1/8;STRAND=-1;SYMBOL_SOURCE=HGNC;HGNC_ID=26877;AF=0.5579;AFR_AF=0.8343;AMR_AF=0.4409;EAS_AF=0.3185;EUR_AF=0.4871;SAS_AF=0.5869
rs7591704	2:113521157-113521157	G	ENSG00000169607	ENST00000435431	Transcript	intron_variant,NMD_transcript_variant	-	-	-	-	-	rs7591704	IMPACT=MODIFIER;SYMBOL=CKAP2L;BIOTYPE=nonsense_mediated_decay;INTRON=1/9;STRAND=-1;SYMBOL_SOURCE=HGNC;HGNC_ID=26877;AF=0.5579;AFR_AF=0.8343;AMR_AF=0.4409;EAS_AF=0.3185;EUR_AF=0.4871;SAS_AF=0.5869
rs7591704	2:113521157-113521157	G	ENSG00000169607	ENST00000461876	Transcript	intron_variant,non_coding_transcript_variant	-	-	-	-	-	rs7591704	IMPACT=MODIFIER;SYMBOL=CKAP2L;BIOTYPE=processed_transcript;INTRON=1/2;STRAND=-1;SYMBOL_SOURCE=HGNC;HGNC_ID=26877;AF=0.5579;AFR_AF=0.8343;AMR_AF=0.4409;EAS_AF=0.3185;EUR_AF=0.4871;SAS_AF=0.5869
rs7591704	2:113521157-113521157	G	ENSG00000169607	ENST00000481732	Transcript	intron_variant,non_coding_transcript_variant	-	-	-	-	-	rs7591704	IMPACT=MODIFIER;SYMBOL=CKAP2L;BIOTYPE=processed_transcript;INTRON=1/3;STRAND=-1;SYMBOL_SOURCE=HGNC;HGNC_ID=26877;AF=0.5579;AFR_AF=0.8343;AMR_AF=0.4409;EAS_AF=0.3185;EUR_AF=0.4871;SAS_AF=0.5869
rs7591704	2:113521157-113521157	G	ENSG00000169607	ENST00000497357	Transcript	intron_variant,non_coding_transcript_variant	-	-	-	-	-	rs7591704	IMPACT=MODIFIER;SYMBOL=CKAP2L;BIOTYPE=processed_transcript;INTRON=1/3;STRAND=-1;SYMBOL_SOURCE=HGNC;HGNC_ID=26877;AF=0.5579;AFR_AF=0.8343;AMR_AF=0.4409;EAS_AF=0.3185;EUR_AF=0.4871;SAS_AF=0.5869
rs7591704	2:113521157-113521157	G	ENSG00000169607	ENST00000541405	Transcript	intron_variant	-	-	-	-	-	rs7591704	IMPACT=MODIFIER;SYMBOL=CKAP2L;BIOTYPE=protein_coding;INTRON=1/8;STRAND=-1;SYMBOL_SOURCE=HGNC;HGNC_ID=26877;AF=0.5579;AFR_AF=0.8343;AMR_AF=0.4409;EAS_AF=0.3185;EUR_AF=0.4871;SAS_AF=0.5869
rs7567467	2:113521592-113521592	T	ENSG00000169607	ENST00000302450	Transcript	intron_variant	-	-	-	-	-	rs7567467	IMPACT=MODIFIER;SYMBOL=CKAP2L;BIOTYPE=protein_coding;INTRON=1/8;STRAND=-1;SYMBOL_SOURCE=HGNC;HGNC_ID=26877;AF=0.0667;AFR_AF=0.0053;AMR_AF=0.0663;EAS_AF=0.0099;EUR_AF=0.1223;SAS_AF=0.1513
rs7567467	2:113521592-113521592	T	ENSG00000169607	ENST00000435431	Transcript	intron_variant,NMD_transcript_variant	-	-	-	-	-	rs7567467	IMPACT=MODIFIER;SYMBOL=CKAP2L;BIOTYPE=nonsense_mediated_decay;INTRON=1/9;STRAND=-1;SYMBOL_SOURCE=HGNC;HGNC_ID=26877;AF=0.0667;AFR_AF=0.0053;AMR_AF=0.0663;EAS_AF=0.0099;EUR_AF=0.1223;SAS_AF=0.1513
rs7567467	2:113521592-113521592	T	ENSG00000169607	ENST00000461876	Transcript	intron_variant,non_coding_transcript_variant	-	-	-	-	-	rs7567467	IMPACT=MODIFIER;SYMBOL=CKAP2L;BIOTYPE=processed_transcript;INTRON=1/2;STRAND=-1;SYMBOL_SOURCE=HGNC;HGNC_ID=26877;AF=0.0667;AFR_AF=0.0053;AMR_AF=0.0663;EAS_AF=0.0099;EUR_AF=0.1223;SAS_AF=0.1513
rs7567467	2:113521592-113521592	T	ENSG00000169607	ENST00000481732	Transcript	intron_variant,non_coding_transcript_variant	-	-	-	-	-	rs7567467	IMPACT=MODIFIER;SYMBOL=CKAP2L;BIOTYPE=processed_transcript;INTRON=1/3;STRAND=-1;SYMBOL_SOURCE=HGNC;HGNC_ID=26877;AF=0.0667;AFR_AF=0.0053;AMR_AF=0.0663;EAS_AF=0.0099;EUR_AF=0.1223;SAS_AF=0.1513
rs7567467	2:113521592-113521592	T	ENSG00000169607	ENST00000497357	Transcript	non_coding_transcript_exon_variant	103	-	-	-	-	rs7567467	IMPACT=MODIFIER;SYMBOL=CKAP2L;BIOTYPE=processed_transcript;EXON=1/4;STRAND=-1;SYMBOL_SOURCE=HGNC;HGNC_ID=26877;AF=0.0667;AFR_AF=0.0053;AMR_AF=0.0663;EAS_AF=0.0099;EUR_AF=0.1223;SAS_AF=0.1513
rs7567467	2:113521592-113521592	T	ENSG00000169607	ENST00000541405	Transcript	intron_variant	-	-	-	-	-	rs7567467	IMPACT=MODIFIER;SYMBOL=CKAP2L;BIOTYPE=protein_coding;INTRON=1/8;STRAND=-1;SYMBOL_SOURCE=HGNC;HGNC_ID=26877;AF=0.0667;AFR_AF=0.0053;AMR_AF=0.0663;EAS_AF=0.0099;EUR_AF=0.1223;SAS_AF=0.1513
rs7567467	2:113521592-113521592	T	-	ENSR00000121983	RegulatoryFeature	regulatory_region_variant	-	-	-	-	-	rs7567467	IMPACT=MODIFIER;BIOTYPE=promoter;AF=0.0667;AFR_AF=0.0053;AMR_AF=0.0663;EAS_AF=0.0099;EUR_AF=0.1223;SAS_AF=0.1513
rs7594852	2:113521754-113521754	T	ENSG00000169607	ENST00000302450	Transcript	intron_variant	-	-	-	-	-	rs7594852	IMPACT=MODIFIER;SYMBOL=CKAP2L;BIOTYPE=protein_coding;INTRON=1/8;STRAND=-1;SYMBOL_SOURCE=HGNC;HGNC_ID=26877;AF=0.3842;AFR_AF=0.4017;AMR_AF=0.2767;EAS_AF=0.256;EUR_AF=0.4801;SAS_AF=0.4703
rs7594852	2:113521754-113521754	T	ENSG00000169607	ENST00000435431	Transcript	intron_variant,NMD_transcript_variant	-	-	-	-	-	rs7594852	IMPACT=MODIFIER;SYMBOL=CKAP2L;BIOTYPE=nonsense_mediated_decay;INTRON=1/9;STRAND=-1;SYMBOL_SOURCE=HGNC;HGNC_ID=26877;AF=0.3842;AFR_AF=0.4017;AMR_AF=0.2767;EAS_AF=0.256;EUR_AF=0.4801;SAS_AF=0.4703
rs7594852	2:113521754-113521754	T	ENSG00000169607	ENST00000461876	Transcript	intron_variant,non_coding_transcript_variant	-	-	-	-	-	rs7594852	IMPACT=MODIFIER;SYMBOL=CKAP2L;BIOTYPE=processed_transcript;INTRON=1/2;STRAND=-1;SYMBOL_SOURCE=HGNC;HGNC_ID=26877;AF=0.3842;AFR_AF=0.4017;AMR_AF=0.2767;EAS_AF=0.256;EUR_AF=0.4801;SAS_AF=0.4703
rs7594852	2:113521754-113521754	T	ENSG00000169607	ENST00000481732	Transcript	intron_variant,non_coding_transcript_variant	-	-	-	-	-	rs7594852	IMPACT=MODIFIER;SYMBOL=CKAP2L;BIOTYPE=processed_transcript;INTRON=1/3;STRAND=-1;SYMBOL_SOURCE=HGNC;HGNC_ID=26877;AF=0.3842;AFR_AF=0.4017;AMR_AF=0.2767;EAS_AF=0.256;EUR_AF=0.4801;SAS_AF=0.4703
rs7594852	2:113521754-113521754	T	ENSG00000169607	ENST00000497357	Transcript	upstream_gene_variant	-	-	-	-	-	rs7594852	IMPACT=MODIFIER;SYMBOL=CKAP2L;BIOTYPE=processed_transcript;DISTANCE=60;STRAND=-1;SYMBOL_SOURCE=HGNC;HGNC_ID=26877;AF=0.3842;AFR_AF=0.4017;AMR_AF=0.2767;EAS_AF=0.256;EUR_AF=0.4801;SAS_AF=0.4703
rs7594852	2:113521754-113521754	T	ENSG00000169607	ENST00000541405	Transcript	intron_variant	-	-	-	-	-	rs7594852	IMPACT=MODIFIER;SYMBOL=CKAP2L;BIOTYPE=protein_coding;INTRON=1/8;STRAND=-1;SYMBOL_SOURCE=HGNC;HGNC_ID=26877;AF=0.3842;AFR_AF=0.4017;AMR_AF=0.2767;EAS_AF=0.256;EUR_AF=0.4801;SAS_AF=0.4703
rs7594852	2:113521754-113521754	T	-	ENSR00000121983	RegulatoryFeature	regulatory_region_variant	-	-	-	-	-	rs7594852	IMPACT=MODIFIER;BIOTYPE=promoter;AF=0.3842;AFR_AF=0.4017;AMR_AF=0.2767;EAS_AF=0.256;EUR_AF=0.4801;SAS_AF=0.4703
rs2048874	2:113523967-113523967	T	ENSG00000169607	ENST00000302450	Transcript	upstream_gene_variant	-	-	-	-	-	rs2048874	IMPACT=MODIFIER;SYMBOL=CKAP2L;BIOTYPE=protein_coding;DISTANCE=1713;STRAND=-1;SYMBOL_SOURCE=HGNC;HGNC_ID=26877;AF=0.0805;AFR_AF=0.0681;AMR_AF=0.0749;EAS_AF=0.001;EUR_AF=0.1223;SAS_AF=0.1401;PUBMED=20157068,21968104,22723975,19036616
rs2048874	2:113523967-113523967	T	ENSG00000169607	ENST00000435431	Transcript	upstream_gene_variant	-	-	-	-	-	rs2048874	IMPACT=MODIFIER;SYMBOL=CKAP2L;BIOTYPE=nonsense_mediated_decay;DISTANCE=1773;STRAND=-1;SYMBOL_SOURCE=HGNC;HGNC_ID=26877;AF=0.0805;AFR_AF=0.0681;AMR_AF=0.0749;EAS_AF=0.001;EUR_AF=0.1223;SAS_AF=0.1401;PUBMED=20157068,21968104,22723975,19036616
rs2048874	2:113523967-113523967	T	ENSG00000169607	ENST00000461876	Transcript	upstream_gene_variant	-	-	-	-	-	rs2048874	IMPACT=MODIFIER;SYMBOL=CKAP2L;BIOTYPE=processed_transcript;DISTANCE=1726;STRAND=-1;SYMBOL_SOURCE=HGNC;HGNC_ID=26877;AF=0.0805;AFR_AF=0.0681;AMR_AF=0.0749;EAS_AF=0.001;EUR_AF=0.1223;SAS_AF=0.1401;PUBMED=20157068,21968104,22723975,19036616
rs2048874	2:113523967-113523967	T	ENSG00000169607	ENST00000481732	Transcript	upstream_gene_variant	-	-	-	-	-	rs2048874	IMPACT=MODIFIER;SYMBOL=CKAP2L;BIOTYPE=processed_transcript;DISTANCE=1772;STRAND=-1;SYMBOL_SOURCE=HGNC;HGNC_ID=26877;AF=0.0805;AFR_AF=0.0681;AMR_AF=0.0749;EAS_AF=0.001;EUR_AF=0.1223;SAS_AF=0.1401;PUBMED=20157068,21968104,22723975,19036616
rs2048874	2:113523967-113523967	T	ENSG00000169607	ENST00000497357	Transcript	upstream_gene_variant	-	-	-	-	-	rs2048874	IMPACT=MODIFIER;SYMBOL=CKAP2L;BIOTYPE=processed_transcript;DISTANCE=2273;STRAND=-1;SYMBOL_SOURCE=HGNC;HGNC_ID=26877;AF=0.0805;AFR_AF=0.0681;AMR_AF=0.0749;EAS_AF=0.001;EUR_AF=0.1223;SAS_AF=0.1401;PUBMED=20157068,21968104,22723975,19036616
rs2048874	2:113523967-113523967	T	ENSG00000169607	ENST00000541405	Transcript	upstream_gene_variant	-	-	-	-	-	rs2048874	IMPACT=MODIFIER;SYMBOL=CKAP2L;BIOTYPE=protein_coding;DISTANCE=1763;STRAND=-1;SYMBOL_SOURCE=HGNC;HGNC_ID=26877;AF=0.0805;AFR_AF=0.0681;AMR_AF=0.0749;EAS_AF=0.001;EUR_AF=0.1223;SAS_AF=0.1401;PUBMED=20157068,21968104,22723975,19036616
rs6542095	2:113529183-113529183	T	ENSG00000115008	ENST00000263339	Transcript	downstream_gene_variant	-	-	-	-	-	rs6542095	IMPACT=MODIFIER;SYMBOL=IL1A;BIOTYPE=protein_coding;DISTANCE=2309;STRAND=-1;SYMBOL_SOURCE=HGNC;HGNC_ID=5991;AF=0.6204;AFR_AF=0.8048;AMR_AF=0.5245;EAS_AF=0.2946;EUR_AF=0.6779;SAS_AF=0.7157;PHENO=1;PUBMED=25336714,20844546,26337243
rs3783550	2:113532885-113532885	T	ENSG00000115008	ENST00000263339	Transcript	intron_variant	-	-	-	-	-	rs3783550	IMPACT=MODIFIER;SYMBOL=IL1A;BIOTYPE=protein_coding;INTRON=6/6;STRAND=-1;SYMBOL_SOURCE=HGNC;HGNC_ID=5991;AF=0.6204;AFR_AF=0.8048;AMR_AF=0.5245;EAS_AF=0.2946;EUR_AF=0.6779;SAS_AF=0.7157;AA_AF=0.7767;EA_AF=0.6999;gnomAD_AF=0.639;gnomAD_AFR_AF=0.7896;gnomAD_AMR_AF=0.4623;gnomAD_ASJ_AF=0.7358;gnomAD_EAS_AF=0.2953;gnomAD_FIN_AF=0.6067;gnomAD_NFE_AF=0.7004;gnomAD_OTH_AF=0.6601;gnomAD_SAS_AF=0.7207;PUBME…
rs3783547	2:113533339-113533339	G	ENSG00000115008	ENST00000263339	Transcript	intron_variant	-	-	-	-	-	rs3783547	IMPACT=MODIFIER;SYMBOL=IL1A;BIOTYPE=protein_coding;INTRON=6/6;STRAND=-1;SYMBOL_SOURCE=HGNC;HGNC_ID=5991;AF=0.3466;AFR_AF=0.4297;AMR_AF=0.2478;EAS_AF=0.2212;EUR_AF=0.3907;SAS_AF=0.3885;PUBMED=16918024,18609743,23130225,21035081
rs13000462	2:113534024-113534024	C	ENSG00000115008	ENST00000263339	Transcript	intron_variant	-	-	-	-	-	rs13000462	IMPACT=MODIFIER;SYMBOL=IL1A;BIOTYPE=protein_coding;INTRON=6/6;STRAND=-1;SYMBOL_SOURCE=HGNC;HGNC_ID=5991;AF=0.621;AFR_AF=0.8048;AMR_AF=0.5259;EAS_AF=0.2946;EUR_AF=0.6779;SAS_AF=0.7178;PUBMED=25336714
rs3783546	2:113534830-113534830	C	ENSG00000115008	ENST00000263339	Transcript	intron_variant	-	-	-	-	-	rs3783546	IMPACT=MODIFIER;SYMBOL=IL1A;BIOTYPE=protein_coding;INTRON=6/6;STRAND=-1;SYMBOL_SOURCE=HGNC;HGNC_ID=5991;AF=0.6204;AFR_AF=0.8048;AMR_AF=0.5245;EAS_AF=0.2946;EUR_AF=0.6779;SAS_AF=0.7157;PUBMED=25541970,25075970,22674296,24670917,25652333,21968104,20178882,20113359,28423679
rs2071376	2:113535395-113535395	A	ENSG00000115008	ENST00000263339	Transcript	intron_variant	-	-	-	-	-	rs2071376	IMPACT=MODIFIER;SYMBOL=IL1A;BIOTYPE=protein_coding;INTRON=6/6;STRAND=-1;SYMBOL_SOURCE=HGNC;HGNC_ID=5991;PUBMED=23289806,26200829,25254113,19043479,20347268,27350955,25336714,26063326,23592922
rs2071376	2:113535395-113535395	T	ENSG00000115008	ENST00000263339	Transcript	intron_variant	-	-	-	-	-	rs2071376	IMPACT=MODIFIER;SYMBOL=IL1A;BIOTYPE=protein_coding;INTRON=6/6;STRAND=-1;SYMBOL_SOURCE=HGNC;HGNC_ID=5991;AFR_AF=0.8048;AMR_AF=0.5245;EAS_AF=0.2946;EUR_AF=0.6779;SAS_AF=0.7157;PUBMED=23289806,26200829,25254113,19043479,20347268,27350955,25336714,26063326,23592922
rs3783543	2:113536651-113536651	G	ENSG00000115008	ENST00000263339	Transcript	intron_variant	-	-	-	-	-	rs3783543	IMPACT=MODIFIER;SYMBOL=IL1A;BIOTYPE=protein_coding;INTRON=5/6;STRAND=-1;SYMBOL_SOURCE=HGNC;HGNC_ID=5991;AF=0.6204;AFR_AF=0.8048;AMR_AF=0.5245;EAS_AF=0.2946;EUR_AF=0.6779;SAS_AF=0.7157;PUBMED=16918024,18609743,23130225,25336714,21035081
rs3783539	2:113537579-113537579	C	ENSG00000115008	ENST00000263339	Transcript	intron_variant	-	-	-	-	-	rs3783539	IMPACT=MODIFIER;SYMBOL=IL1A;BIOTYPE=protein_coding;INTRON=4/6;STRAND=-1;SYMBOL_SOURCE=HGNC;HGNC_ID=5991;AF=0.6639;AFR_AF=0.9637;AMR_AF=0.5346;EAS_AF=0.2946;EUR_AF=0.6789;SAS_AF=0.7157
rs3783533	2:113538779-113538779	A	ENSG00000115008	ENST00000263339	Transcript	intron_variant	-	-	-	-	-	rs3783533	IMPACT=MODIFIER;SYMBOL=IL1A;BIOTYPE=protein_coding;INTRON=4/6;STRAND=-1;SYMBOL_SOURCE=HGNC;HGNC_ID=5991;AF=0.6206;AFR_AF=0.8048;AMR_AF=0.5245;EAS_AF=0.2946;EUR_AF=0.6789;SAS_AF=0.7157
rs1533463	2:113538782-113538782	A	ENSG00000115008	ENST00000263339	Transcript	intron_variant	-	-	-	-	-	rs1533463	IMPACT=MODIFIER;SYMBOL=IL1A;BIOTYPE=protein_coding;INTRON=4/6;STRAND=-1;SYMBOL_SOURCE=HGNC;HGNC_ID=5991;AF=0.6482;AFR_AF=0.907;AMR_AF=0.5274;EAS_AF=0.2946;EUR_AF=0.6799;SAS_AF=0.7157
rs2856838	2:113539972-113539972	A	ENSG00000115008	ENST00000263339	Transcript	intron_variant	-	-	-	-	-	rs2856838	IMPACT=MODIFIER;SYMBOL=IL1A;BIOTYPE=protein_coding;INTRON=3/6;STRAND=-1;SYMBOL_SOURCE=HGNC;HGNC_ID=5991;AF=0.3313;AFR_AF=0.3722;AMR_AF=0.2464;EAS_AF=0.2212;EUR_AF=0.3907;SAS_AF=0.3885;PUBMED=21756351,22674296,24670917,22282663,20157068,21968104,22723975,27030001,20178882,17205326,20113359
rs2856838	2:113539972-113539972	A	-	ENSR00000121986	RegulatoryFeature	regulatory_region_variant	-	-	-	-	-	rs2856838	IMPACT=MODIFIER;BIOTYPE=promoter_flanking_region;AF=0.3313;AFR_AF=0.3722;AMR_AF=0.2464;EAS_AF=0.2212;EUR_AF=0.3907;SAS_AF=0.3885;PUBMED=21756351,22674296,24670917,22282663,20157068,21968104,22723975,27030001,20178882,17205326,20113359
rs2071373	2:113540084-113540084	A	ENSG00000115008	ENST00000263339	Transcript	intron_variant	-	-	-	-	-	rs2071373	IMPACT=MODIFIER;SYMBOL=IL1A;BIOTYPE=protein_coding;INTRON=3/6;STRAND=-1;SYMBOL_SOURCE=HGNC;HGNC_ID=5991;AF=0.6639;AFR_AF=0.9637;AMR_AF=0.5346;EAS_AF=0.2946;EUR_AF=0.6789;SAS_AF=0.7157;PUBMED=20347268,21362111,20536609,17205326,24527683,23927441
rs2071373	2:113540084-113540084	A	-	ENSR00000121986	RegulatoryFeature	regulatory_region_variant	-	-	-	-	-	rs2071373	IMPACT=MODIFIER;BIOTYPE=promoter_flanking_region;AF=0.6639;AFR_AF=0.9637;AMR_AF=0.5346;EAS_AF=0.2946;EUR_AF=0.6789;SAS_AF=0.7157;PUBMED=20347268,21362111,20536609,17205326,24527683,23927441
rs1609682	2:113540205-113540205	T	ENSG00000115008	ENST00000263339	Transcript	intron_variant	-	-	-	-	-	rs1609682	IMPACT=MODIFIER;SYMBOL=IL1A;BIOTYPE=protein_coding;INTRON=3/6;STRAND=-1;SYMBOL_SOURCE=HGNC;HGNC_ID=5991;AF=0.6204;AFR_AF=0.8048;AMR_AF=0.5245;EAS_AF=0.2946;EUR_AF=0.6779;SAS_AF=0.7157;PUBMED=21756351,18576312
rs1609682	2:113540205-113540205	T	-	ENSR00000121986	RegulatoryFeature	regulatory_region_variant	-	-	-	-	-	rs1609682	IMPACT=MODIFIER;BIOTYPE=promoter_flanking_region;AF=0.6204;AFR_AF=0.8048;AMR_AF=0.5245;EAS_AF=0.2946;EUR_AF=0.6779;SAS_AF=0.7157;PUBMED=21756351,18576312
rs3783526	2:113541807-113541807	C	ENSG00000115008	ENST00000263339	Transcript	intron_variant	-	-	-	-	-	rs3783526	IMPACT=MODIFIER;SYMBOL=IL1A;BIOTYPE=protein_coding;INTRON=1/6;STRAND=-1;SYMBOL_SOURCE=HGNC;HGNC_ID=5991;AF=0.6639;AFR_AF=0.9637;AMR_AF=0.5346;EAS_AF=0.2946;EUR_AF=0.6789;SAS_AF=0.7157;PUBMED=27775096,16508980,19541528,18723088
rs3783526	2:113541807-113541807	C	-	ENSR00000121987	RegulatoryFeature	regulatory_region_variant	-	-	-	-	-	rs3783526	IMPACT=MODIFIER;BIOTYPE=promoter_flanking_region;AF=0.6639;AFR_AF=0.9637;AMR_AF=0.5346;EAS_AF=0.2946;EUR_AF=0.6789;SAS_AF=0.7157;PUBMED=27775096,16508980,19541528,18723088
rs3783525	2:113541819-113541819	A	ENSG00000115008	ENST00000263339	Transcript	intron_variant	-	-	-	-	-	rs3783525	IMPACT=MODIFIER;SYMBOL=IL1A;BIOTYPE=protein_coding;INTRON=1/6;STRAND=-1;SYMBOL_SOURCE=HGNC;HGNC_ID=5991;AF=0.6204;AFR_AF=0.8048;AMR_AF=0.5245;EAS_AF=0.2946;EUR_AF=0.6779;SAS_AF=0.7157;PUBMED=25336714,18723088
rs3783525	2:113541819-113541819	A	-	ENSR00000121987	RegulatoryFeature	regulatory_region_variant	-	-	-	-	-	rs3783525	IMPACT=MODIFIER;BIOTYPE=promoter_flanking_region;AF=0.6204;AFR_AF=0.8048;AMR_AF=0.5245;EAS_AF=0.2946;EUR_AF=0.6779;SAS_AF=0.7157;PUBMED=25336714,18723088
rs3783521	2:113543577-113543577	A	ENSG00000115008	ENST00000263339	Transcript	upstream_gene_variant	-	-	-	-	-	rs3783521	IMPACT=MODIFIER;SYMBOL=IL1A;BIOTYPE=protein_coding;DISTANCE=1410;STRAND=-1;SYMBOL_SOURCE=HGNC;HGNC_ID=5991;AF=0.3385;AFR_AF=0.0363;AMR_AF=0.4654;EAS_AF=0.7063;EUR_AF=0.3211;SAS_AF=0.2955;PUBMED=22674296,20178882,21875636
rs3783516	2:113545678-113545678	C	ENSG00000115008	ENST00000263339	Transcript	upstream_gene_variant	-	-	-	-	-	rs3783516	IMPACT=MODIFIER;SYMBOL=IL1A;BIOTYPE=protein_coding;DISTANCE=3511;STRAND=-1;SYMBOL_SOURCE=HGNC;HGNC_ID=5991;AF=0.6687;AFR_AF=0.6286;AMR_AF=0.7522;EAS_AF=0.7788;EUR_AF=0.6093;SAS_AF=0.6115;PUBMED=22282663,21875636,19036616
rs3783516	2:113545678-113545678	C	-	ENSR00000121988	RegulatoryFeature	regulatory_region_variant	-	-	-	-	-	rs3783516	IMPACT=MODIFIER;BIOTYPE=enhancer;AF=0.6687;AFR_AF=0.6286;AMR_AF=0.7522;EAS_AF=0.7788;EUR_AF=0.6093;SAS_AF=0.6115;PUBMED=22282663,21875636,19036616
rs3783515	2:113545834-113545834	A	ENSG00000115008	ENST00000263339	Transcript	upstream_gene_variant	-	-	-	-	-	rs3783515	IMPACT=MODIFIER;SYMBOL=IL1A;BIOTYPE=protein_coding;DISTANCE=3667;STRAND=-1;SYMBOL_SOURCE=HGNC;HGNC_ID=5991;AF=0.6687;AFR_AF=0.6286;AMR_AF=0.7522;EAS_AF=0.7788;EUR_AF=0.6093;SAS_AF=0.6115
rs3783515	2:113545834-113545834	A	-	ENSR00000121988	RegulatoryFeature	regulatory_region_variant	-	-	-	-	-	rs3783515	IMPACT=MODIFIER;BIOTYPE=enhancer;AF=0.6687;AFR_AF=0.6286;AMR_AF=0.7522;EAS_AF=0.7788;EUR_AF=0.6093;SAS_AF=0.6115
rs3783513	2:113547470-113547470	A	-	-	-	intergenic_variant	-	-	-	-	-	rs3783513	IMPACT=MODIFIER;AF=0.3820;AFR_AF=0.1952;AMR_AF=0.4755;EAS_AF=0.7063;EUR_AF=0.3221;SAS_AF=0.2955
rs3783512	2:113547809-113547809	T	-	-	-	intergenic_variant	-	-	-	-	-	rs3783512	IMPACT=MODIFIER;AF=0.3822;AFR_AF=0.1952;AMR_AF=0.4755;EAS_AF=0.7073;EUR_AF=0.3221;SAS_AF=0.2955
rs12478842	2:113550688-113550688	C	-	ENSR00000121989	RegulatoryFeature	regulatory_region_variant	-	-	-	-	-	rs12478842	IMPACT=MODIFIER;BIOTYPE=enhancer;AF=0.3818;AFR_AF=0.1921;AMR_AF=0.4755;EAS_AF=0.7063;EUR_AF=0.3231;SAS_AF=0.2975
rs12478842	2:113550688-113550688	C	-	-	-	intergenic_variant	-	-	-	-	-	rs12478842	IMPACT=MODIFIER;AF=0.3818;AFR_AF=0.1921;AMR_AF=0.4755;EAS_AF=0.7063;EUR_AF=0.3231;SAS_AF=0.2975
rs13027814	2:113551105-113551105	G	-	ENSR00000121989	RegulatoryFeature	regulatory_region_variant	-	-	-	-	-	rs13027814	IMPACT=MODIFIER;BIOTYPE=enhancer;AF=0.3818;AFR_AF=0.1921;AMR_AF=0.4755;EAS_AF=0.7063;EUR_AF=0.3231;SAS_AF=0.2975
rs13027814	2:113551105-113551105	G	-	-	-	intergenic_variant	-	-	-	-	-	rs13027814	IMPACT=MODIFIER;AF=0.3818;AFR_AF=0.1921;AMR_AF=0.4755;EAS_AF=0.7063;EUR_AF=0.3231;SAS_AF=0.2975
rs4848301	2:113551694-113551694	G	-	ENSR00000121989	RegulatoryFeature	regulatory_region_variant	-	-	-	-	-	rs4848301	IMPACT=MODIFIER;BIOTYPE=enhancer;AF=0.3818;AFR_AF=0.1921;AMR_AF=0.4755;EAS_AF=0.7063;EUR_AF=0.3231;SAS_AF=0.2975
rs4848301	2:113551694-113551694	G	-	-	-	intergenic_variant	-	-	-	-	-	rs4848301	IMPACT=MODIFIER;AF=0.3818;AFR_AF=0.1921;AMR_AF=0.4755;EAS_AF=0.7063;EUR_AF=0.3231;SAS_AF=0.2975
rs4848302	2:113551716-113551716	T	-	ENSR00000121989	RegulatoryFeature	regulatory_region_variant	-	-	-	-	-	rs4848302	IMPACT=MODIFIER;BIOTYPE=enhancer;AF=0.3818;AFR_AF=0.1921;AMR_AF=0.4755;EAS_AF=0.7063;EUR_AF=0.3231;SAS_AF=0.2975
rs4848302	2:113551716-113551716	T	-	PB0162.1	MotifFeature	TF_binding_site_variant	-	-	-	-	-	rs4848302	IMPACT=MODIFIER;STRAND=-1;AF=0.3818;AFR_AF=0.1921;AMR_AF=0.4755;EAS_AF=0.7063;EUR_AF=0.3231;SAS_AF=0.2975;MOTIF_NAME=PU1:PB0162.1;MOTIF_POS=9;HIGH_INF_POS=N;MOTIF_SCORE_CHANGE=-0.039
rs4848302	2:113551716-113551716	T	-	-	-	intergenic_variant	-	-	-	-	-	rs4848302	IMPACT=MODIFIER;AF=0.3818;AFR_AF=0.1921;AMR_AF=0.4755;EAS_AF=0.7063;EUR_AF=0.3231;SAS_AF=0.2975
rs10496445	2:113552158-113552158	A	-	ENSR00000121989	RegulatoryFeature	regulatory_region_variant	-	-	-	-	-	rs10496445	IMPACT=MODIFIER;BIOTYPE=enhancer;AF=0.3818;AFR_AF=0.1921;AMR_AF=0.4755;EAS_AF=0.7063;EUR_AF=0.3231;SAS_AF=0.2975;PUBMED=19036616
rs10496445	2:113552158-113552158	T	-	ENSR00000121989	RegulatoryFeature	regulatory_region_variant	-	-	-	-	-	rs10496445	IMPACT=MODIFIER;BIOTYPE=enhancer;PUBMED=19036616
rs10496445	2:113552158-113552158	A	-	-	-	intergenic_variant	-	-	-	-	-	rs10496445	IMPACT=MODIFIER;AF=0.3818;AFR_AF=0.1921;AMR_AF=0.4755;EAS_AF=0.7063;EUR_AF=0.3231;SAS_AF=0.2975;PUBMED=19036616
rs10496445	2:113552158-113552158	T	-	-	-	intergenic_variant	-	-	-	-	-	rs10496445	IMPACT=MODIFIER;PUBMED=19036616
rs13009294	2:113552678-113552678	A	-	ENSR00000121989	RegulatoryFeature	regulatory_region_variant	-	-	-	-	-	rs13009294	IMPACT=MODIFIER;BIOTYPE=enhancer;AF=0.3844;AFR_AF=0.1989;AMR_AF=0.4784;EAS_AF=0.7073;EUR_AF=0.3231;SAS_AF=0.2986
rs13009294	2:113552678-113552678	A	-	-	-	intergenic_variant	-	-	-	-	-	rs13009294	IMPACT=MODIFIER;AF=0.3844;AFR_AF=0.1989;AMR_AF=0.4784;EAS_AF=0.7073;EUR_AF=0.3231;SAS_AF=0.2986
rs12711741	2:113553165-113553165	G	-	-	-	intergenic_variant	-	-	-	-	-	rs12711741	IMPACT=MODIFIER;AF=0.3840;AFR_AF=0.1989;AMR_AF=0.4784;EAS_AF=0.7063;EUR_AF=0.3231;SAS_AF=0.2975
rs6746923	2:113553426-113553426	G	-	ENSR00000121990	RegulatoryFeature	regulatory_region_variant	-	-	-	-	-	rs6746923	IMPACT=MODIFIER;BIOTYPE=open_chromatin_region;AF=0.6593;AFR_AF=0.5908;AMR_AF=0.7522;EAS_AF=0.7798;EUR_AF=0.6103;SAS_AF=0.6125;PUBMED=21756351,18576312,21362111,26496338
rs6746923	2:113553426-113553426	G	-	-	-	intergenic_variant	-	-	-	-	-	rs6746923	IMPACT=MODIFIER;AF=0.6593;AFR_AF=0.5908;AMR_AF=0.7522;EAS_AF=0.7798;EUR_AF=0.6103;SAS_AF=0.6125;PUBMED=21756351,18576312,21362111,26496338
rs10496444	2:113553668-113553668	G	-	ENSR00000121990	RegulatoryFeature	regulatory_region_variant	-	-	-	-	-	rs10496444	IMPACT=MODIFIER;BIOTYPE=open_chromatin_region;AF=0.3838;AFR_AF=0.1997;AMR_AF=0.4784;EAS_AF=0.7044;EUR_AF=0.3231;SAS_AF=0.2975;PUBMED=23602982,21756351
rs10496444	2:113553668-113553668	G	-	-	-	intergenic_variant	-	-	-	-	-	rs10496444	IMPACT=MODIFIER;AF=0.3838;AFR_AF=0.1997;AMR_AF=0.4784;EAS_AF=0.7044;EUR_AF=0.3231;SAS_AF=0.2975;PUBMED=23602982,21756351
rs7599171	2:113553951-113553951	C	-	-	-	intergenic_variant	-	-	-	-	-	rs7599171	IMPACT=MODIFIER;AF=0.8794;AFR_AF=0.7874;AMR_AF=0.9135;EAS_AF=0.999;EUR_AF=0.8777;SAS_AF=0.8579
rs10210810	2:113554145-113554145	A	-	-	-	intergenic_variant	-	-	-	-	-	rs10210810	IMPACT=MODIFIER;AF=0.8798;AFR_AF=0.789;AMR_AF=0.9135;EAS_AF=0.999;EUR_AF=0.8777;SAS_AF=0.8579
rs17597976	2:113554636-113554636	A	-	-	-	intergenic_variant	-	-	-	-	-	rs17597976	IMPACT=MODIFIER;AF=0.0753;AFR_AF=0.0492;AMR_AF=0.0706;EAS_AF=0.001;EUR_AF=0.1213;SAS_AF=0.1431;PUBMED=18576312,21362111
rs17597976	2:113554636-113554636	C	-	-	-	intergenic_variant	-	-	-	-	-	rs17597976	IMPACT=MODIFIER;PUBMED=18576312,21362111
rs12612788	2:113555296-113555296	T	-	-	-	intergenic_variant	-	-	-	-	-	rs12612788	IMPACT=MODIFIER;AF=0.3385;AFR_AF=0.0227;AMR_AF=0.464;EAS_AF=0.7232;EUR_AF=0.3221;SAS_AF=0.2965
rs11687733	2:113555788-113555788	T	-	-	-	intergenic_variant	-	-	-	-	-	rs11687733	IMPACT=MODIFIER;AF=0.877;AFR_AF=0.7837;AMR_AF=0.9035;EAS_AF=0.999;EUR_AF=0.8767;SAS_AF=0.8589
rs7368977	2:113558384-113558384	C	-	-	-	intergenic_variant	-	-	-	-	-	rs7368977	IMPACT=MODIFIER;AF=0.8798;AFR_AF=0.792;AMR_AF=0.9078;EAS_AF=0.999;EUR_AF=0.8757;SAS_AF=0.8599
rs10167914	2:113563361-113563361	G	-	ENSR00000121993	RegulatoryFeature	regulatory_region_variant	-	-	-	-	-	rs10167914	IMPACT=MODIFIER;BIOTYPE=TF_binding_site;AF=0.3984;AFR_AF=0.2398;AMR_AF=0.4741;EAS_AF=0.7054;EUR_AF=0.325;SAS_AF=0.318
rs10167914	2:113563361-113563361	G	-	-	-	intergenic_variant	-	-	-	-	-	rs10167914	IMPACT=MODIFIER;AF=0.3984;AFR_AF=0.2398;AMR_AF=0.4741;EAS_AF=0.7054;EUR_AF=0.325;SAS_AF=0.318
rs80111889	2:113567430-113567430	G	-	-	-	intergenic_variant	-	-	-	-	-	rs80111889	IMPACT=MODIFIER;AF=0.3441;AFR_AF=0.0401;AMR_AF=0.4539;EAS_AF=0.7024;EUR_AF=0.325;SAS_AF=0.3272
rs74182856	2:113567532-113567532	T	-	-	-	intergenic_variant	-	-	-	-	-	rs74182856	IMPACT=MODIFIER;AF=0.3437;AFR_AF=0.0401;AMR_AF=0.4539;EAS_AF=0.7024;EUR_AF=0.3231;SAS_AF=0.3272
rs4402765	2:113568847-113568847	C	-	-	-	intergenic_variant	-	-	-	-	-	rs4402765	IMPACT=MODIFIER;AF=0.3536;AFR_AF=0.0802;AMR_AF=0.4568;EAS_AF=0.6984;EUR_AF=0.3221;SAS_AF=0.3272
rs12471565	2:113569920-113569920	T	-	ENSR00000121994	RegulatoryFeature	regulatory_region_variant	-	-	-	-	-	rs12471565	IMPACT=MODIFIER;BIOTYPE=enhancer;AF=0.3540;AFR_AF=0.0809;AMR_AF=0.4582;EAS_AF=0.6994;EUR_AF=0.3221;SAS_AF=0.3262
rs12471565	2:113569920-113569920	T	-	-	-	intergenic_variant	-	-	-	-	-	rs12471565	IMPACT=MODIFIER;AF=0.3540;AFR_AF=0.0809;AMR_AF=0.4582;EAS_AF=0.6994;EUR_AF=0.3221;SAS_AF=0.3262
rs6542097	2:113570581-113570581	T	-	ENSR00000121994	RegulatoryFeature	regulatory_region_variant	-	-	-	-	-	rs6542097	IMPACT=MODIFIER;BIOTYPE=enhancer;AF=0.8816;AFR_AF=0.8056;AMR_AF=0.9049;EAS_AF=1;EUR_AF=0.8708;SAS_AF=0.8569
rs6542097	2:113570581-113570581	T	-	-	-	intergenic_variant	-	-	-	-	-	rs6542097	IMPACT=MODIFIER;AF=0.8816;AFR_AF=0.8056;AMR_AF=0.9049;EAS_AF=1;EUR_AF=0.8708;SAS_AF=0.8569
rs12711742	2:113571072-113571072	G	-	-	-	intergenic_variant	-	-	-	-	-	rs12711742	IMPACT=MODIFIER;AF=0.8818;AFR_AF=0.8056;AMR_AF=0.9049;EAS_AF=1;EUR_AF=0.8708;SAS_AF=0.8579;PUBMED=21362111
rs3181067	2:113584757-113584757	A	ENSG00000125538	ENST00000263341	Transcript	downstream_gene_variant	-	-	-	-	-	rs3181067	IMPACT=MODIFIER;SYMBOL=IL1B;BIOTYPE=protein_coding;DISTANCE=2571;STRAND=-1;SYMBOL_SOURCE=HGNC;HGNC_ID=5992
rs3181067	2:113584757-113584757	T	ENSG00000125538	ENST00000263341	Transcript	downstream_gene_variant	-	-	-	-	-	rs3181067	IMPACT=MODIFIER;SYMBOL=IL1B;BIOTYPE=protein_coding;DISTANCE=2571;STRAND=-1;SYMBOL_SOURCE=HGNC;HGNC_ID=5992;AF=0.3307;AFR_AF=0.2753;AMR_AF=0.2968;EAS_AF=0.497;EUR_AF=0.339;SAS_AF=0.2495
rs3181067	2:113584757-113584757	A	ENSG00000125538	ENST00000487639	Transcript	downstream_gene_variant	-	-	-	-	-	rs3181067	IMPACT=MODIFIER;SYMBOL=IL1B;BIOTYPE=retained_intron;DISTANCE=3956;STRAND=-1;SYMBOL_SOURCE=HGNC;HGNC_ID=5992
rs3181067	2:113584757-113584757	T	ENSG00000125538	ENST00000487639	Transcript	downstream_gene_variant	-	-	-	-	-	rs3181067	IMPACT=MODIFIER;SYMBOL=IL1B;BIOTYPE=retained_intron;DISTANCE=3956;STRAND=-1;SYMBOL_SOURCE=HGNC;HGNC_ID=5992;AF=0.3307;AFR_AF=0.2753;AMR_AF=0.2968;EAS_AF=0.497;EUR_AF=0.339;SAS_AF=0.2495
rs3181067	2:113584757-113584757	A	ENSG00000125538	ENST00000491056	Transcript	downstream_gene_variant	-	-	-	-	-	rs3181067	IMPACT=MODIFIER;SYMBOL=IL1B;BIOTYPE=processed_transcript;DISTANCE=3181;STRAND=-1;SYMBOL_SOURCE=HGNC;HGNC_ID=5992
rs3181067	2:113584757-113584757	T	ENSG00000125538	ENST00000491056	Transcript	downstream_gene_variant	-	-	-	-	-	rs3181067	IMPACT=MODIFIER;SYMBOL=IL1B;BIOTYPE=processed_transcript;DISTANCE=3181;STRAND=-1;SYMBOL_SOURCE=HGNC;HGNC_ID=5992;AF=0.3307;AFR_AF=0.2753;AMR_AF=0.2968;EAS_AF=0.497;EUR_AF=0.339;SAS_AF=0.2495
rs12992780	2:113585050-113585050	T	ENSG00000125538	ENST00000263341	Transcript	downstream_gene_variant	-	-	-	-	-	rs12992780	IMPACT=MODIFIER;SYMBOL=IL1B;BIOTYPE=protein_coding;DISTANCE=2278;STRAND=-1;SYMBOL_SOURCE=HGNC;HGNC_ID=5992;AF=0.2933;AFR_AF=0.0779;AMR_AF=0.3977;EAS_AF=0.4008;EUR_AF=0.336;SAS_AF=0.3558
rs12992780	2:113585050-113585050	T	ENSG00000125538	ENST00000487639	Transcript	downstream_gene_variant	-	-	-	-	-	rs12992780	IMPACT=MODIFIER;SYMBOL=IL1B;BIOTYPE=retained_intron;DISTANCE=3663;STRAND=-1;SYMBOL_SOURCE=HGNC;HGNC_ID=5992;AF=0.2933;AFR_AF=0.0779;AMR_AF=0.3977;EAS_AF=0.4008;EUR_AF=0.336;SAS_AF=0.3558
rs12992780	2:113585050-113585050	T	ENSG00000125538	ENST00000491056	Transcript	downstream_gene_variant	-	-	-	-	-	rs12992780	IMPACT=MODIFIER;SYMBOL=IL1B;BIOTYPE=processed_transcript;DISTANCE=2888;STRAND=-1;SYMBOL_SOURCE=HGNC;HGNC_ID=5992;AF=0.2933;AFR_AF=0.0779;AMR_AF=0.3977;EAS_AF=0.4008;EUR_AF=0.336;SAS_AF=0.3558
rs12992780	2:113585050-113585050	T	-	ENSR00000386112	RegulatoryFeature	regulatory_region_variant	-	-	-	-	-	rs12992780	IMPACT=MODIFIER;BIOTYPE=open_chromatin_region;AF=0.2933;AFR_AF=0.0779;AMR_AF=0.3977;EAS_AF=0.4008;EUR_AF=0.336;SAS_AF=0.3558
rs1143643	2:113588302-113588302	T	ENSG00000125538	ENST00000263341	Transcript	intron_variant	-	-	-	-	-	rs1143643	IMPACT=MODIFIER;SYMBOL=IL1B;BIOTYPE=protein_coding;INTRON=6/6;STRAND=-1;SYMBOL_SOURCE=HGNC;HGNC_ID=5992;AF=0.2877;AFR_AF=0.1354;AMR_AF=0.2853;EAS_AF=0.497;EUR_AF=0.338;SAS_AF=0.228;PUBMED=23602982,20452482,20617897,27555379,25780285,21172166,25000179,20463618,22674296,22844404,24502445,26986131,20103664,26601827,21731057,19478423,20044070,20671275,21407237,21968104,22654556,26891860,27775096,2205…
rs1143643	2:113588302-113588302	T	ENSG00000125538	ENST00000416750	Transcript	downstream_gene_variant	-	-	-	-	-	rs1143643	IMPACT=MODIFIER;SYMBOL=IL1B;BIOTYPE=protein_coding;DISTANCE=2070;STRAND=-1;FLAGS=cds_end_NF;SYMBOL_SOURCE=HGNC;HGNC_ID=5992;AF=0.2877;AFR_AF=0.1354;AMR_AF=0.2853;EAS_AF=0.497;EUR_AF=0.338;SAS_AF=0.228;PUBMED=23602982,20452482,20617897,27555379,25780285,21172166,25000179,20463618,22674296,22844404,24502445,26986131,20103664,26601827,21731057,19478423,20044070,20671275,21407237,21968104,22654556,26…
rs1143643	2:113588302-113588302	T	ENSG00000125538	ENST00000418817	Transcript	downstream_gene_variant	-	-	-	-	-	rs1143643	IMPACT=MODIFIER;SYMBOL=IL1B;BIOTYPE=protein_coding;DISTANCE=1974;STRAND=-1;FLAGS=cds_end_NF;SYMBOL_SOURCE=HGNC;HGNC_ID=5992;AF=0.2877;AFR_AF=0.1354;AMR_AF=0.2853;EAS_AF=0.497;EUR_AF=0.338;SAS_AF=0.228;PUBMED=23602982,20452482,20617897,27555379,25780285,21172166,25000179,20463618,22674296,22844404,24502445,26986131,20103664,26601827,21731057,19478423,20044070,20671275,21407237,21968104,22654556,26…
rs1143643	2:113588302-113588302	T	ENSG00000125538	ENST00000432018	Transcript	downstream_gene_variant	-	-	-	-	-	rs1143643	IMPACT=MODIFIER;SYMBOL=IL1B;BIOTYPE=protein_coding;DISTANCE=2027;STRAND=-1;FLAGS=cds_end_NF;SYMBOL_SOURCE=HGNC;HGNC_ID=5992;AF=0.2877;AFR_AF=0.1354;AMR_AF=0.2853;EAS_AF=0.497;EUR_AF=0.338;SAS_AF=0.228;PUBMED=23602982,20452482,20617897,27555379,25780285,21172166,25000179,20463618,22674296,22844404,24502445,26986131,20103664,26601827,21731057,19478423,20044070,20671275,21407237,21968104,22654556,26…
rs1143643	2:113588302-113588302	T	ENSG00000125538	ENST00000477398	Transcript	downstream_gene_variant	-	-	-	-	-	rs1143643	IMPACT=MODIFIER;SYMBOL=IL1B;BIOTYPE=retained_intron;DISTANCE=4456;STRAND=-1;SYMBOL_SOURCE=HGNC;HGNC_ID=5992;AF=0.2877;AFR_AF=0.1354;AMR_AF=0.2853;EAS_AF=0.497;EUR_AF=0.338;SAS_AF=0.228;PUBMED=23602982,20452482,20617897,27555379,25780285,21172166,25000179,20463618,22674296,22844404,24502445,26986131,20103664,26601827,21731057,19478423,20044070,20671275,21407237,21968104,22654556,26891860,27775096,…
rs1143643	2:113588302-113588302	T	ENSG00000125538	ENST00000487639	Transcript	downstream_gene_variant	-	-	-	-	-	rs1143643	IMPACT=MODIFIER;SYMBOL=IL1B;BIOTYPE=retained_intron;DISTANCE=411;STRAND=-1;SYMBOL_SOURCE=HGNC;HGNC_ID=5992;AF=0.2877;AFR_AF=0.1354;AMR_AF=0.2853;EAS_AF=0.497;EUR_AF=0.338;SAS_AF=0.228;PUBMED=23602982,20452482,20617897,27555379,25780285,21172166,25000179,20463618,22674296,22844404,24502445,26986131,20103664,26601827,21731057,19478423,20044070,20671275,21407237,21968104,22654556,26891860,27775096,2…
rs1143643	2:113588302-113588302	T	ENSG00000125538	ENST00000491056	Transcript	intron_variant,non_coding_transcript_variant	-	-	-	-	-	rs1143643	IMPACT=MODIFIER;SYMBOL=IL1B;BIOTYPE=processed_transcript;INTRON=5/5;STRAND=-1;SYMBOL_SOURCE=HGNC;HGNC_ID=5992;AF=0.2877;AFR_AF=0.1354;AMR_AF=0.2853;EAS_AF=0.497;EUR_AF=0.338;SAS_AF=0.228;PUBMED=23602982,20452482,20617897,27555379,25780285,21172166,25000179,20463618,22674296,22844404,24502445,26986131,20103664,26601827,21731057,19478423,20044070,20671275,21407237,21968104,22654556,26891860,2777509…
rs1143643	2:113588302-113588302	T	ENSG00000125538	ENST00000496280	Transcript	downstream_gene_variant	-	-	-	-	-	rs1143643	IMPACT=MODIFIER;SYMBOL=IL1B;BIOTYPE=retained_intron;DISTANCE=2188;STRAND=-1;SYMBOL_SOURCE=HGNC;HGNC_ID=5992;AF=0.2877;AFR_AF=0.1354;AMR_AF=0.2853;EAS_AF=0.497;EUR_AF=0.338;SAS_AF=0.228;PUBMED=23602982,20452482,20617897,27555379,25780285,21172166,25000179,20463618,22674296,22844404,24502445,26986131,20103664,26601827,21731057,19478423,20044070,20671275,21407237,21968104,22654556,26891860,27775096,…
rs1143643	2:113588302-113588302	T	-	ENSR00000386113	RegulatoryFeature	regulatory_region_variant	-	-	-	-	-	rs1143643	IMPACT=MODIFIER;BIOTYPE=open_chromatin_region;AF=0.2877;AFR_AF=0.1354;AMR_AF=0.2853;EAS_AF=0.497;EUR_AF=0.338;SAS_AF=0.228;PUBMED=23602982,20452482,20617897,27555379,25780285,21172166,25000179,20463618,22674296,22844404,24502445,26986131,20103664,26601827,21731057,19478423,20044070,20671275,21407237,21968104,22654556,26891860,27775096,22059992,22509378,26031709,26158864,25329476,23460603,25476976…
rs1143633	2:113590467-113590467	T	ENSG00000125538	ENST00000263341	Transcript	intron_variant	-	-	-	-	-	rs1143633	IMPACT=MODIFIER;SYMBOL=IL1B;BIOTYPE=protein_coding;INTRON=4/6;STRAND=-1;SYMBOL_SOURCE=HGNC;HGNC_ID=5992;AF=0.3109;AFR_AF=0.174;AMR_AF=0.2911;EAS_AF=0.5387;EUR_AF=0.334;SAS_AF=0.2515;PUBMED=23602982,25383745,26858093,16820586,26999109,27555379,21172166,25000179,22674296,22844404,24502445,24670917,26601827,21843369,19934104,16905295,17532232,18576312,19043479,20347268,21726461,24690098,27078871,192…
rs1143633	2:113590467-113590467	T	ENSG00000125538	ENST00000416750	Transcript	intron_variant	-	-	-	-	-	rs1143633	IMPACT=MODIFIER;SYMBOL=IL1B;BIOTYPE=protein_coding;INTRON=4/4;STRAND=-1;FLAGS=cds_end_NF;SYMBOL_SOURCE=HGNC;HGNC_ID=5992;AF=0.3109;AFR_AF=0.174;AMR_AF=0.2911;EAS_AF=0.5387;EUR_AF=0.334;SAS_AF=0.2515;PUBMED=23602982,25383745,26858093,16820586,26999109,27555379,21172166,25000179,22674296,22844404,24502445,24670917,26601827,21843369,19934104,16905295,17532232,18576312,19043479,20347268,21726461,2469…
rs1143633	2:113590467-113590467	T	ENSG00000125538	ENST00000418817	Transcript	intron_variant	-	-	-	-	-	rs1143633	IMPACT=MODIFIER;SYMBOL=IL1B;BIOTYPE=protein_coding;INTRON=4/4;STRAND=-1;FLAGS=cds_end_NF;SYMBOL_SOURCE=HGNC;HGNC_ID=5992;AF=0.3109;AFR_AF=0.174;AMR_AF=0.2911;EAS_AF=0.5387;EUR_AF=0.334;SAS_AF=0.2515;PUBMED=23602982,25383745,26858093,16820586,26999109,27555379,21172166,25000179,22674296,22844404,24502445,24670917,26601827,21843369,19934104,16905295,17532232,18576312,19043479,20347268,21726461,2469…
rs1143633	2:113590467-113590467	T	ENSG00000125538	ENST00000432018	Transcript	intron_variant	-	-	-	-	-	rs1143633	IMPACT=MODIFIER;SYMBOL=IL1B;BIOTYPE=protein_coding;INTRON=3/3;STRAND=-1;FLAGS=cds_end_NF;SYMBOL_SOURCE=HGNC;HGNC_ID=5992;AF=0.3109;AFR_AF=0.174;AMR_AF=0.2911;EAS_AF=0.5387;EUR_AF=0.334;SAS_AF=0.2515;PUBMED=23602982,25383745,26858093,16820586,26999109,27555379,21172166,25000179,22674296,22844404,24502445,24670917,26601827,21843369,19934104,16905295,17532232,18576312,19043479,20347268,21726461,2469…
rs1143633	2:113590467-113590467	T	ENSG00000125538	ENST00000477398	Transcript	downstream_gene_variant	-	-	-	-	-	rs1143633	IMPACT=MODIFIER;SYMBOL=IL1B;BIOTYPE=retained_intron;DISTANCE=2291;STRAND=-1;SYMBOL_SOURCE=HGNC;HGNC_ID=5992;AF=0.3109;AFR_AF=0.174;AMR_AF=0.2911;EAS_AF=0.5387;EUR_AF=0.334;SAS_AF=0.2515;PUBMED=23602982,25383745,26858093,16820586,26999109,27555379,21172166,25000179,22674296,22844404,24502445,24670917,26601827,21843369,19934104,16905295,17532232,18576312,19043479,20347268,21726461,24690098,27078871…
rs1143633	2:113590467-113590467	T	ENSG00000125538	ENST00000487639	Transcript	intron_variant,non_coding_transcript_variant	-	-	-	-	-	rs1143633	IMPACT=MODIFIER;SYMBOL=IL1B;BIOTYPE=retained_intron;INTRON=1/2;STRAND=-1;SYMBOL_SOURCE=HGNC;HGNC_ID=5992;AF=0.3109;AFR_AF=0.174;AMR_AF=0.2911;EAS_AF=0.5387;EUR_AF=0.334;SAS_AF=0.2515;PUBMED=23602982,25383745,26858093,16820586,26999109,27555379,21172166,25000179,22674296,22844404,24502445,24670917,26601827,21843369,19934104,16905295,17532232,18576312,19043479,20347268,21726461,24690098,27078871,19…
rs1143633	2:113590467-113590467	T	ENSG00000125538	ENST00000491056	Transcript	intron_variant,non_coding_transcript_variant	-	-	-	-	-	rs1143633	IMPACT=MODIFIER;SYMBOL=IL1B;BIOTYPE=processed_transcript;INTRON=3/5;STRAND=-1;SYMBOL_SOURCE=HGNC;HGNC_ID=5992;AF=0.3109;AFR_AF=0.174;AMR_AF=0.2911;EAS_AF=0.5387;EUR_AF=0.334;SAS_AF=0.2515;PUBMED=23602982,25383745,26858093,16820586,26999109,27555379,21172166,25000179,22674296,22844404,24502445,24670917,26601827,21843369,19934104,16905295,17532232,18576312,19043479,20347268,21726461,24690098,270788…
rs1143633	2:113590467-113590467	T	ENSG00000125538	ENST00000496280	Transcript	downstream_gene_variant	-	-	-	-	-	rs1143633	IMPACT=MODIFIER;SYMBOL=IL1B;BIOTYPE=retained_intron;DISTANCE=23;STRAND=-1;SYMBOL_SOURCE=HGNC;HGNC_ID=5992;AF=0.3109;AFR_AF=0.174;AMR_AF=0.2911;EAS_AF=0.5387;EUR_AF=0.334;SAS_AF=0.2515;PUBMED=23602982,25383745,26858093,16820586,26999109,27555379,21172166,25000179,22674296,22844404,24502445,24670917,26601827,21843369,19934104,16905295,17532232,18576312,19043479,20347268,21726461,24690098,27078871,1…
rs1143633	2:113590467-113590467	T	-	ENSR00000121998	RegulatoryFeature	regulatory_region_variant	-	-	-	-	-	rs1143633	IMPACT=MODIFIER;BIOTYPE=promoter_flanking_region;AF=0.3109;AFR_AF=0.174;AMR_AF=0.2911;EAS_AF=0.5387;EUR_AF=0.334;SAS_AF=0.2515;PUBMED=23602982,25383745,26858093,16820586,26999109,27555379,21172166,25000179,22674296,22844404,24502445,24670917,26601827,21843369,19934104,16905295,17532232,18576312,19043479,20347268,21726461,24690098,27078871,19280228,20012999,20564140,25359546,22509378,26031709,1833…
rs1143629	2:113593518-113593518	A	ENSG00000125538	ENST00000263341	Transcript	intron_variant	-	-	-	-	-	rs1143629	IMPACT=MODIFIER;SYMBOL=IL1B;BIOTYPE=protein_coding;INTRON=2/6;STRAND=-1;SYMBOL_SOURCE=HGNC;HGNC_ID=5992;AF=0.5126;AFR_AF=0.5333;AMR_AF=0.4582;EAS_AF=0.5238;EUR_AF=0.6471;SAS_AF=0.3732;PUBMED=23938121,22844404,24502445,26601827,23217179,19729864,20178882,18573495,25329476,26444566,17981284,19398388,17196954,20005781
rs1143629	2:113593518-113593518	A	ENSG00000125538	ENST00000416750	Transcript	intron_variant	-	-	-	-	-	rs1143629	IMPACT=MODIFIER;SYMBOL=IL1B;BIOTYPE=protein_coding;INTRON=2/4;STRAND=-1;FLAGS=cds_end_NF;SYMBOL_SOURCE=HGNC;HGNC_ID=5992;AF=0.5126;AFR_AF=0.5333;AMR_AF=0.4582;EAS_AF=0.5238;EUR_AF=0.6471;SAS_AF=0.3732;PUBMED=23938121,22844404,24502445,26601827,23217179,19729864,20178882,18573495,25329476,26444566,17981284,19398388,17196954,20005781
rs1143629	2:113593518-113593518	A	ENSG00000125538	ENST00000418817	Transcript	intron_variant	-	-	-	-	-	rs1143629	IMPACT=MODIFIER;SYMBOL=IL1B;BIOTYPE=protein_coding;INTRON=2/4;STRAND=-1;FLAGS=cds_end_NF;SYMBOL_SOURCE=HGNC;HGNC_ID=5992;AF=0.5126;AFR_AF=0.5333;AMR_AF=0.4582;EAS_AF=0.5238;EUR_AF=0.6471;SAS_AF=0.3732;PUBMED=23938121,22844404,24502445,26601827,23217179,19729864,20178882,18573495,25329476,26444566,17981284,19398388,17196954,20005781
rs1143629	2:113593518-113593518	A	ENSG00000125538	ENST00000432018	Transcript	intron_variant	-	-	-	-	-	rs1143629	IMPACT=MODIFIER;SYMBOL=IL1B;BIOTYPE=protein_coding;INTRON=1/3;STRAND=-1;FLAGS=cds_end_NF;SYMBOL_SOURCE=HGNC;HGNC_ID=5992;AF=0.5126;AFR_AF=0.5333;AMR_AF=0.4582;EAS_AF=0.5238;EUR_AF=0.6471;SAS_AF=0.3732;PUBMED=23938121,22844404,24502445,26601827,23217179,19729864,20178882,18573495,25329476,26444566,17981284,19398388,17196954,20005781
rs1143629	2:113593518-113593518	A	ENSG00000125538	ENST00000477398	Transcript	intron_variant,non_coding_transcript_variant	-	-	-	-	-	rs1143629	IMPACT=MODIFIER;SYMBOL=IL1B;BIOTYPE=retained_intron;INTRON=2/2;STRAND=-1;SYMBOL_SOURCE=HGNC;HGNC_ID=5992;AF=0.5126;AFR_AF=0.5333;AMR_AF=0.4582;EAS_AF=0.5238;EUR_AF=0.6471;SAS_AF=0.3732;PUBMED=23938121,22844404,24502445,26601827,23217179,19729864,20178882,18573495,25329476,26444566,17981284,19398388,17196954,20005781
rs1143629	2:113593518-113593518	A	ENSG00000125538	ENST00000487639	Transcript	upstream_gene_variant	-	-	-	-	-	rs1143629	IMPACT=MODIFIER;SYMBOL=IL1B;BIOTYPE=retained_intron;DISTANCE=2366;STRAND=-1;SYMBOL_SOURCE=HGNC;HGNC_ID=5992;AF=0.5126;AFR_AF=0.5333;AMR_AF=0.4582;EAS_AF=0.5238;EUR_AF=0.6471;SAS_AF=0.3732;PUBMED=23938121,22844404,24502445,26601827,23217179,19729864,20178882,18573495,25329476,26444566,17981284,19398388,17196954,20005781
rs1143629	2:113593518-113593518	A	ENSG00000125538	ENST00000491056	Transcript	intron_variant,non_coding_transcript_variant	-	-	-	-	-	rs1143629	IMPACT=MODIFIER;SYMBOL=IL1B;BIOTYPE=processed_transcript;INTRON=1/5;STRAND=-1;SYMBOL_SOURCE=HGNC;HGNC_ID=5992;AF=0.5126;AFR_AF=0.5333;AMR_AF=0.4582;EAS_AF=0.5238;EUR_AF=0.6471;SAS_AF=0.3732;PUBMED=23938121,22844404,24502445,26601827,23217179,19729864,20178882,18573495,25329476,26444566,17981284,19398388,17196954,20005781
rs1143629	2:113593518-113593518	A	ENSG00000125538	ENST00000496280	Transcript	intron_variant,non_coding_transcript_variant	-	-	-	-	-	rs1143629	IMPACT=MODIFIER;SYMBOL=IL1B;BIOTYPE=retained_intron;INTRON=2/3;STRAND=-1;SYMBOL_SOURCE=HGNC;HGNC_ID=5992;AF=0.5126;AFR_AF=0.5333;AMR_AF=0.4582;EAS_AF=0.5238;EUR_AF=0.6471;SAS_AF=0.3732;PUBMED=23938121,22844404,24502445,26601827,23217179,19729864,20178882,18573495,25329476,26444566,17981284,19398388,17196954,20005781
rs1143629	2:113593518-113593518	A	-	ENSR00000121998	RegulatoryFeature	regulatory_region_variant	-	-	-	-	-	rs1143629	IMPACT=MODIFIER;BIOTYPE=promoter_flanking_region;AF=0.5126;AFR_AF=0.5333;AMR_AF=0.4582;EAS_AF=0.5238;EUR_AF=0.6471;SAS_AF=0.3732;PUBMED=23938121,22844404,24502445,26601827,23217179,19729864,20178882,18573495,25329476,26444566,17981284,19398388,17196954,20005781
rs1143627	2:113594387-113594387	A	ENSG00000125538	ENST00000263341	Transcript	5_prime_UTR_variant	94	-	-	-	-	rs1143627,CR000594	IMPACT=MODIFIER;SYMBOL=IL1B;BIOTYPE=protein_coding;EXON=1/7;STRAND=-1;SYMBOL_SOURCE=HGNC;HGNC_ID=5992;AF=0.4724;AFR_AF=0.3676;AMR_AF=0.4467;EAS_AF=0.5228;EUR_AF=0.6481;SAS_AF=0.3998;CLIN_SIG=risk_factor;PHENO=1,1;PUBMED=21708280,27277665,17327408,18633131,19066394,24281113,25383745,26263974,17601350,23049851,21467728,17705862,22911757,24971461,25541970,27247849,27417569,18676870,22113576,19356949…
rs1143627	2:113594387-113594387	A	ENSG00000125538	ENST00000416750	Transcript	upstream_gene_variant	-	-	-	-	-	rs1143627,CR000594	IMPACT=MODIFIER;SYMBOL=IL1B;BIOTYPE=protein_coding;DISTANCE=108;STRAND=-1;FLAGS=cds_end_NF;SYMBOL_SOURCE=HGNC;HGNC_ID=5992;AF=0.4724;AFR_AF=0.3676;AMR_AF=0.4467;EAS_AF=0.5228;EUR_AF=0.6481;SAS_AF=0.3998;CLIN_SIG=risk_factor;PHENO=1,1;PUBMED=21708280,27277665,17327408,18633131,19066394,24281113,25383745,26263974,17601350,23049851,21467728,17705862,22911757,24971461,25541970,27247849,27417569,18676…
rs1143627	2:113594387-113594387	A	ENSG00000125538	ENST00000418817	Transcript	5_prime_UTR_variant	7	-	-	-	-	rs1143627,CR000594	IMPACT=MODIFIER;SYMBOL=IL1B;BIOTYPE=protein_coding;EXON=1/5;STRAND=-1;FLAGS=cds_end_NF;SYMBOL_SOURCE=HGNC;HGNC_ID=5992;AF=0.4724;AFR_AF=0.3676;AMR_AF=0.4467;EAS_AF=0.5228;EUR_AF=0.6481;SAS_AF=0.3998;CLIN_SIG=risk_factor;PHENO=1,1;PUBMED=21708280,27277665,17327408,18633131,19066394,24281113,25383745,26263974,17601350,23049851,21467728,17705862,22911757,24971461,25541970,27247849,27417569,18676870,…
rs1143627	2:113594387-113594387	A	ENSG00000125538	ENST00000432018	Transcript	upstream_gene_variant	-	-	-	-	-	rs1143627,CR000594	IMPACT=MODIFIER;SYMBOL=IL1B;BIOTYPE=protein_coding;DISTANCE=376;STRAND=-1;FLAGS=cds_end_NF;SYMBOL_SOURCE=HGNC;HGNC_ID=5992;AF=0.4724;AFR_AF=0.3676;AMR_AF=0.4467;EAS_AF=0.5228;EUR_AF=0.6481;SAS_AF=0.3998;CLIN_SIG=risk_factor;PHENO=1,1;PUBMED=21708280,27277665,17327408,18633131,19066394,24281113,25383745,26263974,17601350,23049851,21467728,17705862,22911757,24971461,25541970,27247849,27417569,18676…
rs1143627	2:113594387-113594387	A	ENSG00000125538	ENST00000477398	Transcript	upstream_gene_variant	-	-	-	-	-	rs1143627,CR000594	IMPACT=MODIFIER;SYMBOL=IL1B;BIOTYPE=retained_intron;DISTANCE=31;STRAND=-1;SYMBOL_SOURCE=HGNC;HGNC_ID=5992;AF=0.4724;AFR_AF=0.3676;AMR_AF=0.4467;EAS_AF=0.5228;EUR_AF=0.6481;SAS_AF=0.3998;CLIN_SIG=risk_factor;PHENO=1,1;PUBMED=21708280,27277665,17327408,18633131,19066394,24281113,25383745,26263974,17601350,23049851,21467728,17705862,22911757,24971461,25541970,27247849,27417569,18676870,22113576,1935…
rs1143627	2:113594387-113594387	A	ENSG00000125538	ENST00000487639	Transcript	upstream_gene_variant	-	-	-	-	-	rs1143627,CR000594	IMPACT=MODIFIER;SYMBOL=IL1B;BIOTYPE=retained_intron;DISTANCE=3235;STRAND=-1;SYMBOL_SOURCE=HGNC;HGNC_ID=5992;AF=0.4724;AFR_AF=0.3676;AMR_AF=0.4467;EAS_AF=0.5228;EUR_AF=0.6481;SAS_AF=0.3998;CLIN_SIG=risk_factor;PHENO=1,1;PUBMED=21708280,27277665,17327408,18633131,19066394,24281113,25383745,26263974,17601350,23049851,21467728,17705862,22911757,24971461,25541970,27247849,27417569,18676870,22113576,19…
rs1143627	2:113594387-113594387	A	ENSG00000125538	ENST00000491056	Transcript	upstream_gene_variant	-	-	-	-	-	rs1143627,CR000594	IMPACT=MODIFIER;SYMBOL=IL1B;BIOTYPE=processed_transcript;DISTANCE=31;STRAND=-1;SYMBOL_SOURCE=HGNC;HGNC_ID=5992;AF=0.4724;AFR_AF=0.3676;AMR_AF=0.4467;EAS_AF=0.5228;EUR_AF=0.6481;SAS_AF=0.3998;CLIN_SIG=risk_factor;PHENO=1,1;PUBMED=21708280,27277665,17327408,18633131,19066394,24281113,25383745,26263974,17601350,23049851,21467728,17705862,22911757,24971461,25541970,27247849,27417569,18676870,22113576…
rs1143627	2:113594387-113594387	A	ENSG00000125538	ENST00000496280	Transcript	upstream_gene_variant	-	-	-	-	-	rs1143627,CR000594	IMPACT=MODIFIER;SYMBOL=IL1B;BIOTYPE=retained_intron;DISTANCE=31;STRAND=-1;SYMBOL_SOURCE=HGNC;HGNC_ID=5992;AF=0.4724;AFR_AF=0.3676;AMR_AF=0.4467;EAS_AF=0.5228;EUR_AF=0.6481;SAS_AF=0.3998;CLIN_SIG=risk_factor;PHENO=1,1;PUBMED=21708280,27277665,17327408,18633131,19066394,24281113,25383745,26263974,17601350,23049851,21467728,17705862,22911757,24971461,25541970,27247849,27417569,18676870,22113576,1935…
rs1143627	2:113594387-113594387	A	-	ENSR00000121998	RegulatoryFeature	regulatory_region_variant	-	-	-	-	-	rs1143627,CR000594	IMPACT=MODIFIER;BIOTYPE=promoter_flanking_region;AF=0.4724;AFR_AF=0.3676;AMR_AF=0.4467;EAS_AF=0.5228;EUR_AF=0.6481;SAS_AF=0.3998;CLIN_SIG=risk_factor;PHENO=1,1;PUBMED=21708280,27277665,17327408,18633131,19066394,24281113,25383745,26263974,17601350,23049851,21467728,17705862,22911757,24971461,25541970,27247849,27417569,18676870,22113576,19356949,25075970,26200829,21931794,25025473,26999109,2117216…
rs16944	2:113594867-113594867	G	ENSG00000125538	ENST00000263341	Transcript	upstream_gene_variant	-	-	-	-	-	rs16944,CR022511	IMPACT=MODIFIER;SYMBOL=IL1B;BIOTYPE=protein_coding;DISTANCE=387;STRAND=-1;SYMBOL_SOURCE=HGNC;HGNC_ID=5992;AF=0.4906;AFR_AF=0.4274;AMR_AF=0.4496;EAS_AF=0.5308;EUR_AF=0.6501;SAS_AF=0.3998;PHENO=0,1;PUBMED=23602982,21708280,19131662,20565774,22024213,19263529,15726497,17327408,17355643,18633131,19066394,19330901,19559392,24281113,25383745,23316245,18603647,20227257,23049851,24895604,25133033,1770586…
rs16944	2:113594867-113594867	G	ENSG00000125538	ENST00000416750	Transcript	upstream_gene_variant	-	-	-	-	-	rs16944,CR022511	IMPACT=MODIFIER;SYMBOL=IL1B;BIOTYPE=protein_coding;DISTANCE=588;STRAND=-1;FLAGS=cds_end_NF;SYMBOL_SOURCE=HGNC;HGNC_ID=5992;AF=0.4906;AFR_AF=0.4274;AMR_AF=0.4496;EAS_AF=0.5308;EUR_AF=0.6501;SAS_AF=0.3998;PHENO=0,1;PUBMED=23602982,21708280,19131662,20565774,22024213,19263529,15726497,17327408,17355643,18633131,19066394,19330901,19559392,24281113,25383745,23316245,18603647,20227257,23049851,24895604…
rs16944	2:113594867-113594867	G	ENSG00000125538	ENST00000418817	Transcript	upstream_gene_variant	-	-	-	-	-	rs16944,CR022511	IMPACT=MODIFIER;SYMBOL=IL1B;BIOTYPE=protein_coding;DISTANCE=474;STRAND=-1;FLAGS=cds_end_NF;SYMBOL_SOURCE=HGNC;HGNC_ID=5992;AF=0.4906;AFR_AF=0.4274;AMR_AF=0.4496;EAS_AF=0.5308;EUR_AF=0.6501;SAS_AF=0.3998;PHENO=0,1;PUBMED=23602982,21708280,19131662,20565774,22024213,19263529,15726497,17327408,17355643,18633131,19066394,19330901,19559392,24281113,25383745,23316245,18603647,20227257,23049851,24895604…
rs16944	2:113594867-113594867	G	ENSG00000125538	ENST00000432018	Transcript	upstream_gene_variant	-	-	-	-	-	rs16944,CR022511	IMPACT=MODIFIER;SYMBOL=IL1B;BIOTYPE=protein_coding;DISTANCE=856;STRAND=-1;FLAGS=cds_end_NF;SYMBOL_SOURCE=HGNC;HGNC_ID=5992;AF=0.4906;AFR_AF=0.4274;AMR_AF=0.4496;EAS_AF=0.5308;EUR_AF=0.6501;SAS_AF=0.3998;PHENO=0,1;PUBMED=23602982,21708280,19131662,20565774,22024213,19263529,15726497,17327408,17355643,18633131,19066394,19330901,19559392,24281113,25383745,23316245,18603647,20227257,23049851,24895604…
rs16944	2:113594867-113594867	G	ENSG00000125538	ENST00000477398	Transcript	upstream_gene_variant	-	-	-	-	-	rs16944,CR022511	IMPACT=MODIFIER;SYMBOL=IL1B;BIOTYPE=retained_intron;DISTANCE=511;STRAND=-1;SYMBOL_SOURCE=HGNC;HGNC_ID=5992;AF=0.4906;AFR_AF=0.4274;AMR_AF=0.4496;EAS_AF=0.5308;EUR_AF=0.6501;SAS_AF=0.3998;PHENO=0,1;PUBMED=23602982,21708280,19131662,20565774,22024213,19263529,15726497,17327408,17355643,18633131,19066394,19330901,19559392,24281113,25383745,23316245,18603647,20227257,23049851,24895604,25133033,177058…
rs16944	2:113594867-113594867	G	ENSG00000125538	ENST00000487639	Transcript	upstream_gene_variant	-	-	-	-	-	rs16944,CR022511	IMPACT=MODIFIER;SYMBOL=IL1B;BIOTYPE=retained_intron;DISTANCE=3715;STRAND=-1;SYMBOL_SOURCE=HGNC;HGNC_ID=5992;AF=0.4906;AFR_AF=0.4274;AMR_AF=0.4496;EAS_AF=0.5308;EUR_AF=0.6501;SAS_AF=0.3998;PHENO=0,1;PUBMED=23602982,21708280,19131662,20565774,22024213,19263529,15726497,17327408,17355643,18633131,19066394,19330901,19559392,24281113,25383745,23316245,18603647,20227257,23049851,24895604,25133033,17705…
rs16944	2:113594867-113594867	G	ENSG00000125538	ENST00000491056	Transcript	upstream_gene_variant	-	-	-	-	-	rs16944,CR022511	IMPACT=MODIFIER;SYMBOL=IL1B;BIOTYPE=processed_transcript;DISTANCE=511;STRAND=-1;SYMBOL_SOURCE=HGNC;HGNC_ID=5992;AF=0.4906;AFR_AF=0.4274;AMR_AF=0.4496;EAS_AF=0.5308;EUR_AF=0.6501;SAS_AF=0.3998;PHENO=0,1;PUBMED=23602982,21708280,19131662,20565774,22024213,19263529,15726497,17327408,17355643,18633131,19066394,19330901,19559392,24281113,25383745,23316245,18603647,20227257,23049851,24895604,25133033,1…
rs16944	2:113594867-113594867	G	ENSG00000125538	ENST00000496280	Transcript	upstream_gene_variant	-	-	-	-	-	rs16944,CR022511	IMPACT=MODIFIER;SYMBOL=IL1B;BIOTYPE=retained_intron;DISTANCE=511;STRAND=-1;SYMBOL_SOURCE=HGNC;HGNC_ID=5992;AF=0.4906;AFR_AF=0.4274;AMR_AF=0.4496;EAS_AF=0.5308;EUR_AF=0.6501;SAS_AF=0.3998;PHENO=0,1;PUBMED=23602982,21708280,19131662,20565774,22024213,19263529,15726497,17327408,17355643,18633131,19066394,19330901,19559392,24281113,25383745,23316245,18603647,20227257,23049851,24895604,25133033,177058…
rs16944	2:113594867-113594867	G	-	ENSR00000121998	RegulatoryFeature	regulatory_region_variant	-	-	-	-	-	rs16944,CR022511	IMPACT=MODIFIER;BIOTYPE=promoter_flanking_region;AF=0.4906;AFR_AF=0.4274;AMR_AF=0.4496;EAS_AF=0.5308;EUR_AF=0.6501;SAS_AF=0.3998;PHENO=0,1;PUBMED=23602982,21708280,19131662,20565774,22024213,19263529,15726497,17327408,17355643,18633131,19066394,19330901,19559392,24281113,25383745,23316245,18603647,20227257,23049851,24895604,25133033,17705862,27294501,24944790,24069534,18676870,22113576,19356949,2…
rs1143625	2:113595359-113595359	C	ENSG00000125538	ENST00000263341	Transcript	upstream_gene_variant	-	-	-	-	-	rs1143625	IMPACT=MODIFIER;SYMBOL=IL1B;BIOTYPE=protein_coding;DISTANCE=879;STRAND=-1;SYMBOL_SOURCE=HGNC;HGNC_ID=5992;AF=0.2951;AFR_AF=0.0832;AMR_AF=0.4697;EAS_AF=0.4167;EUR_AF=0.2883;SAS_AF=0.3395;PUBMED=26601827,16905295,19729864,18573495
rs1143625	2:113595359-113595359	C	ENSG00000125538	ENST00000416750	Transcript	upstream_gene_variant	-	-	-	-	-	rs1143625	IMPACT=MODIFIER;SYMBOL=IL1B;BIOTYPE=protein_coding;DISTANCE=1080;STRAND=-1;FLAGS=cds_end_NF;SYMBOL_SOURCE=HGNC;HGNC_ID=5992;AF=0.2951;AFR_AF=0.0832;AMR_AF=0.4697;EAS_AF=0.4167;EUR_AF=0.2883;SAS_AF=0.3395;PUBMED=26601827,16905295,19729864,18573495
rs1143625	2:113595359-113595359	C	ENSG00000125538	ENST00000418817	Transcript	upstream_gene_variant	-	-	-	-	-	rs1143625	IMPACT=MODIFIER;SYMBOL=IL1B;BIOTYPE=protein_coding;DISTANCE=966;STRAND=-1;FLAGS=cds_end_NF;SYMBOL_SOURCE=HGNC;HGNC_ID=5992;AF=0.2951;AFR_AF=0.0832;AMR_AF=0.4697;EAS_AF=0.4167;EUR_AF=0.2883;SAS_AF=0.3395;PUBMED=26601827,16905295,19729864,18573495
rs1143625	2:113595359-113595359	C	ENSG00000125538	ENST00000432018	Transcript	upstream_gene_variant	-	-	-	-	-	rs1143625	IMPACT=MODIFIER;SYMBOL=IL1B;BIOTYPE=protein_coding;DISTANCE=1348;STRAND=-1;FLAGS=cds_end_NF;SYMBOL_SOURCE=HGNC;HGNC_ID=5992;AF=0.2951;AFR_AF=0.0832;AMR_AF=0.4697;EAS_AF=0.4167;EUR_AF=0.2883;SAS_AF=0.3395;PUBMED=26601827,16905295,19729864,18573495
rs1143625	2:113595359-113595359	C	ENSG00000125538	ENST00000477398	Transcript	upstream_gene_variant	-	-	-	-	-	rs1143625	IMPACT=MODIFIER;SYMBOL=IL1B;BIOTYPE=retained_intron;DISTANCE=1003;STRAND=-1;SYMBOL_SOURCE=HGNC;HGNC_ID=5992;AF=0.2951;AFR_AF=0.0832;AMR_AF=0.4697;EAS_AF=0.4167;EUR_AF=0.2883;SAS_AF=0.3395;PUBMED=26601827,16905295,19729864,18573495
rs1143625	2:113595359-113595359	C	ENSG00000125538	ENST00000487639	Transcript	upstream_gene_variant	-	-	-	-	-	rs1143625	IMPACT=MODIFIER;SYMBOL=IL1B;BIOTYPE=retained_intron;DISTANCE=4207;STRAND=-1;SYMBOL_SOURCE=HGNC;HGNC_ID=5992;AF=0.2951;AFR_AF=0.0832;AMR_AF=0.4697;EAS_AF=0.4167;EUR_AF=0.2883;SAS_AF=0.3395;PUBMED=26601827,16905295,19729864,18573495
rs1143625	2:113595359-113595359	C	ENSG00000125538	ENST00000491056	Transcript	upstream_gene_variant	-	-	-	-	-	rs1143625	IMPACT=MODIFIER;SYMBOL=IL1B;BIOTYPE=processed_transcript;DISTANCE=1003;STRAND=-1;SYMBOL_SOURCE=HGNC;HGNC_ID=5992;AF=0.2951;AFR_AF=0.0832;AMR_AF=0.4697;EAS_AF=0.4167;EUR_AF=0.2883;SAS_AF=0.3395;PUBMED=26601827,16905295,19729864,18573495
rs1143625	2:113595359-113595359	C	ENSG00000125538	ENST00000496280	Transcript	upstream_gene_variant	-	-	-	-	-	rs1143625	IMPACT=MODIFIER;SYMBOL=IL1B;BIOTYPE=retained_intron;DISTANCE=1003;STRAND=-1;SYMBOL_SOURCE=HGNC;HGNC_ID=5992;AF=0.2951;AFR_AF=0.0832;AMR_AF=0.4697;EAS_AF=0.4167;EUR_AF=0.2883;SAS_AF=0.3395;PUBMED=26601827,16905295,19729864,18573495
rs1143623	2:113595829-113595829	G	ENSG00000125538	ENST00000263341	Transcript	upstream_gene_variant	-	-	-	-	-	rs1143623,CR068698	IMPACT=MODIFIER;SYMBOL=IL1B;BIOTYPE=protein_coding;DISTANCE=1349;STRAND=-1;SYMBOL_SOURCE=HGNC;HGNC_ID=5992;AF=0.2919;AFR_AF=0.0817;AMR_AF=0.4697;EAS_AF=0.4048;EUR_AF=0.2873;SAS_AF=0.3384;PHENO=0,1;PUBMED=23602982,18936436,21054877,24971461,25541970,27417569,25075970,25469587,26861312,22674296,22844404,24502445,24782608,24889212,23049672,22916254,25491747,26601827,19604093,26937653,19934104,188383…
rs1143623	2:113595829-113595829	G	ENSG00000125538	ENST00000416750	Transcript	upstream_gene_variant	-	-	-	-	-	rs1143623,CR068698	IMPACT=MODIFIER;SYMBOL=IL1B;BIOTYPE=protein_coding;DISTANCE=1550;STRAND=-1;FLAGS=cds_end_NF;SYMBOL_SOURCE=HGNC;HGNC_ID=5992;AF=0.2919;AFR_AF=0.0817;AMR_AF=0.4697;EAS_AF=0.4048;EUR_AF=0.2873;SAS_AF=0.3384;PHENO=0,1;PUBMED=23602982,18936436,21054877,24971461,25541970,27417569,25075970,25469587,26861312,22674296,22844404,24502445,24782608,24889212,23049672,22916254,25491747,26601827,19604093,2693765…
rs1143623	2:113595829-113595829	G	ENSG00000125538	ENST00000418817	Transcript	upstream_gene_variant	-	-	-	-	-	rs1143623,CR068698	IMPACT=MODIFIER;SYMBOL=IL1B;BIOTYPE=protein_coding;DISTANCE=1436;STRAND=-1;FLAGS=cds_end_NF;SYMBOL_SOURCE=HGNC;HGNC_ID=5992;AF=0.2919;AFR_AF=0.0817;AMR_AF=0.4697;EAS_AF=0.4048;EUR_AF=0.2873;SAS_AF=0.3384;PHENO=0,1;PUBMED=23602982,18936436,21054877,24971461,25541970,27417569,25075970,25469587,26861312,22674296,22844404,24502445,24782608,24889212,23049672,22916254,25491747,26601827,19604093,2693765…
rs1143623	2:113595829-113595829	G	ENSG00000125538	ENST00000432018	Transcript	upstream_gene_variant	-	-	-	-	-	rs1143623,CR068698	IMPACT=MODIFIER;SYMBOL=IL1B;BIOTYPE=protein_coding;DISTANCE=1818;STRAND=-1;FLAGS=cds_end_NF;SYMBOL_SOURCE=HGNC;HGNC_ID=5992;AF=0.2919;AFR_AF=0.0817;AMR_AF=0.4697;EAS_AF=0.4048;EUR_AF=0.2873;SAS_AF=0.3384;PHENO=0,1;PUBMED=23602982,18936436,21054877,24971461,25541970,27417569,25075970,25469587,26861312,22674296,22844404,24502445,24782608,24889212,23049672,22916254,25491747,26601827,19604093,2693765…
rs1143623	2:113595829-113595829	G	ENSG00000125538	ENST00000477398	Transcript	upstream_gene_variant	-	-	-	-	-	rs1143623,CR068698	IMPACT=MODIFIER;SYMBOL=IL1B;BIOTYPE=retained_intron;DISTANCE=1473;STRAND=-1;SYMBOL_SOURCE=HGNC;HGNC_ID=5992;AF=0.2919;AFR_AF=0.0817;AMR_AF=0.4697;EAS_AF=0.4048;EUR_AF=0.2873;SAS_AF=0.3384;PHENO=0,1;PUBMED=23602982,18936436,21054877,24971461,25541970,27417569,25075970,25469587,26861312,22674296,22844404,24502445,24782608,24889212,23049672,22916254,25491747,26601827,19604093,26937653,19934104,18838…
rs1143623	2:113595829-113595829	G	ENSG00000125538	ENST00000487639	Transcript	upstream_gene_variant	-	-	-	-	-	rs1143623,CR068698	IMPACT=MODIFIER;SYMBOL=IL1B;BIOTYPE=retained_intron;DISTANCE=4677;STRAND=-1;SYMBOL_SOURCE=HGNC;HGNC_ID=5992;AF=0.2919;AFR_AF=0.0817;AMR_AF=0.4697;EAS_AF=0.4048;EUR_AF=0.2873;SAS_AF=0.3384;PHENO=0,1;PUBMED=23602982,18936436,21054877,24971461,25541970,27417569,25075970,25469587,26861312,22674296,22844404,24502445,24782608,24889212,23049672,22916254,25491747,26601827,19604093,26937653,19934104,18838…
rs1143623	2:113595829-113595829	G	ENSG00000125538	ENST00000491056	Transcript	upstream_gene_variant	-	-	-	-	-	rs1143623,CR068698	IMPACT=MODIFIER;SYMBOL=IL1B;BIOTYPE=processed_transcript;DISTANCE=1473;STRAND=-1;SYMBOL_SOURCE=HGNC;HGNC_ID=5992;AF=0.2919;AFR_AF=0.0817;AMR_AF=0.4697;EAS_AF=0.4048;EUR_AF=0.2873;SAS_AF=0.3384;PHENO=0,1;PUBMED=23602982,18936436,21054877,24971461,25541970,27417569,25075970,25469587,26861312,22674296,22844404,24502445,24782608,24889212,23049672,22916254,25491747,26601827,19604093,26937653,19934104,…
rs1143623	2:113595829-113595829	G	ENSG00000125538	ENST00000496280	Transcript	upstream_gene_variant	-	-	-	-	-	rs1143623,CR068698	IMPACT=MODIFIER;SYMBOL=IL1B;BIOTYPE=retained_intron;DISTANCE=1473;STRAND=-1;SYMBOL_SOURCE=HGNC;HGNC_ID=5992;AF=0.2919;AFR_AF=0.0817;AMR_AF=0.4697;EAS_AF=0.4048;EUR_AF=0.2873;SAS_AF=0.3384;PHENO=0,1;PUBMED=23602982,18936436,21054877,24971461,25541970,27417569,25075970,25469587,26861312,22674296,22844404,24502445,24782608,24889212,23049672,22916254,25491747,26601827,19604093,26937653,19934104,18838…
rs12621220	2:113598255-113598255	T	ENSG00000125538	ENST00000263341	Transcript	upstream_gene_variant	-	-	-	-	-	rs12621220,CR0911381	IMPACT=MODIFIER;SYMBOL=IL1B;BIOTYPE=protein_coding;DISTANCE=3775;STRAND=-1;SYMBOL_SOURCE=HGNC;HGNC_ID=5992;AF=0.2901;AFR_AF=0.0802;AMR_AF=0.4712;EAS_AF=0.3978;EUR_AF=0.2853;SAS_AF=0.3395;PHENO=0,1;PUBMED=20417488,26141218
rs12621220	2:113598255-113598255	T	ENSG00000221541	ENST00000408614	Transcript	upstream_gene_variant	-	-	-	-	-	rs12621220,CR0911381	IMPACT=MODIFIER;SYMBOL=AC079753.1;BIOTYPE=miRNA;DISTANCE=3633;STRAND=1;SYMBOL_SOURCE=Clone_based_ensembl_gene;AF=0.2901;AFR_AF=0.0802;AMR_AF=0.4712;EAS_AF=0.3978;EUR_AF=0.2853;SAS_AF=0.3395;PHENO=0,1;PUBMED=20417488,26141218
rs12621220	2:113598255-113598255	T	ENSG00000125538	ENST00000416750	Transcript	upstream_gene_variant	-	-	-	-	-	rs12621220,CR0911381	IMPACT=MODIFIER;SYMBOL=IL1B;BIOTYPE=protein_coding;DISTANCE=3976;STRAND=-1;FLAGS=cds_end_NF;SYMBOL_SOURCE=HGNC;HGNC_ID=5992;AF=0.2901;AFR_AF=0.0802;AMR_AF=0.4712;EAS_AF=0.3978;EUR_AF=0.2853;SAS_AF=0.3395;PHENO=0,1;PUBMED=20417488,26141218
rs12621220	2:113598255-113598255	T	ENSG00000125538	ENST00000418817	Transcript	upstream_gene_variant	-	-	-	-	-	rs12621220,CR0911381	IMPACT=MODIFIER;SYMBOL=IL1B;BIOTYPE=protein_coding;DISTANCE=3862;STRAND=-1;FLAGS=cds_end_NF;SYMBOL_SOURCE=HGNC;HGNC_ID=5992;AF=0.2901;AFR_AF=0.0802;AMR_AF=0.4712;EAS_AF=0.3978;EUR_AF=0.2853;SAS_AF=0.3395;PHENO=0,1;PUBMED=20417488,26141218
rs12621220	2:113598255-113598255	T	ENSG00000125538	ENST00000432018	Transcript	upstream_gene_variant	-	-	-	-	-	rs12621220,CR0911381	IMPACT=MODIFIER;SYMBOL=IL1B;BIOTYPE=protein_coding;DISTANCE=4244;STRAND=-1;FLAGS=cds_end_NF;SYMBOL_SOURCE=HGNC;HGNC_ID=5992;AF=0.2901;AFR_AF=0.0802;AMR_AF=0.4712;EAS_AF=0.3978;EUR_AF=0.2853;SAS_AF=0.3395;PHENO=0,1;PUBMED=20417488,26141218
rs12621220	2:113598255-113598255	T	ENSG00000125538	ENST00000477398	Transcript	upstream_gene_variant	-	-	-	-	-	rs12621220,CR0911381	IMPACT=MODIFIER;SYMBOL=IL1B;BIOTYPE=retained_intron;DISTANCE=3899;STRAND=-1;SYMBOL_SOURCE=HGNC;HGNC_ID=5992;AF=0.2901;AFR_AF=0.0802;AMR_AF=0.4712;EAS_AF=0.3978;EUR_AF=0.2853;SAS_AF=0.3395;PHENO=0,1;PUBMED=20417488,26141218
rs12621220	2:113598255-113598255	T	ENSG00000125538	ENST00000491056	Transcript	upstream_gene_variant	-	-	-	-	-	rs12621220,CR0911381	IMPACT=MODIFIER;SYMBOL=IL1B;BIOTYPE=processed_transcript;DISTANCE=3899;STRAND=-1;SYMBOL_SOURCE=HGNC;HGNC_ID=5992;AF=0.2901;AFR_AF=0.0802;AMR_AF=0.4712;EAS_AF=0.3978;EUR_AF=0.2853;SAS_AF=0.3395;PHENO=0,1;PUBMED=20417488,26141218
rs12621220	2:113598255-113598255	T	ENSG00000125538	ENST00000496280	Transcript	upstream_gene_variant	-	-	-	-	-	rs12621220,CR0911381	IMPACT=MODIFIER;SYMBOL=IL1B;BIOTYPE=retained_intron;DISTANCE=3899;STRAND=-1;SYMBOL_SOURCE=HGNC;HGNC_ID=5992;AF=0.2901;AFR_AF=0.0802;AMR_AF=0.4712;EAS_AF=0.3978;EUR_AF=0.2853;SAS_AF=0.3395;PHENO=0,1;PUBMED=20417488,26141218
rs12621220	2:113598255-113598255	T	-	ENSR00000121999	RegulatoryFeature	regulatory_region_variant	-	-	-	-	-	rs12621220,CR0911381	IMPACT=MODIFIER;BIOTYPE=promoter_flanking_region;AF=0.2901;AFR_AF=0.0802;AMR_AF=0.4712;EAS_AF=0.3978;EUR_AF=0.2853;SAS_AF=0.3395;PHENO=0,1;PUBMED=20417488,26141218
rs13013349	2:113600326-113600326	C	ENSG00000221541	ENST00000408614	Transcript	upstream_gene_variant	-	-	-	-	-	rs13013349	IMPACT=MODIFIER;SYMBOL=AC079753.1;BIOTYPE=miRNA;DISTANCE=1562;STRAND=1;SYMBOL_SOURCE=Clone_based_ensembl_gene;AF=0.519;AFR_AF=0.5363;AMR_AF=0.4582;EAS_AF=0.5179;EUR_AF=0.6501;SAS_AF=0.4049;PUBMED=18576312
rs10169916	2:113603728-113603728	A	ENSG00000221541	ENST00000408614	Transcript	downstream_gene_variant	-	-	-	-	-	rs10169916	IMPACT=MODIFIER;SYMBOL=AC079753.1;BIOTYPE=miRNA;DISTANCE=1740;STRAND=1;SYMBOL_SOURCE=Clone_based_ensembl_gene;PUBMED=20103664,18464913
rs10169916	2:113603728-113603728	G	ENSG00000221541	ENST00000408614	Transcript	downstream_gene_variant	-	-	-	-	-	rs10169916	IMPACT=MODIFIER;SYMBOL=AC079753.1;BIOTYPE=miRNA;DISTANCE=1740;STRAND=1;SYMBOL_SOURCE=Clone_based_ensembl_gene;AFR_AF=0.503;AMR_AF=0.4553;EAS_AF=0.5179;EUR_AF=0.6501;SAS_AF=0.4049;PUBMED=20103664,18464913
rs67721272	2:113608823-113608823	G	ENSG00000180152	ENST00000312918	Transcript	upstream_gene_variant	-	-	-	-	-	rs67721272	IMPACT=MODIFIER;SYMBOL=AC079753.4;BIOTYPE=processed_pseudogene;DISTANCE=2082;STRAND=1;SYMBOL_SOURCE=Clone_based_vega_gene;AF=0.3157;AFR_AF=0.1536;AMR_AF=0.4712;EAS_AF=0.4196;EUR_AF=0.2873;SAS_AF=0.3466
rs13008855	2:113609568-113609568	T	ENSG00000180152	ENST00000312918	Transcript	upstream_gene_variant	-	-	-	-	-	rs13008855	IMPACT=MODIFIER;SYMBOL=AC079753.4;BIOTYPE=processed_pseudogene;DISTANCE=1337;STRAND=1;SYMBOL_SOURCE=Clone_based_vega_gene;AF=0.2802;AFR_AF=0.0219;AMR_AF=0.4654;EAS_AF=0.4196;EUR_AF=0.2873;SAS_AF=0.3466;PUBMED=21362111
rs6735739	2:113609886-113609886	C	ENSG00000180152	ENST00000312918	Transcript	upstream_gene_variant	-	-	-	-	-	rs6735739	IMPACT=MODIFIER;SYMBOL=AC079753.4;BIOTYPE=processed_pseudogene;DISTANCE=1019;STRAND=1;SYMBOL_SOURCE=Clone_based_vega_gene;AF=0.4806;AFR_AF=0.4024;AMR_AF=0.4553;EAS_AF=0.5089;EUR_AF=0.6511;SAS_AF=0.3998;PUBMED=18576312,21362111
rs6735739	2:113609886-113609886	C	-	ENSR00000386114	RegulatoryFeature	regulatory_region_variant	-	-	-	-	-	rs6735739	IMPACT=MODIFIER;BIOTYPE=promoter_flanking_region;AF=0.4806;AFR_AF=0.4024;AMR_AF=0.4553;EAS_AF=0.5089;EUR_AF=0.6511;SAS_AF=0.3998;PUBMED=18576312,21362111
rs12053091	2:113610780-113610780	C	ENSG00000180152	ENST00000312918	Transcript	upstream_gene_variant	-	-	-	-	-	rs12053091	IMPACT=MODIFIER;SYMBOL=AC079753.4;BIOTYPE=processed_pseudogene;DISTANCE=125;STRAND=1;SYMBOL_SOURCE=Clone_based_vega_gene;AF=0.3121;AFR_AF=0.1505;AMR_AF=0.4683;EAS_AF=0.4196;EUR_AF=0.2753;SAS_AF=0.3466;PUBMED=18576312,21362111
rs75251485	2:113615619-113615619	G	ENSG00000180152	ENST00000312918	Transcript	downstream_gene_variant	-	-	-	-	-	rs75251485	IMPACT=MODIFIER;SYMBOL=AC079753.4;BIOTYPE=processed_pseudogene;DISTANCE=3920;STRAND=1;SYMBOL_SOURCE=Clone_based_vega_gene;AF=0.3123;AFR_AF=0.1513;AMR_AF=0.4683;EAS_AF=0.4196;EUR_AF=0.2753;SAS_AF=0.3466
rs35520189	2:113619230-113619230	C	-	-	-	intergenic_variant	-	-	-	-	-	rs35520189	IMPACT=MODIFIER;AF=0.3109;AFR_AF=0.1513;AMR_AF=0.4683;EAS_AF=0.4127;EUR_AF=0.2753;SAS_AF=0.3466
rs12477661	2:113620765-113620765	G	-	-	-	intergenic_variant	-	-	-	-	-	rs12477661	IMPACT=MODIFIER;AF=0.3109;AFR_AF=0.1513;AMR_AF=0.4683;EAS_AF=0.4127;EUR_AF=0.2753;SAS_AF=0.3466
rs2466446	2:113623280-113623280	A	-	-	-	intergenic_variant	-	-	-	-	-	rs2466446	IMPACT=MODIFIER;AF=0.4748;AFR_AF=0.3707;AMR_AF=0.4539;EAS_AF=0.5159;EUR_AF=0.662;SAS_AF=0.3957
rs58788639	2:113626589-113626589	G	-	-	-	intergenic_variant	-	-	-	-	-	rs58788639	IMPACT=MODIFIER;AF=0.3119;AFR_AF=0.1498;AMR_AF=0.4683;EAS_AF=0.4196;EUR_AF=0.2753;SAS_AF=0.3466
rs2708914	2:113627234-113627234	G	-	ENSR00000386115	RegulatoryFeature	regulatory_region_variant	-	-	-	-	-	rs2708914	IMPACT=MODIFIER;BIOTYPE=enhancer;AF=0.4746;AFR_AF=0.3699;AMR_AF=0.4539;EAS_AF=0.5159;EUR_AF=0.662;SAS_AF=0.3957
rs2708914	2:113627234-113627234	G	-	-	-	intergenic_variant	-	-	-	-	-	rs2708914	IMPACT=MODIFIER;AF=0.4746;AFR_AF=0.3699;AMR_AF=0.4539;EAS_AF=0.5159;EUR_AF=0.662;SAS_AF=0.3957
rs2708916	2:113628301-113628301	T	-	-	-	intergenic_variant	-	-	-	-	-	rs2708916	IMPACT=MODIFIER;AF=0.4722;AFR_AF=0.3676;AMR_AF=0.4539;EAS_AF=0.505;EUR_AF=0.662;SAS_AF=0.3978
rs6720230	2:113630464-113630464	G	-	-	-	intergenic_variant	-	-	-	-	-	rs6720230	IMPACT=MODIFIER;AF=0.3115;AFR_AF=0.149;AMR_AF=0.4683;EAS_AF=0.4187;EUR_AF=0.2753;SAS_AF=0.3466
rs34899562	2:113641472-113641472	T	-	-	-	intergenic_variant	-	-	-	-	-	rs34899562	IMPACT=MODIFIER;AF=0.2706;AFR_AF=0.0408;AMR_AF=0.4625;EAS_AF=0.3631;EUR_AF=0.2624;SAS_AF=0.3579
rs2708919	2:113641631-113641631	C	-	-	-	intergenic_variant	-	-	-	-	-	rs2708919	IMPACT=MODIFIER;AF=0.4593;AFR_AF=0.5;AMR_AF=0.4006;EAS_AF=0.4573;EUR_AF=0.5209;SAS_AF=0.3845
rs13021862	2:113641944-113641944	A	-	-	-	intergenic_variant	-	-	-	-	-	rs13021862	IMPACT=MODIFIER;AF=0.2706;AFR_AF=0.0408;AMR_AF=0.4625;EAS_AF=0.3631;EUR_AF=0.2624;SAS_AF=0.3579
rs13021862	2:113641944-113641944	C	-	-	-	intergenic_variant	-	-	-	-	-	rs13021862	IMPACT=MODIFIER
rs2723149	2:113643628-113643628	C	-	-	-	intergenic_variant	-	-	-	-	-	rs2723149	IMPACT=MODIFIER;AF=0.4621;AFR_AF=0.5076;AMR_AF=0.402;EAS_AF=0.4573;EUR_AF=0.5199;SAS_AF=0.3885
rs11687403	2:113643638-113643638	A	-	-	-	intergenic_variant	-	-	-	-	-	rs11687403	IMPACT=MODIFIER;AF=0.3287;AFR_AF=0.1195;AMR_AF=0.3401;EAS_AF=0.4563;EUR_AF=0.4344;SAS_AF=0.363
rs2723151	2:113645117-113645117	G	-	-	-	intergenic_variant	-	-	-	-	-	rs2723151	IMPACT=MODIFIER;AF=0.4547;AFR_AF=0.4803;AMR_AF=0.4006;EAS_AF=0.4573;EUR_AF=0.5199;SAS_AF=0.3885
rs2723152	2:113645690-113645690	C	-	ENSR00000122005	RegulatoryFeature	regulatory_region_variant	-	-	-	-	-	rs2723152	IMPACT=MODIFIER;BIOTYPE=open_chromatin_region;AF=0.5813;AFR_AF=0.5764;AMR_AF=0.5086;EAS_AF=0.5139;EUR_AF=0.7346;SAS_AF=0.5511
rs2723152	2:113645690-113645690	C	-	-	-	intergenic_variant	-	-	-	-	-	rs2723152	IMPACT=MODIFIER;AF=0.5813;AFR_AF=0.5764;AMR_AF=0.5086;EAS_AF=0.5139;EUR_AF=0.7346;SAS_AF=0.5511
rs12479173	2:113649210-113649210	A	-	ENSR00000122006	RegulatoryFeature	regulatory_region_variant	-	-	-	-	-	rs12479173	IMPACT=MODIFIER;BIOTYPE=open_chromatin_region;AF=0.2694;AFR_AF=0.0363;AMR_AF=0.4611;EAS_AF=0.3621;EUR_AF=0.2634;SAS_AF=0.3589
rs12479173	2:113649210-113649210	A	-	-	-	intergenic_variant	-	-	-	-	-	rs12479173	IMPACT=MODIFIER;AF=0.2694;AFR_AF=0.0363;AMR_AF=0.4611;EAS_AF=0.3621;EUR_AF=0.2634;SAS_AF=0.3589
rs78950078	2:113651885-113651885	C	-	-	-	intergenic_variant	-	-	-	-	-	rs78950078	IMPACT=MODIFIER;AF=0.0172;AFR_AF=0.0015;AMR_AF=0.0346;EAS_AF=0;EUR_AF=0.0417;SAS_AF=0.0184
rs11690879	2:113653369-113653369	C	-	-	-	intergenic_variant	-	-	-	-	-	rs11690879	IMPACT=MODIFIER;AF=0.2983;AFR_AF=0.0855;AMR_AF=0.4726;EAS_AF=0.3552;EUR_AF=0.327;SAS_AF=0.3742
rs12472089	2:113654849-113654849	A	-	-	-	intergenic_variant	-	-	-	-	-	rs12472089	IMPACT=MODIFIER
rs12472089	2:113654849-113654849	T	-	-	-	intergenic_variant	-	-	-	-	-	rs12472089	IMPACT=MODIFIER;AF=0.2919;AFR_AF=0.062;AMR_AF=0.4712;EAS_AF=0.3552;EUR_AF=0.329;SAS_AF=0.3722
rs72825577	2:113655219-113655219	C	-	-	-	intergenic_variant	-	-	-	-	-	rs72825577	IMPACT=MODIFIER;AF=0.2857;AFR_AF=0.0348;AMR_AF=0.4683;EAS_AF=0.3611;EUR_AF=0.327;SAS_AF=0.3753
rs11690539	2:113658015-113658015	A	-	-	-	intergenic_variant	-	-	-	-	-	rs11690539	IMPACT=MODIFIER;AF=0.2987;AFR_AF=0.0855;AMR_AF=0.4726;EAS_AF=0.3532;EUR_AF=0.328;SAS_AF=0.3773
rs11690539	2:113658015-113658015	G	-	-	-	intergenic_variant	-	-	-	-	-	rs11690539	IMPACT=MODIFIER
rs4364030	2:113664409-113664409	A	-	-	-	intergenic_variant	-	-	-	-	-	rs4364030	IMPACT=MODIFIER
rs4364030	2:113664409-113664409	G	-	-	-	intergenic_variant	-	-	-	-	-	rs4364030	IMPACT=MODIFIER;AF=0.3361;AFR_AF=0.146;AMR_AF=0.3357;EAS_AF=0.4643;EUR_AF=0.4344;SAS_AF=0.3599
rs11123151	2:113668005-113668005	G	ENSG00000125571	ENST00000263326	Transcript	upstream_gene_variant	-	-	-	-	-	rs11123151	IMPACT=MODIFIER;SYMBOL=IL37;BIOTYPE=protein_coding;DISTANCE=2543;STRAND=1;SYMBOL_SOURCE=HGNC;HGNC_ID=15563;AF=0.2656;AFR_AF=0.0371;AMR_AF=0.4654;EAS_AF=0.3413;EUR_AF=0.2664;SAS_AF=0.3538
rs11123151	2:113668005-113668005	G	ENSG00000125571	ENST00000311328	Transcript	upstream_gene_variant	-	-	-	-	-	rs11123151	IMPACT=MODIFIER;SYMBOL=IL37;BIOTYPE=protein_coding;DISTANCE=4765;STRAND=1;SYMBOL_SOURCE=HGNC;HGNC_ID=15563;AF=0.2656;AFR_AF=0.0371;AMR_AF=0.4654;EAS_AF=0.3413;EUR_AF=0.2664;SAS_AF=0.3538
rs11123151	2:113668005-113668005	G	ENSG00000125571	ENST00000349806	Transcript	upstream_gene_variant	-	-	-	-	-	rs11123151	IMPACT=MODIFIER;SYMBOL=IL37;BIOTYPE=protein_coding;DISTANCE=2543;STRAND=1;SYMBOL_SOURCE=HGNC;HGNC_ID=15563;AF=0.2656;AFR_AF=0.0371;AMR_AF=0.4654;EAS_AF=0.3413;EUR_AF=0.2664;SAS_AF=0.3538
rs11123151	2:113668005-113668005	G	ENSG00000125571	ENST00000352179	Transcript	upstream_gene_variant	-	-	-	-	-	rs11123151	IMPACT=MODIFIER;SYMBOL=IL37;BIOTYPE=protein_coding;DISTANCE=2543;STRAND=1;SYMBOL_SOURCE=HGNC;HGNC_ID=15563;AF=0.2656;AFR_AF=0.0371;AMR_AF=0.4654;EAS_AF=0.3413;EUR_AF=0.2664;SAS_AF=0.3538
rs11123151	2:113668005-113668005	G	ENSG00000125571	ENST00000353225	Transcript	upstream_gene_variant	-	-	-	-	-	rs11123151	IMPACT=MODIFIER;SYMBOL=IL37;BIOTYPE=protein_coding;DISTANCE=2543;STRAND=1;SYMBOL_SOURCE=HGNC;HGNC_ID=15563;AF=0.2656;AFR_AF=0.0371;AMR_AF=0.4654;EAS_AF=0.3413;EUR_AF=0.2664;SAS_AF=0.3538
rs3811042	2:113670834-113670834	A	ENSG00000125571	ENST00000263326	Transcript	intron_variant	-	-	-	-	-	rs3811042	IMPACT=MODIFIER;SYMBOL=IL37;BIOTYPE=protein_coding;INTRON=1/4;STRAND=1;SYMBOL_SOURCE=HGNC;HGNC_ID=15563;AF=0.3305;AFR_AF=0.1263;AMR_AF=0.3357;EAS_AF=0.4702;EUR_AF=0.4314;SAS_AF=0.3548
rs3811042	2:113670834-113670834	A	ENSG00000125571	ENST00000311328	Transcript	upstream_gene_variant	-	-	-	-	-	rs3811042	IMPACT=MODIFIER;SYMBOL=IL37;BIOTYPE=protein_coding;DISTANCE=1936;STRAND=1;SYMBOL_SOURCE=HGNC;HGNC_ID=15563;AF=0.3305;AFR_AF=0.1263;AMR_AF=0.3357;EAS_AF=0.4702;EUR_AF=0.4314;SAS_AF=0.3548
rs3811042	2:113670834-113670834	A	ENSG00000125571	ENST00000349806	Transcript	intron_variant	-	-	-	-	-	rs3811042	IMPACT=MODIFIER;SYMBOL=IL37;BIOTYPE=protein_coding;INTRON=1/2;STRAND=1;SYMBOL_SOURCE=HGNC;HGNC_ID=15563;AF=0.3305;AFR_AF=0.1263;AMR_AF=0.3357;EAS_AF=0.4702;EUR_AF=0.4314;SAS_AF=0.3548
rs3811042	2:113670834-113670834	A	ENSG00000125571	ENST00000352179	Transcript	intron_variant	-	-	-	-	-	rs3811042	IMPACT=MODIFIER;SYMBOL=IL37;BIOTYPE=protein_coding;INTRON=1/3;STRAND=1;SYMBOL_SOURCE=HGNC;HGNC_ID=15563;AF=0.3305;AFR_AF=0.1263;AMR_AF=0.3357;EAS_AF=0.4702;EUR_AF=0.4314;SAS_AF=0.3548
rs3811042	2:113670834-113670834	A	ENSG00000125571	ENST00000353225	Transcript	intron_variant	-	-	-	-	-	rs3811042	IMPACT=MODIFIER;SYMBOL=IL37;BIOTYPE=protein_coding;INTRON=1/3;STRAND=1;SYMBOL_SOURCE=HGNC;HGNC_ID=15563;AF=0.3305;AFR_AF=0.1263;AMR_AF=0.3357;EAS_AF=0.4702;EUR_AF=0.4314;SAS_AF=0.3548
rs4849132	2:113673471-113673471	A	ENSG00000125571	ENST00000263326	Transcript	intron_variant	-	-	-	-	-	rs4849132	IMPACT=MODIFIER;SYMBOL=IL37;BIOTYPE=protein_coding;INTRON=2/4;STRAND=1;SYMBOL_SOURCE=HGNC;HGNC_ID=15563;AF=0.3564;AFR_AF=0.1263;AMR_AF=0.33;EAS_AF=0.6002;EUR_AF=0.4334;SAS_AF=0.3558
rs4849132	2:113673471-113673471	A	ENSG00000125571	ENST00000311328	Transcript	intron_variant	-	-	-	-	-	rs4849132	IMPACT=MODIFIER;SYMBOL=IL37;BIOTYPE=protein_coding;INTRON=1/3;STRAND=1;SYMBOL_SOURCE=HGNC;HGNC_ID=15563;AF=0.3564;AFR_AF=0.1263;AMR_AF=0.33;EAS_AF=0.6002;EUR_AF=0.4334;SAS_AF=0.3558
rs4849132	2:113673471-113673471	A	ENSG00000125571	ENST00000349806	Transcript	intron_variant	-	-	-	-	-	rs4849132	IMPACT=MODIFIER;SYMBOL=IL37;BIOTYPE=protein_coding;INTRON=1/2;STRAND=1;SYMBOL_SOURCE=HGNC;HGNC_ID=15563;AF=0.3564;AFR_AF=0.1263;AMR_AF=0.33;EAS_AF=0.6002;EUR_AF=0.4334;SAS_AF=0.3558
rs4849132	2:113673471-113673471	A	ENSG00000125571	ENST00000352179	Transcript	intron_variant	-	-	-	-	-	rs4849132	IMPACT=MODIFIER;SYMBOL=IL37;BIOTYPE=protein_coding;INTRON=1/3;STRAND=1;SYMBOL_SOURCE=HGNC;HGNC_ID=15563;AF=0.3564;AFR_AF=0.1263;AMR_AF=0.33;EAS_AF=0.6002;EUR_AF=0.4334;SAS_AF=0.3558
rs4849132	2:113673471-113673471	A	ENSG00000125571	ENST00000353225	Transcript	intron_variant	-	-	-	-	-	rs4849132	IMPACT=MODIFIER;SYMBOL=IL37;BIOTYPE=protein_coding;INTRON=2/3;STRAND=1;SYMBOL_SOURCE=HGNC;HGNC_ID=15563;AF=0.3564;AFR_AF=0.1263;AMR_AF=0.33;EAS_AF=0.6002;EUR_AF=0.4334;SAS_AF=0.3558
rs10864907	2:113683875-113683875	T	-	-	-	intergenic_variant	-	-	-	-	-	rs10864907	IMPACT=MODIFIER;AF=0.3696;AFR_AF=0.09;AMR_AF=0.5735;EAS_AF=0.3304;EUR_AF=0.4851;SAS_AF=0.5245;PHENO=1;PUBMED=23932459
rs2723197	2:113689747-113689747	A	ENSG00000227368	ENST00000415020	Transcript	upstream_gene_variant	-	-	-	-	-	rs2723197	IMPACT=MODIFIER;SYMBOL=AC079753.5;BIOTYPE=processed_pseudogene;DISTANCE=455;STRAND=1;SYMBOL_SOURCE=Clone_based_vega_gene;AF=0.3526;AFR_AF=0.1581;AMR_AF=0.3357;EAS_AF=0.5476;EUR_AF=0.4304;SAS_AF=0.3466
rs11683383	2:113690350-113690350	A	ENSG00000227368	ENST00000415020	Transcript	non_coding_transcript_exon_variant	149	-	-	-	-	rs11683383	IMPACT=MODIFIER;SYMBOL=AC079753.5;BIOTYPE=processed_pseudogene;EXON=1/1;STRAND=1;SYMBOL_SOURCE=Clone_based_vega_gene;AF=0.3598;AFR_AF=0.084;AMR_AF=0.5634;EAS_AF=0.3105;EUR_AF=0.4761;SAS_AF=0.5194
rs11695077	2:113690442-113690442	T	ENSG00000227368	ENST00000415020	Transcript	non_coding_transcript_exon_variant	241	-	-	-	-	-	IMPACT=MODIFIER;SYMBOL=AC079753.5;BIOTYPE=processed_pseudogene;EXON=1/1;STRAND=1;SYMBOL_SOURCE=Clone_based_vega_gene
rs2708932	2:113690675-113690675	A	ENSG00000227368	ENST00000415020	Transcript	non_coding_transcript_exon_variant	474	-	-	-	-	rs2708932	IMPACT=MODIFIER;SYMBOL=AC079753.5;BIOTYPE=processed_pseudogene;EXON=1/1;STRAND=1;SYMBOL_SOURCE=Clone_based_vega_gene;AF=0.4197;AFR_AF=0.3888;AMR_AF=0.3516;EAS_AF=0.5615;EUR_AF=0.4334;SAS_AF=0.3497
rs12467810	2:113691060-113691060	C	ENSG00000227368	ENST00000415020	Transcript	downstream_gene_variant	-	-	-	-	-	rs12467810	IMPACT=MODIFIER;SYMBOL=AC079753.5;BIOTYPE=processed_pseudogene;DISTANCE=312;STRAND=1;SYMBOL_SOURCE=Clone_based_vega_gene;AF=0.3385;AFR_AF=0.2451;AMR_AF=0.5187;EAS_AF=0.2976;EUR_AF=0.3479;SAS_AF=0.3691
rs4387792	2:113691288-113691288	C	ENSG00000227368	ENST00000415020	Transcript	downstream_gene_variant	-	-	-	-	-	rs4387792	IMPACT=MODIFIER;SYMBOL=AC079753.5;BIOTYPE=processed_pseudogene;DISTANCE=540;STRAND=1;SYMBOL_SOURCE=Clone_based_vega_gene;AF=0.5304;AFR_AF=0.4418;AMR_AF=0.4582;EAS_AF=0.5754;EUR_AF=0.6501;SAS_AF=0.5317
rs12467847	2:113691404-113691404	G	ENSG00000227368	ENST00000415020	Transcript	downstream_gene_variant	-	-	-	-	-	rs12467847	IMPACT=MODIFIER;SYMBOL=AC079753.5;BIOTYPE=processed_pseudogene;DISTANCE=656;STRAND=1;SYMBOL_SOURCE=Clone_based_vega_gene;AF=0.4093;AFR_AF=0.4955;AMR_AF=0.5346;EAS_AF=0.2976;EUR_AF=0.3489;SAS_AF=0.3814;PHENO=1;PUBMED=22952603
rs12987491	2:113691499-113691499	A	ENSG00000227368	ENST00000415020	Transcript	downstream_gene_variant	-	-	-	-	-	rs12987491	IMPACT=MODIFIER;SYMBOL=AC079753.5;BIOTYPE=processed_pseudogene;DISTANCE=751;STRAND=1;SYMBOL_SOURCE=Clone_based_vega_gene;AF=0.3492;AFR_AF=0.1286;AMR_AF=0.3386;EAS_AF=0.5615;EUR_AF=0.4334;SAS_AF=0.3497
rs4848309	2:113691926-113691926	C	ENSG00000227368	ENST00000415020	Transcript	downstream_gene_variant	-	-	-	-	-	rs4848309	IMPACT=MODIFIER;SYMBOL=AC079753.5;BIOTYPE=processed_pseudogene;DISTANCE=1178;STRAND=1;SYMBOL_SOURCE=Clone_based_vega_gene;AF=0.5369;AFR_AF=0.4554;AMR_AF=0.4611;EAS_AF=0.5754;EUR_AF=0.6581;SAS_AF=0.5368
rs2708931	2:113693878-113693878	G	ENSG00000227368	ENST00000415020	Transcript	downstream_gene_variant	-	-	-	-	-	rs2708931	IMPACT=MODIFIER;SYMBOL=AC079753.5;BIOTYPE=processed_pseudogene;DISTANCE=3130;STRAND=1;SYMBOL_SOURCE=Clone_based_vega_gene;AF=0.5399;AFR_AF=0.4811;AMR_AF=0.4625;EAS_AF=0.5724;EUR_AF=0.6541;SAS_AF=0.5235
rs2708931	2:113693878-113693878	G	-	ENSR00000122007	RegulatoryFeature	regulatory_region_variant	-	-	-	-	-	rs2708931	IMPACT=MODIFIER;BIOTYPE=open_chromatin_region;AF=0.5399;AFR_AF=0.4811;AMR_AF=0.4625;EAS_AF=0.5724;EUR_AF=0.6541;SAS_AF=0.5235
rs4077216	2:113696594-113696594	C	-	-	-	intergenic_variant	-	-	-	-	-	rs4077216	IMPACT=MODIFIER;AF=0.4020;AFR_AF=0.4054;AMR_AF=0.4755;EAS_AF=0.4276;EUR_AF=0.2704;SAS_AF=0.454
rs12105482	2:113697235-113697235	A	-	-	-	intergenic_variant	-	-	-	-	-	rs12105482	IMPACT=MODIFIER;AF=0.2997;AFR_AF=0.1884;AMR_AF=0.4654;EAS_AF=0.3065;EUR_AF=0.2674;SAS_AF=0.3589
rs12105482	2:113697235-113697235	T	-	-	-	intergenic_variant	-	-	-	-	-	rs12105482	IMPACT=MODIFIER
rs10199311	2:113697961-113697961	T	-	-	-	intergenic_variant	-	-	-	-	-	rs10199311	IMPACT=MODIFIER;AF=0.6512;AFR_AF=0.8563;AMR_AF=0.6599;EAS_AF=0.4425;EUR_AF=0.5666;SAS_AF=0.6697
rs11696039	2:113698078-113698078	G	-	-	-	intergenic_variant	-	-	-	-	-	rs11696039	IMPACT=MODIFIER;AF=0.2871;AFR_AF=0.1384;AMR_AF=0.4683;EAS_AF=0.3065;EUR_AF=0.2684;SAS_AF=0.3589
rs34027384	2:113698094-113698094	A	-	-	-	intergenic_variant	-	-	-	-	-	rs34027384	IMPACT=MODIFIER;AF=0.2600;AFR_AF=0.0393;AMR_AF=0.4597;EAS_AF=0.3065;EUR_AF=0.2684;SAS_AF=0.3599
rs11690185	2:113698136-113698136	T	-	-	-	intergenic_variant	-	-	-	-	-	rs11690185	IMPACT=MODIFIER;AF=0.2640;AFR_AF=0.0545;AMR_AF=0.4597;EAS_AF=0.3085;EUR_AF=0.2674;SAS_AF=0.3589
rs12993351	2:113699228-113699228	G	-	ENSR00000293009	RegulatoryFeature	regulatory_region_variant	-	-	-	-	-	rs12993351	IMPACT=MODIFIER;BIOTYPE=CTCF_binding_site;AF=0.2831;AFR_AF=0.1248;AMR_AF=0.4669;EAS_AF=0.3065;EUR_AF=0.2674;SAS_AF=0.3589
rs12993351	2:113699228-113699228	G	-	-	-	intergenic_variant	-	-	-	-	-	rs12993351	IMPACT=MODIFIER;AF=0.2831;AFR_AF=0.1248;AMR_AF=0.4669;EAS_AF=0.3065;EUR_AF=0.2674;SAS_AF=0.3589
rs12465526	2:113699981-113699981	G	-	ENSR00000293009	RegulatoryFeature	regulatory_region_variant	-	-	-	-	-	rs12465526	IMPACT=MODIFIER;BIOTYPE=CTCF_binding_site;AF=0.2831;AFR_AF=0.1241;AMR_AF=0.4683;EAS_AF=0.3065;EUR_AF=0.2674;SAS_AF=0.3589
rs12465526	2:113699981-113699981	G	-	-	-	intergenic_variant	-	-	-	-	-	rs12465526	IMPACT=MODIFIER;AF=0.2831;AFR_AF=0.1241;AMR_AF=0.4683;EAS_AF=0.3065;EUR_AF=0.2674;SAS_AF=0.3589
rs12711745	2:113700355-113700355	C	-	ENSR00000293009	RegulatoryFeature	regulatory_region_variant	-	-	-	-	-	rs12711745	IMPACT=MODIFIER;BIOTYPE=CTCF_binding_site;AF=0.6506;AFR_AF=0.8548;AMR_AF=0.6585;EAS_AF=0.4425;EUR_AF=0.5666;SAS_AF=0.6697
rs12711745	2:113700355-113700355	C	-	-	-	intergenic_variant	-	-	-	-	-	rs12711745	IMPACT=MODIFIER;AF=0.6506;AFR_AF=0.8548;AMR_AF=0.6585;EAS_AF=0.4425;EUR_AF=0.5666;SAS_AF=0.6697
rs67995749	2:113700892-113700892	A	-	-	-	intergenic_variant	-	-	-	-	-	rs67995749	IMPACT=MODIFIER;AF=0.2831;AFR_AF=0.1241;AMR_AF=0.4683;EAS_AF=0.3065;EUR_AF=0.2674;SAS_AF=0.3589
rs12466653	2:113700988-113700988	G	-	-	-	intergenic_variant	-	-	-	-	-	rs12466653	IMPACT=MODIFIER;AF=0.2831;AFR_AF=0.1241;AMR_AF=0.4683;EAS_AF=0.3065;EUR_AF=0.2674;SAS_AF=0.3589
rs12470439	2:113701164-113701164	A	-	-	-	intergenic_variant	-	-	-	-	-	rs12470439	IMPACT=MODIFIER;AF=0.2833;AFR_AF=0.1248;AMR_AF=0.4683;EAS_AF=0.3065;EUR_AF=0.2674;SAS_AF=0.3589
rs6722962	2:113701383-113701383	G	-	-	-	intergenic_variant	-	-	-	-	-	rs6722962	IMPACT=MODIFIER;AF=0.2867;AFR_AF=0.1377;AMR_AF=0.4683;EAS_AF=0.3065;EUR_AF=0.2674;SAS_AF=0.3589
rs6733001	2:113701447-113701447	A	-	-	-	intergenic_variant	-	-	-	-	-	rs6733001	IMPACT=MODIFIER;AF=0.2867;AFR_AF=0.1377;AMR_AF=0.4683;EAS_AF=0.3065;EUR_AF=0.2674;SAS_AF=0.3589
rs6733003	2:113701452-113701452	A	-	-	-	intergenic_variant	-	-	-	-	-	rs6733003	IMPACT=MODIFIER;AF=0.2867;AFR_AF=0.1377;AMR_AF=0.4683;EAS_AF=0.3065;EUR_AF=0.2674;SAS_AF=0.3589
rs6723197	2:113701598-113701598	G	-	-	-	intergenic_variant	-	-	-	-	-	rs6723197	IMPACT=MODIFIER;AF=0.2867;AFR_AF=0.1377;AMR_AF=0.4683;EAS_AF=0.3065;EUR_AF=0.2674;SAS_AF=0.3589
rs6705432	2:113701824-113701824	T	-	-	-	intergenic_variant	-	-	-	-	-	rs6705432	IMPACT=MODIFIER;AF=0.2831;AFR_AF=0.1241;AMR_AF=0.4683;EAS_AF=0.3065;EUR_AF=0.2674;SAS_AF=0.3589
rs4538207	2:113701863-113701863	T	-	-	-	intergenic_variant	-	-	-	-	-	rs4538207	IMPACT=MODIFIER;AF=0.6512;AFR_AF=0.857;AMR_AF=0.6585;EAS_AF=0.4425;EUR_AF=0.5666;SAS_AF=0.6697
rs12614988	2:113702178-113702178	C	-	-	-	intergenic_variant	-	-	-	-	-	rs12614988	IMPACT=MODIFIER;AF=0.2867;AFR_AF=0.1377;AMR_AF=0.4683;EAS_AF=0.3065;EUR_AF=0.2674;SAS_AF=0.3589
rs12623837	2:113702468-113702468	G	-	-	-	intergenic_variant	-	-	-	-	-	rs12623837	IMPACT=MODIFIER;AF=0.2696;AFR_AF=0.0756;AMR_AF=0.4625;EAS_AF=0.3065;EUR_AF=0.2674;SAS_AF=0.3589
rs7557537	2:113702530-113702530	C	-	-	-	intergenic_variant	-	-	-	-	-	rs7557537	IMPACT=MODIFIER;AF=0.6512;AFR_AF=0.857;AMR_AF=0.6585;EAS_AF=0.4425;EUR_AF=0.5666;SAS_AF=0.6697
rs12466604	2:113703064-113703064	A	-	-	-	intergenic_variant	-	-	-	-	-	rs12466604	IMPACT=MODIFIER;AF=0.2867;AFR_AF=0.1377;AMR_AF=0.4683;EAS_AF=0.3065;EUR_AF=0.2674;SAS_AF=0.3589
rs12464758	2:113703281-113703281	C	-	-	-	intergenic_variant	-	-	-	-	-	rs12464758	IMPACT=MODIFIER;AF=0.2867;AFR_AF=0.1377;AMR_AF=0.4683;EAS_AF=0.3065;EUR_AF=0.2674;SAS_AF=0.3589
rs12995439	2:113703646-113703646	C	-	-	-	intergenic_variant	-	-	-	-	-	rs12995439	IMPACT=MODIFIER;AF=0.2600;AFR_AF=0.0393;AMR_AF=0.4611;EAS_AF=0.3056;EUR_AF=0.2674;SAS_AF=0.3609
rs12614316	2:113705403-113705403	C	-	-	-	intergenic_variant	-	-	-	-	-	rs12614316	IMPACT=MODIFIER;AF=0.2867;AFR_AF=0.1377;AMR_AF=0.4683;EAS_AF=0.3065;EUR_AF=0.2674;SAS_AF=0.3589
rs13026837	2:113705673-113705673	A	-	-	-	intergenic_variant	-	-	-	-	-	rs13026837	IMPACT=MODIFIER;AF=0.2598;AFR_AF=0.0393;AMR_AF=0.4611;EAS_AF=0.3065;EUR_AF=0.2674;SAS_AF=0.3589
rs66591921	2:113707577-113707577	A	-	-	-	intergenic_variant	-	-	-	-	-	rs66591921	IMPACT=MODIFIER;AF=0.2478;AFR_AF=0.0151;AMR_AF=0.4553;EAS_AF=0.3065;EUR_AF=0.2584;SAS_AF=0.3436
rs12618418	2:113707645-113707645	T	-	-	-	intergenic_variant	-	-	-	-	-	rs12618418	IMPACT=MODIFIER;AF=0.2598;AFR_AF=0.0393;AMR_AF=0.4611;EAS_AF=0.3065;EUR_AF=0.2674;SAS_AF=0.3589
rs6723582	2:113708102-113708102	G	-	-	-	intergenic_variant	-	-	-	-	-	rs6723582	IMPACT=MODIFIER;AF=0.4016;AFR_AF=0.3979;AMR_AF=0.4769;EAS_AF=0.4276;EUR_AF=0.2694;SAS_AF=0.4622
rs11893071	2:113708790-113708790	A	-	-	-	intergenic_variant	-	-	-	-	-	rs11893071	IMPACT=MODIFIER;AF=0.3293;AFR_AF=0.1309;AMR_AF=0.4654;EAS_AF=0.4276;EUR_AF=0.2684;SAS_AF=0.4622
rs6716380	2:113709618-113709618	G	-	-	-	intergenic_variant	-	-	-	-	-	rs6716380	IMPACT=MODIFIER;AF=0.3293;AFR_AF=0.1309;AMR_AF=0.4654;EAS_AF=0.4276;EUR_AF=0.2684;SAS_AF=0.4622
rs12466697	2:113709876-113709876	G	-	-	-	intergenic_variant	-	-	-	-	-	rs12466697	IMPACT=MODIFIER;AF=0.2596;AFR_AF=0.0393;AMR_AF=0.4597;EAS_AF=0.3065;EUR_AF=0.2684;SAS_AF=0.3579
rs12466697	2:113709876-113709876	T	-	-	-	intergenic_variant	-	-	-	-	-	rs12466697	IMPACT=MODIFIER
rs12471839	2:113712489-113712489	C	-	-	-	intergenic_variant	-	-	-	-	-	rs12471839	IMPACT=MODIFIER;AF=0.3393;AFR_AF=0.174;AMR_AF=0.464;EAS_AF=0.4276;EUR_AF=0.2704;SAS_AF=0.454
rs12468164	2:113712783-113712783	G	-	-	-	intergenic_variant	-	-	-	-	-	rs12468164	IMPACT=MODIFIER;AF=0.6474;AFR_AF=0.8495;AMR_AF=0.6571;EAS_AF=0.4425;EUR_AF=0.5666;SAS_AF=0.6616
rs12617864	2:113714976-113714976	G	-	-	-	intergenic_variant	-	-	-	-	-	rs12617864	IMPACT=MODIFIER;AF=0.3572;AFR_AF=0.2277;AMR_AF=0.4683;EAS_AF=0.4286;EUR_AF=0.2724;SAS_AF=0.4673
rs13005572	2:113832981-113832981	T	ENSG00000136697	ENST00000337569	Transcript	3_prime_UTR_variant	574	-	-	-	-	rs13005572	IMPACT=MODIFIER;SYMBOL=IL1F10;BIOTYPE=protein_coding;EXON=4/4;STRAND=1;SYMBOL_SOURCE=HGNC;HGNC_ID=15552;AF=0.1939;AFR_AF=0.0983;AMR_AF=0.2867;EAS_AF=0.1022;EUR_AF=0.2425;SAS_AF=0.3016;AA_AF=0.1121;EA_AF=0.2299;gnomAD_AF=0.2247;gnomAD_AFR_AF=0.1205;gnomAD_AMR_AF=0.2878;gnomAD_ASJ_AF=0.2043;gnomAD_EAS_AF=0.08806;gnomAD_FIN_AF=0.286;gnomAD_NFE_AF=0.2244;gnomAD_OTH_AF=0.2344;gnomAD_SAS_AF=0.2914
rs13005572	2:113832981-113832981	T	ENSG00000136697	ENST00000341010	Transcript	3_prime_UTR_variant	574	-	-	-	-	rs13005572	IMPACT=MODIFIER;SYMBOL=IL1F10;BIOTYPE=protein_coding;EXON=5/5;STRAND=1;SYMBOL_SOURCE=HGNC;HGNC_ID=15552;AF=0.1939;AFR_AF=0.0983;AMR_AF=0.2867;EAS_AF=0.1022;EUR_AF=0.2425;SAS_AF=0.3016;AA_AF=0.1121;EA_AF=0.2299;gnomAD_AF=0.2247;gnomAD_AFR_AF=0.1205;gnomAD_AMR_AF=0.2878;gnomAD_ASJ_AF=0.2043;gnomAD_EAS_AF=0.08806;gnomAD_FIN_AF=0.286;gnomAD_NFE_AF=0.2244;gnomAD_OTH_AF=0.2344;gnomAD_SAS_AF=0.2914
rs13005572	2:113832981-113832981	T	ENSG00000136697	ENST00000393197	Transcript	3_prime_UTR_variant	920	-	-	-	-	rs13005572	IMPACT=MODIFIER;SYMBOL=IL1F10;BIOTYPE=protein_coding;EXON=4/4;STRAND=1;SYMBOL_SOURCE=HGNC;HGNC_ID=15552;AF=0.1939;AFR_AF=0.0983;AMR_AF=0.2867;EAS_AF=0.1022;EUR_AF=0.2425;SAS_AF=0.3016;AA_AF=0.1121;EA_AF=0.2299;gnomAD_AF=0.2247;gnomAD_AFR_AF=0.1205;gnomAD_AMR_AF=0.2878;gnomAD_ASJ_AF=0.2043;gnomAD_EAS_AF=0.08806;gnomAD_FIN_AF=0.286;gnomAD_NFE_AF=0.2244;gnomAD_OTH_AF=0.2344;gnomAD_SAS_AF=0.2914
rs13005572	2:113832981-113832981	T	ENSG00000136697	ENST00000496265	Transcript	non_coding_transcript_exon_variant	565	-	-	-	-	rs13005572	IMPACT=MODIFIER;SYMBOL=IL1F10;BIOTYPE=retained_intron;EXON=2/2;STRAND=1;SYMBOL_SOURCE=HGNC;HGNC_ID=15552;AF=0.1939;AFR_AF=0.0983;AMR_AF=0.2867;EAS_AF=0.1022;EUR_AF=0.2425;SAS_AF=0.3016;AA_AF=0.1121;EA_AF=0.2299;gnomAD_AF=0.2247;gnomAD_AFR_AF=0.1205;gnomAD_AMR_AF=0.2878;gnomAD_ASJ_AF=0.2043;gnomAD_EAS_AF=0.08806;gnomAD_FIN_AF=0.286;gnomAD_NFE_AF=0.2244;gnomAD_OTH_AF=0.2344;gnomAD_SAS_AF=0.2914
rs13011842	2:113833570-113833570	T	ENSG00000136697	ENST00000337569	Transcript	downstream_gene_variant	-	-	-	-	-	rs13011842	IMPACT=MODIFIER;SYMBOL=IL1F10;BIOTYPE=protein_coding;DISTANCE=145;STRAND=1;SYMBOL_SOURCE=HGNC;HGNC_ID=15552;AF=0.1939;AFR_AF=0.0976;AMR_AF=0.2867;EAS_AF=0.1022;EUR_AF=0.2435;SAS_AF=0.3016
rs13011842	2:113833570-113833570	T	ENSG00000136697	ENST00000341010	Transcript	downstream_gene_variant	-	-	-	-	-	rs13011842	IMPACT=MODIFIER;SYMBOL=IL1F10;BIOTYPE=protein_coding;DISTANCE=150;STRAND=1;SYMBOL_SOURCE=HGNC;HGNC_ID=15552;AF=0.1939;AFR_AF=0.0976;AMR_AF=0.2867;EAS_AF=0.1022;EUR_AF=0.2435;SAS_AF=0.3016
rs13011842	2:113833570-113833570	T	ENSG00000136697	ENST00000393197	Transcript	downstream_gene_variant	-	-	-	-	-	rs13011842	IMPACT=MODIFIER;SYMBOL=IL1F10;BIOTYPE=protein_coding;DISTANCE=143;STRAND=1;SYMBOL_SOURCE=HGNC;HGNC_ID=15552;AF=0.1939;AFR_AF=0.0976;AMR_AF=0.2867;EAS_AF=0.1022;EUR_AF=0.2435;SAS_AF=0.3016
rs13011842	2:113833570-113833570	T	ENSG00000136697	ENST00000496265	Transcript	downstream_gene_variant	-	-	-	-	-	rs13011842	IMPACT=MODIFIER;SYMBOL=IL1F10;BIOTYPE=retained_intron;DISTANCE=254;STRAND=1;SYMBOL_SOURCE=HGNC;HGNC_ID=15552;AF=0.1939;AFR_AF=0.0976;AMR_AF=0.2867;EAS_AF=0.1022;EUR_AF=0.2435;SAS_AF=0.3016
rs13409360	2:113838102-113838102	A	ENSG00000136697	ENST00000337569	Transcript	downstream_gene_variant	-	-	-	-	-	rs13409360	IMPACT=MODIFIER;SYMBOL=IL1F10;BIOTYPE=protein_coding;DISTANCE=4677;STRAND=1;SYMBOL_SOURCE=HGNC;HGNC_ID=15552;AF=0.3175;AFR_AF=0.4145;AMR_AF=0.3256;EAS_AF=0.0675;EUR_AF=0.3996;SAS_AF=0.3538;PHENO=1;PUBMED=27286809
rs13409360	2:113838102-113838102	A	ENSG00000136697	ENST00000341010	Transcript	downstream_gene_variant	-	-	-	-	-	rs13409360	IMPACT=MODIFIER;SYMBOL=IL1F10;BIOTYPE=protein_coding;DISTANCE=4682;STRAND=1;SYMBOL_SOURCE=HGNC;HGNC_ID=15552;AF=0.3175;AFR_AF=0.4145;AMR_AF=0.3256;EAS_AF=0.0675;EUR_AF=0.3996;SAS_AF=0.3538;PHENO=1;PUBMED=27286809
rs13409360	2:113838102-113838102	A	ENSG00000136697	ENST00000393197	Transcript	downstream_gene_variant	-	-	-	-	-	rs13409360	IMPACT=MODIFIER;SYMBOL=IL1F10;BIOTYPE=protein_coding;DISTANCE=4675;STRAND=1;SYMBOL_SOURCE=HGNC;HGNC_ID=15552;AF=0.3175;AFR_AF=0.4145;AMR_AF=0.3256;EAS_AF=0.0675;EUR_AF=0.3996;SAS_AF=0.3538;PHENO=1;PUBMED=27286809
rs13409360	2:113838102-113838102	A	ENSG00000136697	ENST00000496265	Transcript	downstream_gene_variant	-	-	-	-	-	rs13409360	IMPACT=MODIFIER;SYMBOL=IL1F10;BIOTYPE=retained_intron;DISTANCE=4786;STRAND=1;SYMBOL_SOURCE=HGNC;HGNC_ID=15552;AF=0.3175;AFR_AF=0.4145;AMR_AF=0.3256;EAS_AF=0.0675;EUR_AF=0.3996;SAS_AF=0.3538;PHENO=1;PUBMED=27286809
rs13409360	2:113838102-113838102	A	-	ENSR00000293021	RegulatoryFeature	regulatory_region_variant	-	-	-	-	-	rs13409360	IMPACT=MODIFIER;BIOTYPE=CTCF_binding_site;AF=0.3175;AFR_AF=0.4145;AMR_AF=0.3256;EAS_AF=0.0675;EUR_AF=0.3996;SAS_AF=0.3538;PHENO=1;PUBMED=27286809
rs13409371	2:113838145-113838145	A	ENSG00000136697	ENST00000337569	Transcript	downstream_gene_variant	-	-	-	-	-	rs13409371	IMPACT=MODIFIER;SYMBOL=IL1F10;BIOTYPE=protein_coding;DISTANCE=4720;STRAND=1;SYMBOL_SOURCE=HGNC;HGNC_ID=15552;AF=0.3169;AFR_AF=0.4138;AMR_AF=0.3242;EAS_AF=0.0675;EUR_AF=0.3996;SAS_AF=0.3528
rs13409371	2:113838145-113838145	T	ENSG00000136697	ENST00000337569	Transcript	downstream_gene_variant	-	-	-	-	-	rs13409371	IMPACT=MODIFIER;SYMBOL=IL1F10;BIOTYPE=protein_coding;DISTANCE=4720;STRAND=1;SYMBOL_SOURCE=HGNC;HGNC_ID=15552
rs13409371	2:113838145-113838145	A	ENSG00000136697	ENST00000341010	Transcript	downstream_gene_variant	-	-	-	-	-	rs13409371	IMPACT=MODIFIER;SYMBOL=IL1F10;BIOTYPE=protein_coding;DISTANCE=4725;STRAND=1;SYMBOL_SOURCE=HGNC;HGNC_ID=15552;AF=0.3169;AFR_AF=0.4138;AMR_AF=0.3242;EAS_AF=0.0675;EUR_AF=0.3996;SAS_AF=0.3528
rs13409371	2:113838145-113838145	T	ENSG00000136697	ENST00000341010	Transcript	downstream_gene_variant	-	-	-	-	-	rs13409371	IMPACT=MODIFIER;SYMBOL=IL1F10;BIOTYPE=protein_coding;DISTANCE=4725;STRAND=1;SYMBOL_SOURCE=HGNC;HGNC_ID=15552
rs13409371	2:113838145-113838145	A	ENSG00000136697	ENST00000393197	Transcript	downstream_gene_variant	-	-	-	-	-	rs13409371	IMPACT=MODIFIER;SYMBOL=IL1F10;BIOTYPE=protein_coding;DISTANCE=4718;STRAND=1;SYMBOL_SOURCE=HGNC;HGNC_ID=15552;AF=0.3169;AFR_AF=0.4138;AMR_AF=0.3242;EAS_AF=0.0675;EUR_AF=0.3996;SAS_AF=0.3528
rs13409371	2:113838145-113838145	T	ENSG00000136697	ENST00000393197	Transcript	downstream_gene_variant	-	-	-	-	-	rs13409371	IMPACT=MODIFIER;SYMBOL=IL1F10;BIOTYPE=protein_coding;DISTANCE=4718;STRAND=1;SYMBOL_SOURCE=HGNC;HGNC_ID=15552
rs13409371	2:113838145-113838145	A	ENSG00000136697	ENST00000496265	Transcript	downstream_gene_variant	-	-	-	-	-	rs13409371	IMPACT=MODIFIER;SYMBOL=IL1F10;BIOTYPE=retained_intron;DISTANCE=4829;STRAND=1;SYMBOL_SOURCE=HGNC;HGNC_ID=15552;AF=0.3169;AFR_AF=0.4138;AMR_AF=0.3242;EAS_AF=0.0675;EUR_AF=0.3996;SAS_AF=0.3528
rs13409371	2:113838145-113838145	T	ENSG00000136697	ENST00000496265	Transcript	downstream_gene_variant	-	-	-	-	-	rs13409371	IMPACT=MODIFIER;SYMBOL=IL1F10;BIOTYPE=retained_intron;DISTANCE=4829;STRAND=1;SYMBOL_SOURCE=HGNC;HGNC_ID=15552
rs13409371	2:113838145-113838145	A	-	ENSR00000293021	RegulatoryFeature	regulatory_region_variant	-	-	-	-	-	rs13409371	IMPACT=MODIFIER;BIOTYPE=CTCF_binding_site;AF=0.3169;AFR_AF=0.4138;AMR_AF=0.3242;EAS_AF=0.0675;EUR_AF=0.3996;SAS_AF=0.3528
rs13409371	2:113838145-113838145	T	-	ENSR00000293021	RegulatoryFeature	regulatory_region_variant	-	-	-	-	-	rs13409371	IMPACT=MODIFIER;BIOTYPE=CTCF_binding_site
rs55699240	2:113838725-113838725	C	-	-	-	intergenic_variant	-	-	-	-	-	rs55699240	IMPACT=MODIFIER;AF=0.2322;AFR_AF=0.1551;AMR_AF=0.3184;EAS_AF=0.1022;EUR_AF=0.2773;SAS_AF=0.363
rs34700180	2:113839184-113839184	A	-	-	-	intergenic_variant	-	-	-	-	-	rs34700180	IMPACT=MODIFIER;AF=0.1865;AFR_AF=0.0113;AMR_AF=0.2983;EAS_AF=0.1032;EUR_AF=0.2624;SAS_AF=0.3517
rs13030546	2:113840014-113840014	G	ENSG00000201805	ENST00000364935	Transcript	upstream_gene_variant	-	-	-	-	-	rs13030546	IMPACT=MODIFIER;SYMBOL=RNU6-1180P;BIOTYPE=snRNA;DISTANCE=4368;STRAND=1;SYMBOL_SOURCE=HGNC;HGNC_ID=48143;AF=0.1865;AFR_AF=0.0113;AMR_AF=0.2983;EAS_AF=0.1032;EUR_AF=0.2624;SAS_AF=0.3517
rs6743171	2:113840058-113840058	C	ENSG00000201805	ENST00000364935	Transcript	upstream_gene_variant	-	-	-	-	-	rs6743171	IMPACT=MODIFIER;SYMBOL=RNU6-1180P;BIOTYPE=snRNA;DISTANCE=4324;STRAND=1;SYMBOL_SOURCE=HGNC;HGNC_ID=48143;AF=0.2516;AFR_AF=0.1838;AMR_AF=0.3055;EAS_AF=0.0675;EUR_AF=0.3966;SAS_AF=0.3456
rs72827886	2:113840349-113840349	G	ENSG00000201805	ENST00000364935	Transcript	upstream_gene_variant	-	-	-	-	-	rs72827886	IMPACT=MODIFIER;SYMBOL=RNU6-1180P;BIOTYPE=snRNA;DISTANCE=4033;STRAND=1;SYMBOL_SOURCE=HGNC;HGNC_ID=48143;AF=0.1865;AFR_AF=0.0113;AMR_AF=0.2983;EAS_AF=0.1032;EUR_AF=0.2624;SAS_AF=0.3517
rs10188292	2:113840443-113840443	T	ENSG00000201805	ENST00000364935	Transcript	upstream_gene_variant	-	-	-	-	-	rs10188292	IMPACT=MODIFIER;SYMBOL=RNU6-1180P;BIOTYPE=snRNA;DISTANCE=3939;STRAND=1;SYMBOL_SOURCE=HGNC;HGNC_ID=48143;AF=0.2676;AFR_AF=0.2398;AMR_AF=0.3127;EAS_AF=0.0665;EUR_AF=0.3976;SAS_AF=0.3466
rs10176274	2:113840575-113840575	G	ENSG00000201805	ENST00000364935	Transcript	upstream_gene_variant	-	-	-	-	-	rs10176274	IMPACT=MODIFIER;SYMBOL=RNU6-1180P;BIOTYPE=snRNA;DISTANCE=3807;STRAND=1;SYMBOL_SOURCE=HGNC;HGNC_ID=48143;AF=0.2796;AFR_AF=0.2844;AMR_AF=0.3141;EAS_AF=0.0665;EUR_AF=0.3976;SAS_AF=0.3466
rs6722922	2:113841515-113841515	T	ENSG00000201805	ENST00000364935	Transcript	upstream_gene_variant	-	-	-	-	-	rs6722922	IMPACT=MODIFIER;SYMBOL=RNU6-1180P;BIOTYPE=snRNA;DISTANCE=2867;STRAND=1;SYMBOL_SOURCE=HGNC;HGNC_ID=48143;AF=0.2782;AFR_AF=0.2806;AMR_AF=0.3127;EAS_AF=0.0665;EUR_AF=0.3976;SAS_AF=0.3456
rs6722922	2:113841515-113841515	T	-	ENSR00000293022	RegulatoryFeature	regulatory_region_variant	-	-	-	-	-	rs6722922	IMPACT=MODIFIER;BIOTYPE=CTCF_binding_site;AF=0.2782;AFR_AF=0.2806;AMR_AF=0.3127;EAS_AF=0.0665;EUR_AF=0.3976;SAS_AF=0.3456
rs6750559	2:113841532-113841532	A	ENSG00000201805	ENST00000364935	Transcript	upstream_gene_variant	-	-	-	-	-	rs6750559	IMPACT=MODIFIER;SYMBOL=RNU6-1180P;BIOTYPE=snRNA;DISTANCE=2850;STRAND=1;SYMBOL_SOURCE=HGNC;HGNC_ID=48143;AF=0.2901;AFR_AF=0.3245;AMR_AF=0.3141;EAS_AF=0.0665;EUR_AF=0.3976;SAS_AF=0.3466
rs6750559	2:113841532-113841532	A	-	ENSR00000293022	RegulatoryFeature	regulatory_region_variant	-	-	-	-	-	rs6750559	IMPACT=MODIFIER;BIOTYPE=CTCF_binding_site;AF=0.2901;AFR_AF=0.3245;AMR_AF=0.3141;EAS_AF=0.0665;EUR_AF=0.3976;SAS_AF=0.3466
rs11687782	2:113841782-113841782	A	ENSG00000201805	ENST00000364935	Transcript	upstream_gene_variant	-	-	-	-	-	rs11687782	IMPACT=MODIFIER;SYMBOL=RNU6-1180P;BIOTYPE=snRNA;DISTANCE=2600;STRAND=1;SYMBOL_SOURCE=HGNC;HGNC_ID=48143;AF=0.5471;AFR_AF=0.8222;AMR_AF=0.4899;EAS_AF=0.3512;EUR_AF=0.4911;SAS_AF=0.4755;PUBMED=24182552
rs11687782	2:113841782-113841782	A	-	ENSR00000293022	RegulatoryFeature	regulatory_region_variant	-	-	-	-	-	rs11687782	IMPACT=MODIFIER;BIOTYPE=CTCF_binding_site;AF=0.5471;AFR_AF=0.8222;AMR_AF=0.4899;EAS_AF=0.3512;EUR_AF=0.4911;SAS_AF=0.4755;PUBMED=24182552
rs13398728	2:113842506-113842506	C	ENSG00000201805	ENST00000364935	Transcript	upstream_gene_variant	-	-	-	-	-	rs13398728	IMPACT=MODIFIER;SYMBOL=RNU6-1180P;BIOTYPE=snRNA;DISTANCE=1876;STRAND=1;SYMBOL_SOURCE=HGNC;HGNC_ID=48143;AF=0.2784;AFR_AF=0.2806;AMR_AF=0.3127;EAS_AF=0.0665;EUR_AF=0.3976;SAS_AF=0.3466
rs13410964	2:113843283-113843283	A	ENSG00000201805	ENST00000364935	Transcript	upstream_gene_variant	-	-	-	-	-	rs13410964	IMPACT=MODIFIER;SYMBOL=RNU6-1180P;BIOTYPE=snRNA;DISTANCE=1099;STRAND=1;SYMBOL_SOURCE=HGNC;HGNC_ID=48143;AF=0.2674;AFR_AF=0.2398;AMR_AF=0.3127;EAS_AF=0.0665;EUR_AF=0.3976;SAS_AF=0.3456
rs7561598	2:113844036-113844036	T	ENSG00000201805	ENST00000364935	Transcript	upstream_gene_variant	-	-	-	-	-	rs7561598	IMPACT=MODIFIER;SYMBOL=RNU6-1180P;BIOTYPE=snRNA;DISTANCE=346;STRAND=1;SYMBOL_SOURCE=HGNC;HGNC_ID=48143;AF=0.5471;AFR_AF=0.8222;AMR_AF=0.4899;EAS_AF=0.3512;EUR_AF=0.492;SAS_AF=0.4744
rs6741180	2:113844384-113844384	A	ENSG00000201805	ENST00000364935	Transcript	non_coding_transcript_exon_variant	3	-	-	-	-	rs6741180	IMPACT=MODIFIER;SYMBOL=RNU6-1180P;BIOTYPE=snRNA;EXON=1/1;STRAND=1;SYMBOL_SOURCE=HGNC;HGNC_ID=48143;AF=0.2905;AFR_AF=0.326;AMR_AF=0.3141;EAS_AF=0.0675;EUR_AF=0.3976;SAS_AF=0.3456
rs4496335	2:113844475-113844475	T	ENSG00000201805	ENST00000364935	Transcript	non_coding_transcript_exon_variant	94	-	-	-	-	rs4496335	IMPACT=MODIFIER;SYMBOL=RNU6-1180P;BIOTYPE=snRNA;EXON=1/1;STRAND=1;SYMBOL_SOURCE=HGNC;HGNC_ID=48143;AF=0.2514;AFR_AF=0.1838;AMR_AF=0.3055;EAS_AF=0.0665;EUR_AF=0.3966;SAS_AF=0.3456
rs6731551	2:113844553-113844553	C	ENSG00000201805	ENST00000364935	Transcript	downstream_gene_variant	-	-	-	-	-	rs6731551	IMPACT=MODIFIER;SYMBOL=RNU6-1180P;BIOTYPE=snRNA;DISTANCE=65;STRAND=1;SYMBOL_SOURCE=HGNC;HGNC_ID=48143;AF=0.5469;AFR_AF=0.8222;AMR_AF=0.4899;EAS_AF=0.3512;EUR_AF=0.4911;SAS_AF=0.4744
rs6728590	2:113844600-113844600	G	ENSG00000201805	ENST00000364935	Transcript	downstream_gene_variant	-	-	-	-	-	rs6728590	IMPACT=MODIFIER;SYMBOL=RNU6-1180P;BIOTYPE=snRNA;DISTANCE=112;STRAND=1;SYMBOL_SOURCE=HGNC;HGNC_ID=48143;AF=0.5467;AFR_AF=0.8215;AMR_AF=0.4899;EAS_AF=0.3512;EUR_AF=0.4911;SAS_AF=0.4744
rs13027999	2:113844786-113844786	G	ENSG00000201805	ENST00000364935	Transcript	downstream_gene_variant	-	-	-	-	-	rs13027999	IMPACT=MODIFIER;SYMBOL=RNU6-1180P;BIOTYPE=snRNA;DISTANCE=298;STRAND=1;SYMBOL_SOURCE=HGNC;HGNC_ID=48143;AF=0.1867;AFR_AF=0.0113;AMR_AF=0.2983;EAS_AF=0.1032;EUR_AF=0.2624;SAS_AF=0.3528
rs4368340	2:113845080-113845080	T	ENSG00000201805	ENST00000364935	Transcript	downstream_gene_variant	-	-	-	-	-	rs4368340	IMPACT=MODIFIER;SYMBOL=RNU6-1180P;BIOTYPE=snRNA;DISTANCE=592;STRAND=1;SYMBOL_SOURCE=HGNC;HGNC_ID=48143;AF=0.5471;AFR_AF=0.8207;AMR_AF=0.4899;EAS_AF=0.3542;EUR_AF=0.4911;SAS_AF=0.4744
rs11123161	2:113845578-113845578	T	ENSG00000201805	ENST00000364935	Transcript	downstream_gene_variant	-	-	-	-	-	rs11123161	IMPACT=MODIFIER;SYMBOL=RNU6-1180P;BIOTYPE=snRNA;DISTANCE=1090;STRAND=1;SYMBOL_SOURCE=HGNC;HGNC_ID=48143;AF=0.5469;AFR_AF=0.8207;AMR_AF=0.4899;EAS_AF=0.3532;EUR_AF=0.4911;SAS_AF=0.4744
rs12328766	2:113846738-113846738	G	ENSG00000201805	ENST00000364935	Transcript	downstream_gene_variant	-	-	-	-	-	rs12328766	IMPACT=MODIFIER;SYMBOL=RNU6-1180P;BIOTYPE=snRNA;DISTANCE=2250;STRAND=1;SYMBOL_SOURCE=HGNC;HGNC_ID=48143;AF=0.3117;AFR_AF=0.4054;AMR_AF=0.317;EAS_AF=0.0665;EUR_AF=0.3976;SAS_AF=0.3456
rs12329129	2:113847007-113847007	A	ENSG00000201805	ENST00000364935	Transcript	downstream_gene_variant	-	-	-	-	-	rs12329129	IMPACT=MODIFIER;SYMBOL=RNU6-1180P;BIOTYPE=snRNA;DISTANCE=2519;STRAND=1;SYMBOL_SOURCE=HGNC;HGNC_ID=48143;AF=0.2895;AFR_AF=0.323;AMR_AF=0.3141;EAS_AF=0.0665;EUR_AF=0.3976;SAS_AF=0.3456
rs12328368	2:113847144-113847144	G	ENSG00000201805	ENST00000364935	Transcript	downstream_gene_variant	-	-	-	-	-	rs12328368	IMPACT=MODIFIER;SYMBOL=RNU6-1180P;BIOTYPE=snRNA;DISTANCE=2656;STRAND=1;SYMBOL_SOURCE=HGNC;HGNC_ID=48143;AF=0.2897;AFR_AF=0.3238;AMR_AF=0.3141;EAS_AF=0.0665;EUR_AF=0.3976;SAS_AF=0.3456
rs72827890	2:113847287-113847287	C	ENSG00000201805	ENST00000364935	Transcript	downstream_gene_variant	-	-	-	-	-	rs72827890	IMPACT=MODIFIER;SYMBOL=RNU6-1180P;BIOTYPE=snRNA;DISTANCE=2799;STRAND=1;SYMBOL_SOURCE=HGNC;HGNC_ID=48143;AF=0.1869;AFR_AF=0.0121;AMR_AF=0.2983;EAS_AF=0.1032;EUR_AF=0.2624;SAS_AF=0.3528
rs6730516	2:113848961-113848961	T	ENSG00000201805	ENST00000364935	Transcript	downstream_gene_variant	-	-	-	-	-	rs6730516	IMPACT=MODIFIER;SYMBOL=RNU6-1180P;BIOTYPE=snRNA;DISTANCE=4473;STRAND=1;SYMBOL_SOURCE=HGNC;HGNC_ID=48143;AF=0.2490;AFR_AF=0.1778;AMR_AF=0.3055;EAS_AF=0.0665;EUR_AF=0.3976;SAS_AF=0.3405
rs1542176	2:113849837-113849837	T	-	-	-	intergenic_variant	-	-	-	-	-	rs1542176	IMPACT=MODIFIER;AF=0.5451;AFR_AF=0.8177;AMR_AF=0.4899;EAS_AF=0.3522;EUR_AF=0.492;SAS_AF=0.4693;PUBMED=26446360,24182552,27485145,25726324,19036616
rs11123162	2:113850114-113850114	A	-	-	-	intergenic_variant	-	-	-	-	-	rs11123162	IMPACT=MODIFIER;AF=0.3738;AFR_AF=0.0946;AMR_AF=0.4164;EAS_AF=0.6141;EUR_AF=0.341;SAS_AF=0.5072
rs7587033	2:113850262-113850262	G	-	-	-	intergenic_variant	-	-	-	-	-	rs7587033	IMPACT=MODIFIER;AF=0.2887;AFR_AF=0.323;AMR_AF=0.3141;EAS_AF=0.0665;EUR_AF=0.3986;SAS_AF=0.3405
rs6738239	2:113850792-113850792	A	-	ENSR00000122019	RegulatoryFeature	regulatory_region_variant	-	-	-	-	-	rs6738239	IMPACT=MODIFIER;BIOTYPE=open_chromatin_region;AF=0.2889;AFR_AF=0.3238;AMR_AF=0.3141;EAS_AF=0.0665;EUR_AF=0.3986;SAS_AF=0.3405
rs6738239	2:113850792-113850792	A	-	-	-	intergenic_variant	-	-	-	-	-	rs6738239	IMPACT=MODIFIER;AF=0.2889;AFR_AF=0.3238;AMR_AF=0.3141;EAS_AF=0.0665;EUR_AF=0.3986;SAS_AF=0.3405
rs6738377	2:113850902-113850902	G	-	-	-	intergenic_variant	-	-	-	-	-	rs6738377	IMPACT=MODIFIER;AFR_AF=0.8169;AMR_AF=0.4899;EAS_AF=0.3522;EUR_AF=0.492;SAS_AF=0.4693
rs6738377	2:113850902-113850902	T	-	-	-	intergenic_variant	-	-	-	-	-	rs6738377	IMPACT=MODIFIER
rs1446509	2:113851159-113851159	T	-	-	-	intergenic_variant	-	-	-	-	-	rs1446509	IMPACT=MODIFIER;AF=0.2889;AFR_AF=0.3238;AMR_AF=0.3141;EAS_AF=0.0665;EUR_AF=0.3986;SAS_AF=0.3405
rs13424580	2:113852564-113852564	A	-	-	-	intergenic_variant	-	-	-	-	-	rs13424580	IMPACT=MODIFIER;AF=0.2524;AFR_AF=0.1808;AMR_AF=0.304;EAS_AF=0.0665;EUR_AF=0.3966;SAS_AF=0.3558
rs4575729	2:113855529-113855529	A	-	-	-	intergenic_variant	-	-	-	-	-	rs4575729	IMPACT=MODIFIER;AF=0.5471;AFR_AF=0.82;AMR_AF=0.4914;EAS_AF=0.3562;EUR_AF=0.4911;SAS_AF=0.4724
rs112534387	2:113857726-113857726	G	-	-	-	intergenic_variant	-	-	-	-	-	rs112534387	IMPACT=MODIFIER
rs112534387	2:113857726-113857726	T	-	-	-	intergenic_variant	-	-	-	-	-	rs112534387	IMPACT=MODIFIER;AF=0.1911;AFR_AF=0.0333;AMR_AF=0.2968;EAS_AF=0.1002;EUR_AF=0.2644;SAS_AF=0.3476
rs34720511	2:113858857-113858857	A	-	-	-	intergenic_variant	-	-	-	-	-	rs34720511	IMPACT=MODIFIER;AF=0.1911;AFR_AF=0.0333;AMR_AF=0.2968;EAS_AF=0.1002;EUR_AF=0.2644;SAS_AF=0.3476
rs35998927	2:113859919-113859919	T	ENSG00000136689	ENST00000465812	Transcript	upstream_gene_variant	-	-	-	-	-	rs35998927	IMPACT=MODIFIER;SYMBOL=IL1RN;BIOTYPE=processed_transcript;DISTANCE=4872;STRAND=1;SYMBOL_SOURCE=HGNC;HGNC_ID=6000;AF=0.1911;AFR_AF=0.0333;AMR_AF=0.2968;EAS_AF=0.1002;EUR_AF=0.2644;SAS_AF=0.3476
rs10207930	2:113860861-113860861	A	ENSG00000136689	ENST00000465812	Transcript	upstream_gene_variant	-	-	-	-	-	rs10207930	IMPACT=MODIFIER;SYMBOL=IL1RN;BIOTYPE=processed_transcript;DISTANCE=3930;STRAND=1;SYMBOL_SOURCE=HGNC;HGNC_ID=6000;AF=0.5463;AFR_AF=0.8169;AMR_AF=0.4914;EAS_AF=0.3562;EUR_AF=0.4911;SAS_AF=0.4724
rs13394316	2:113861396-113861396	C	ENSG00000136689	ENST00000465812	Transcript	upstream_gene_variant	-	-	-	-	-	rs13394316	IMPACT=MODIFIER;SYMBOL=IL1RN;BIOTYPE=processed_transcript;DISTANCE=3395;STRAND=1;SYMBOL_SOURCE=HGNC;HGNC_ID=6000;AF=0.5455;AFR_AF=0.8139;AMR_AF=0.4914;EAS_AF=0.3562;EUR_AF=0.4911;SAS_AF=0.4724
rs2029582	2:113863771-113863771	C	ENSG00000136689	ENST00000409052	Transcript	upstream_gene_variant	-	-	-	-	-	rs2029582	IMPACT=MODIFIER;SYMBOL=IL1RN;BIOTYPE=protein_coding;DISTANCE=4922;STRAND=1;SYMBOL_SOURCE=HGNC;HGNC_ID=6000;AF=0.5447;AFR_AF=0.8139;AMR_AF=0.4885;EAS_AF=0.3552;EUR_AF=0.4911;SAS_AF=0.4714;PUBMED=19468064
rs2029582	2:113863771-113863771	C	ENSG00000136689	ENST00000463073	Transcript	upstream_gene_variant	-	-	-	-	-	rs2029582	IMPACT=MODIFIER;SYMBOL=IL1RN;BIOTYPE=processed_transcript;DISTANCE=4922;STRAND=1;SYMBOL_SOURCE=HGNC;HGNC_ID=6000;AF=0.5447;AFR_AF=0.8139;AMR_AF=0.4885;EAS_AF=0.3552;EUR_AF=0.4911;SAS_AF=0.4714;PUBMED=19468064
rs2029582	2:113863771-113863771	C	ENSG00000136689	ENST00000465812	Transcript	upstream_gene_variant	-	-	-	-	-	rs2029582	IMPACT=MODIFIER;SYMBOL=IL1RN;BIOTYPE=processed_transcript;DISTANCE=1020;STRAND=1;SYMBOL_SOURCE=HGNC;HGNC_ID=6000;AF=0.5447;AFR_AF=0.8139;AMR_AF=0.4885;EAS_AF=0.3552;EUR_AF=0.4911;SAS_AF=0.4714;PUBMED=19468064
rs11677140	2:113865808-113865808	C	ENSG00000136689	ENST00000409052	Transcript	upstream_gene_variant	-	-	-	-	-	rs11677140	IMPACT=MODIFIER;SYMBOL=IL1RN;BIOTYPE=protein_coding;DISTANCE=2885;STRAND=1;SYMBOL_SOURCE=HGNC;HGNC_ID=6000;AF=0.2967;AFR_AF=0.3873;AMR_AF=0.33;EAS_AF=0.1121;EUR_AF=0.2793;SAS_AF=0.3589
rs11677140	2:113865808-113865808	C	ENSG00000136689	ENST00000463073	Transcript	upstream_gene_variant	-	-	-	-	-	rs11677140	IMPACT=MODIFIER;SYMBOL=IL1RN;BIOTYPE=processed_transcript;DISTANCE=2885;STRAND=1;SYMBOL_SOURCE=HGNC;HGNC_ID=6000;AF=0.2967;AFR_AF=0.3873;AMR_AF=0.33;EAS_AF=0.1121;EUR_AF=0.2793;SAS_AF=0.3589
rs11677140	2:113865808-113865808	C	ENSG00000136689	ENST00000465812	Transcript	intron_variant,non_coding_transcript_variant	-	-	-	-	-	rs11677140	IMPACT=MODIFIER;SYMBOL=IL1RN;BIOTYPE=processed_transcript;INTRON=1/3;STRAND=1;SYMBOL_SOURCE=HGNC;HGNC_ID=6000;AF=0.2967;AFR_AF=0.3873;AMR_AF=0.33;EAS_AF=0.1121;EUR_AF=0.2793;SAS_AF=0.3589
rs315927	2:113866369-113866369	T	ENSG00000136689	ENST00000409052	Transcript	upstream_gene_variant	-	-	-	-	-	rs315927	IMPACT=MODIFIER;SYMBOL=IL1RN;BIOTYPE=protein_coding;DISTANCE=2324;STRAND=1;SYMBOL_SOURCE=HGNC;HGNC_ID=6000;AF=0.5172;AFR_AF=0.4766;AMR_AF=0.562;EAS_AF=0.3819;EUR_AF=0.665;SAS_AF=0.5276
rs315927	2:113866369-113866369	T	ENSG00000136689	ENST00000463073	Transcript	upstream_gene_variant	-	-	-	-	-	rs315927	IMPACT=MODIFIER;SYMBOL=IL1RN;BIOTYPE=processed_transcript;DISTANCE=2324;STRAND=1;SYMBOL_SOURCE=HGNC;HGNC_ID=6000;AF=0.5172;AFR_AF=0.4766;AMR_AF=0.562;EAS_AF=0.3819;EUR_AF=0.665;SAS_AF=0.5276
rs315927	2:113866369-113866369	T	ENSG00000136689	ENST00000465812	Transcript	intron_variant,non_coding_transcript_variant	-	-	-	-	-	rs315927	IMPACT=MODIFIER;SYMBOL=IL1RN;BIOTYPE=processed_transcript;INTRON=1/3;STRAND=1;SYMBOL_SOURCE=HGNC;HGNC_ID=6000;AF=0.5172;AFR_AF=0.4766;AMR_AF=0.562;EAS_AF=0.3819;EUR_AF=0.665;SAS_AF=0.5276
rs13404928	2:113866525-113866525	A	ENSG00000136689	ENST00000409052	Transcript	upstream_gene_variant	-	-	-	-	-	rs13404928	IMPACT=MODIFIER;SYMBOL=IL1RN;BIOTYPE=protein_coding;DISTANCE=2168;STRAND=1;SYMBOL_SOURCE=HGNC;HGNC_ID=6000;AF=0.2796;AFR_AF=0.3722;AMR_AF=0.3141;EAS_AF=0.122;EUR_AF=0.2555;SAS_AF=0.317
rs13404928	2:113866525-113866525	A	ENSG00000136689	ENST00000463073	Transcript	upstream_gene_variant	-	-	-	-	-	rs13404928	IMPACT=MODIFIER;SYMBOL=IL1RN;BIOTYPE=processed_transcript;DISTANCE=2168;STRAND=1;SYMBOL_SOURCE=HGNC;HGNC_ID=6000;AF=0.2796;AFR_AF=0.3722;AMR_AF=0.3141;EAS_AF=0.122;EUR_AF=0.2555;SAS_AF=0.317
rs13404928	2:113866525-113866525	A	ENSG00000136689	ENST00000465812	Transcript	intron_variant,non_coding_transcript_variant	-	-	-	-	-	rs13404928	IMPACT=MODIFIER;SYMBOL=IL1RN;BIOTYPE=processed_transcript;INTRON=1/3;STRAND=1;SYMBOL_SOURCE=HGNC;HGNC_ID=6000;AF=0.2796;AFR_AF=0.3722;AMR_AF=0.3141;EAS_AF=0.122;EUR_AF=0.2555;SAS_AF=0.317
rs56341434	2:113868990-113868990	C	ENSG00000136689	ENST00000409052	Transcript	intron_variant	-	-	-	-	-	rs56341434	IMPACT=MODIFIER;SYMBOL=IL1RN;BIOTYPE=protein_coding;INTRON=1/8;STRAND=1;SYMBOL_SOURCE=HGNC;HGNC_ID=6000;AF=0.4379;AFR_AF=0.3949;AMR_AF=0.4669;EAS_AF=0.3482;EUR_AF=0.5;SAS_AF=0.5041
rs56341434	2:113868990-113868990	C	ENSG00000136689	ENST00000463073	Transcript	intron_variant,non_coding_transcript_variant	-	-	-	-	-	rs56341434	IMPACT=MODIFIER;SYMBOL=IL1RN;BIOTYPE=processed_transcript;INTRON=1/2;STRAND=1;SYMBOL_SOURCE=HGNC;HGNC_ID=6000;AF=0.4379;AFR_AF=0.3949;AMR_AF=0.4669;EAS_AF=0.3482;EUR_AF=0.5;SAS_AF=0.5041
rs56341434	2:113868990-113868990	C	ENSG00000136689	ENST00000465812	Transcript	intron_variant,non_coding_transcript_variant	-	-	-	-	-	rs56341434	IMPACT=MODIFIER;SYMBOL=IL1RN;BIOTYPE=processed_transcript;INTRON=2/3;STRAND=1;SYMBOL_SOURCE=HGNC;HGNC_ID=6000;AF=0.4379;AFR_AF=0.3949;AMR_AF=0.4669;EAS_AF=0.3482;EUR_AF=0.5;SAS_AF=0.5041
rs58965312	2:113869233-113869233	T	ENSG00000136689	ENST00000409052	Transcript	intron_variant	-	-	-	-	-	rs58965312	IMPACT=MODIFIER;SYMBOL=IL1RN;BIOTYPE=protein_coding;INTRON=1/8;STRAND=1;SYMBOL_SOURCE=HGNC;HGNC_ID=6000;AF=0.4347;AFR_AF=0.3949;AMR_AF=0.4625;EAS_AF=0.3482;EUR_AF=0.4911;SAS_AF=0.5
rs58965312	2:113869233-113869233	T	ENSG00000136689	ENST00000463073	Transcript	intron_variant,non_coding_transcript_variant	-	-	-	-	-	rs58965312	IMPACT=MODIFIER;SYMBOL=IL1RN;BIOTYPE=processed_transcript;INTRON=1/2;STRAND=1;SYMBOL_SOURCE=HGNC;HGNC_ID=6000;AF=0.4347;AFR_AF=0.3949;AMR_AF=0.4625;EAS_AF=0.3482;EUR_AF=0.4911;SAS_AF=0.5
rs58965312	2:113869233-113869233	T	ENSG00000136689	ENST00000465812	Transcript	intron_variant,non_coding_transcript_variant	-	-	-	-	-	rs58965312	IMPACT=MODIFIER;SYMBOL=IL1RN;BIOTYPE=processed_transcript;INTRON=2/3;STRAND=1;SYMBOL_SOURCE=HGNC;HGNC_ID=6000;AF=0.4347;AFR_AF=0.3949;AMR_AF=0.4625;EAS_AF=0.3482;EUR_AF=0.4911;SAS_AF=0.5
rs58965312	2:113869233-113869233	T	-	ENSR00000122022	RegulatoryFeature	regulatory_region_variant	-	-	-	-	-	rs58965312	IMPACT=MODIFIER;BIOTYPE=promoter_flanking_region;AF=0.4347;AFR_AF=0.3949;AMR_AF=0.4625;EAS_AF=0.3482;EUR_AF=0.4911;SAS_AF=0.5
rs315930	2:113869554-113869554	A	ENSG00000136689	ENST00000409052	Transcript	intron_variant	-	-	-	-	-	rs315930	IMPACT=MODIFIER;SYMBOL=IL1RN;BIOTYPE=protein_coding;INTRON=1/8;STRAND=1;SYMBOL_SOURCE=HGNC;HGNC_ID=6000;AF=0.5184;AFR_AF=0.4818;AMR_AF=0.562;EAS_AF=0.3819;EUR_AF=0.665;SAS_AF=0.5266
rs315930	2:113869554-113869554	A	ENSG00000136689	ENST00000463073	Transcript	intron_variant,non_coding_transcript_variant	-	-	-	-	-	rs315930	IMPACT=MODIFIER;SYMBOL=IL1RN;BIOTYPE=processed_transcript;INTRON=1/2;STRAND=1;SYMBOL_SOURCE=HGNC;HGNC_ID=6000;AF=0.5184;AFR_AF=0.4818;AMR_AF=0.562;EAS_AF=0.3819;EUR_AF=0.665;SAS_AF=0.5266
rs315930	2:113869554-113869554	A	ENSG00000136689	ENST00000465812	Transcript	intron_variant,non_coding_transcript_variant	-	-	-	-	-	rs315930	IMPACT=MODIFIER;SYMBOL=IL1RN;BIOTYPE=processed_transcript;INTRON=2/3;STRAND=1;SYMBOL_SOURCE=HGNC;HGNC_ID=6000;AF=0.5184;AFR_AF=0.4818;AMR_AF=0.562;EAS_AF=0.3819;EUR_AF=0.665;SAS_AF=0.5266
rs315930	2:113869554-113869554	A	-	ENSR00000122022	RegulatoryFeature	regulatory_region_variant	-	-	-	-	-	rs315930	IMPACT=MODIFIER;BIOTYPE=promoter_flanking_region;AF=0.5184;AFR_AF=0.4818;AMR_AF=0.562;EAS_AF=0.3819;EUR_AF=0.665;SAS_AF=0.5266
rs1630153	2:113869803-113869803	T	ENSG00000136689	ENST00000409052	Transcript	intron_variant	-	-	-	-	-	rs1630153	IMPACT=MODIFIER;SYMBOL=IL1RN;BIOTYPE=protein_coding;INTRON=1/8;STRAND=1;SYMBOL_SOURCE=HGNC;HGNC_ID=6000;AF=0.518;AFR_AF=0.4803;AMR_AF=0.562;EAS_AF=0.3819;EUR_AF=0.665;SAS_AF=0.5266
rs1630153	2:113869803-113869803	T	ENSG00000136689	ENST00000463073	Transcript	intron_variant,non_coding_transcript_variant	-	-	-	-	-	rs1630153	IMPACT=MODIFIER;SYMBOL=IL1RN;BIOTYPE=processed_transcript;INTRON=1/2;STRAND=1;SYMBOL_SOURCE=HGNC;HGNC_ID=6000;AF=0.518;AFR_AF=0.4803;AMR_AF=0.562;EAS_AF=0.3819;EUR_AF=0.665;SAS_AF=0.5266
rs1630153	2:113869803-113869803	T	ENSG00000136689	ENST00000465812	Transcript	intron_variant,non_coding_transcript_variant	-	-	-	-	-	rs1630153	IMPACT=MODIFIER;SYMBOL=IL1RN;BIOTYPE=processed_transcript;INTRON=2/3;STRAND=1;SYMBOL_SOURCE=HGNC;HGNC_ID=6000;AF=0.518;AFR_AF=0.4803;AMR_AF=0.562;EAS_AF=0.3819;EUR_AF=0.665;SAS_AF=0.5266
rs1630153	2:113869803-113869803	T	-	ENSR00000122022	RegulatoryFeature	regulatory_region_variant	-	-	-	-	-	rs1630153	IMPACT=MODIFIER;BIOTYPE=promoter_flanking_region;AF=0.518;AFR_AF=0.4803;AMR_AF=0.562;EAS_AF=0.3819;EUR_AF=0.665;SAS_AF=0.5266
rs315931	2:113869843-113869843	A	ENSG00000136689	ENST00000409052	Transcript	intron_variant	-	-	-	-	-	rs315931	IMPACT=MODIFIER;SYMBOL=IL1RN;BIOTYPE=protein_coding;INTRON=1/8;STRAND=1;SYMBOL_SOURCE=HGNC;HGNC_ID=6000;AF=0.5182;AFR_AF=0.4818;AMR_AF=0.562;EAS_AF=0.381;EUR_AF=0.665;SAS_AF=0.5266;PUBMED=23602982,19468064
rs315931	2:113869843-113869843	A	ENSG00000136689	ENST00000463073	Transcript	intron_variant,non_coding_transcript_variant	-	-	-	-	-	rs315931	IMPACT=MODIFIER;SYMBOL=IL1RN;BIOTYPE=processed_transcript;INTRON=1/2;STRAND=1;SYMBOL_SOURCE=HGNC;HGNC_ID=6000;AF=0.5182;AFR_AF=0.4818;AMR_AF=0.562;EAS_AF=0.381;EUR_AF=0.665;SAS_AF=0.5266;PUBMED=23602982,19468064
rs315931	2:113869843-113869843	A	ENSG00000136689	ENST00000465812	Transcript	intron_variant,non_coding_transcript_variant	-	-	-	-	-	rs315931	IMPACT=MODIFIER;SYMBOL=IL1RN;BIOTYPE=processed_transcript;INTRON=2/3;STRAND=1;SYMBOL_SOURCE=HGNC;HGNC_ID=6000;AF=0.5182;AFR_AF=0.4818;AMR_AF=0.562;EAS_AF=0.381;EUR_AF=0.665;SAS_AF=0.5266;PUBMED=23602982,19468064
rs315931	2:113869843-113869843	A	-	ENSR00000122022	RegulatoryFeature	regulatory_region_variant	-	-	-	-	-	rs315931	IMPACT=MODIFIER;BIOTYPE=promoter_flanking_region;AF=0.5182;AFR_AF=0.4818;AMR_AF=0.562;EAS_AF=0.381;EUR_AF=0.665;SAS_AF=0.5266;PUBMED=23602982,19468064
rs4251967	2:113874968-113874968	C	ENSG00000136689	ENST00000259206	Transcript	upstream_gene_variant	-	-	-	-	-	rs4251967	IMPACT=MODIFIER;SYMBOL=IL1RN;BIOTYPE=protein_coding;DISTANCE=506;STRAND=1;SYMBOL_SOURCE=HGNC;HGNC_ID=6000;AF=0.1863;AFR_AF=0.0174;AMR_AF=0.3213;EAS_AF=0.1091;EUR_AF=0.2913;SAS_AF=0.2904;PUBMED=26601827
rs4251967	2:113874968-113874968	C	ENSG00000136689	ENST00000354115	Transcript	upstream_gene_variant	-	-	-	-	-	rs4251967	IMPACT=MODIFIER;SYMBOL=IL1RN;BIOTYPE=protein_coding;DISTANCE=506;STRAND=1;SYMBOL_SOURCE=HGNC;HGNC_ID=6000;AF=0.1863;AFR_AF=0.0174;AMR_AF=0.3213;EAS_AF=0.1091;EUR_AF=0.2913;SAS_AF=0.2904;PUBMED=26601827
rs4251967	2:113874968-113874968	C	ENSG00000136689	ENST00000361779	Transcript	upstream_gene_variant	-	-	-	-	-	rs4251967	IMPACT=MODIFIER;SYMBOL=IL1RN;BIOTYPE=protein_coding;DISTANCE=502;STRAND=1;SYMBOL_SOURCE=HGNC;HGNC_ID=6000;AF=0.1863;AFR_AF=0.0174;AMR_AF=0.3213;EAS_AF=0.1091;EUR_AF=0.2913;SAS_AF=0.2904;PUBMED=26601827
rs4251967	2:113874968-113874968	C	ENSG00000136689	ENST00000409052	Transcript	intron_variant	-	-	-	-	-	rs4251967	IMPACT=MODIFIER;SYMBOL=IL1RN;BIOTYPE=protein_coding;INTRON=2/8;STRAND=1;SYMBOL_SOURCE=HGNC;HGNC_ID=6000;AF=0.1863;AFR_AF=0.0174;AMR_AF=0.3213;EAS_AF=0.1091;EUR_AF=0.2913;SAS_AF=0.2904;PUBMED=26601827
rs4251967	2:113874968-113874968	C	ENSG00000136689	ENST00000463073	Transcript	downstream_gene_variant	-	-	-	-	-	rs4251967	IMPACT=MODIFIER;SYMBOL=IL1RN;BIOTYPE=processed_transcript;DISTANCE=1701;STRAND=1;SYMBOL_SOURCE=HGNC;HGNC_ID=6000;AF=0.1863;AFR_AF=0.0174;AMR_AF=0.3213;EAS_AF=0.1091;EUR_AF=0.2913;SAS_AF=0.2904;PUBMED=26601827
rs4251967	2:113874968-113874968	C	ENSG00000136689	ENST00000465812	Transcript	intron_variant,non_coding_transcript_variant	-	-	-	-	-	rs4251967	IMPACT=MODIFIER;SYMBOL=IL1RN;BIOTYPE=processed_transcript;INTRON=3/3;STRAND=1;SYMBOL_SOURCE=HGNC;HGNC_ID=6000;AF=0.1863;AFR_AF=0.0174;AMR_AF=0.3213;EAS_AF=0.1091;EUR_AF=0.2913;SAS_AF=0.2904;PUBMED=26601827
rs4251967	2:113874968-113874968	C	ENSG00000136689	ENST00000486167	Transcript	upstream_gene_variant	-	-	-	-	-	rs4251967	IMPACT=MODIFIER;SYMBOL=IL1RN;BIOTYPE=retained_intron;DISTANCE=590;STRAND=1;SYMBOL_SOURCE=HGNC;HGNC_ID=6000;AF=0.1863;AFR_AF=0.0174;AMR_AF=0.3213;EAS_AF=0.1091;EUR_AF=0.2913;SAS_AF=0.2904;PUBMED=26601827
rs4251967	2:113874968-113874968	C	-	ENSR00000122025	RegulatoryFeature	regulatory_region_variant	-	-	-	-	-	rs4251967	IMPACT=MODIFIER;BIOTYPE=promoter_flanking_region;AF=0.1863;AFR_AF=0.0174;AMR_AF=0.3213;EAS_AF=0.1091;EUR_AF=0.2913;SAS_AF=0.2904;PUBMED=26601827
rs11677397	2:113875081-113875081	A	ENSG00000136689	ENST00000259206	Transcript	upstream_gene_variant	-	-	-	-	-	rs11677397	IMPACT=MODIFIER;SYMBOL=IL1RN;BIOTYPE=protein_coding;DISTANCE=393;STRAND=1;SYMBOL_SOURCE=HGNC;HGNC_ID=6000;PUBMED=26601827,22059992
rs11677397	2:113875081-113875081	T	ENSG00000136689	ENST00000259206	Transcript	upstream_gene_variant	-	-	-	-	-	rs11677397	IMPACT=MODIFIER;SYMBOL=IL1RN;BIOTYPE=protein_coding;DISTANCE=393;STRAND=1;SYMBOL_SOURCE=HGNC;HGNC_ID=6000;AF=0.1859;AFR_AF=0.0174;AMR_AF=0.3213;EAS_AF=0.1091;EUR_AF=0.2903;SAS_AF=0.2894;PUBMED=26601827,22059992
rs11677397	2:113875081-113875081	A	ENSG00000136689	ENST00000354115	Transcript	upstream_gene_variant	-	-	-	-	-	rs11677397	IMPACT=MODIFIER;SYMBOL=IL1RN;BIOTYPE=protein_coding;DISTANCE=393;STRAND=1;SYMBOL_SOURCE=HGNC;HGNC_ID=6000;PUBMED=26601827,22059992
rs11677397	2:113875081-113875081	T	ENSG00000136689	ENST00000354115	Transcript	upstream_gene_variant	-	-	-	-	-	rs11677397	IMPACT=MODIFIER;SYMBOL=IL1RN;BIOTYPE=protein_coding;DISTANCE=393;STRAND=1;SYMBOL_SOURCE=HGNC;HGNC_ID=6000;AF=0.1859;AFR_AF=0.0174;AMR_AF=0.3213;EAS_AF=0.1091;EUR_AF=0.2903;SAS_AF=0.2894;PUBMED=26601827,22059992
rs11677397	2:113875081-113875081	A	ENSG00000136689	ENST00000361779	Transcript	upstream_gene_variant	-	-	-	-	-	rs11677397	IMPACT=MODIFIER;SYMBOL=IL1RN;BIOTYPE=protein_coding;DISTANCE=389;STRAND=1;SYMBOL_SOURCE=HGNC;HGNC_ID=6000;PUBMED=26601827,22059992
rs11677397	2:113875081-113875081	T	ENSG00000136689	ENST00000361779	Transcript	upstream_gene_variant	-	-	-	-	-	rs11677397	IMPACT=MODIFIER;SYMBOL=IL1RN;BIOTYPE=protein_coding;DISTANCE=389;STRAND=1;SYMBOL_SOURCE=HGNC;HGNC_ID=6000;AF=0.1859;AFR_AF=0.0174;AMR_AF=0.3213;EAS_AF=0.1091;EUR_AF=0.2903;SAS_AF=0.2894;PUBMED=26601827,22059992
rs11677397	2:113875081-113875081	A	ENSG00000136689	ENST00000409052	Transcript	intron_variant	-	-	-	-	-	rs11677397	IMPACT=MODIFIER;SYMBOL=IL1RN;BIOTYPE=protein_coding;INTRON=2/8;STRAND=1;SYMBOL_SOURCE=HGNC;HGNC_ID=6000;PUBMED=26601827,22059992
rs11677397	2:113875081-113875081	T	ENSG00000136689	ENST00000409052	Transcript	intron_variant	-	-	-	-	-	rs11677397	IMPACT=MODIFIER;SYMBOL=IL1RN;BIOTYPE=protein_coding;INTRON=2/8;STRAND=1;SYMBOL_SOURCE=HGNC;HGNC_ID=6000;AF=0.1859;AFR_AF=0.0174;AMR_AF=0.3213;EAS_AF=0.1091;EUR_AF=0.2903;SAS_AF=0.2894;PUBMED=26601827,22059992
rs11677397	2:113875081-113875081	A	ENSG00000136689	ENST00000463073	Transcript	downstream_gene_variant	-	-	-	-	-	rs11677397	IMPACT=MODIFIER;SYMBOL=IL1RN;BIOTYPE=processed_transcript;DISTANCE=1814;STRAND=1;SYMBOL_SOURCE=HGNC;HGNC_ID=6000;PUBMED=26601827,22059992
rs11677397	2:113875081-113875081	T	ENSG00000136689	ENST00000463073	Transcript	downstream_gene_variant	-	-	-	-	-	rs11677397	IMPACT=MODIFIER;SYMBOL=IL1RN;BIOTYPE=processed_transcript;DISTANCE=1814;STRAND=1;SYMBOL_SOURCE=HGNC;HGNC_ID=6000;AF=0.1859;AFR_AF=0.0174;AMR_AF=0.3213;EAS_AF=0.1091;EUR_AF=0.2903;SAS_AF=0.2894;PUBMED=26601827,22059992
rs11677397	2:113875081-113875081	A	ENSG00000136689	ENST00000465812	Transcript	intron_variant,non_coding_transcript_variant	-	-	-	-	-	rs11677397	IMPACT=MODIFIER;SYMBOL=IL1RN;BIOTYPE=processed_transcript;INTRON=3/3;STRAND=1;SYMBOL_SOURCE=HGNC;HGNC_ID=6000;PUBMED=26601827,22059992
rs11677397	2:113875081-113875081	T	ENSG00000136689	ENST00000465812	Transcript	intron_variant,non_coding_transcript_variant	-	-	-	-	-	rs11677397	IMPACT=MODIFIER;SYMBOL=IL1RN;BIOTYPE=processed_transcript;INTRON=3/3;STRAND=1;SYMBOL_SOURCE=HGNC;HGNC_ID=6000;AF=0.1859;AFR_AF=0.0174;AMR_AF=0.3213;EAS_AF=0.1091;EUR_AF=0.2903;SAS_AF=0.2894;PUBMED=26601827,22059992
rs11677397	2:113875081-113875081	A	ENSG00000136689	ENST00000486167	Transcript	upstream_gene_variant	-	-	-	-	-	rs11677397	IMPACT=MODIFIER;SYMBOL=IL1RN;BIOTYPE=retained_intron;DISTANCE=477;STRAND=1;SYMBOL_SOURCE=HGNC;HGNC_ID=6000;PUBMED=26601827,22059992
rs11677397	2:113875081-113875081	T	ENSG00000136689	ENST00000486167	Transcript	upstream_gene_variant	-	-	-	-	-	rs11677397	IMPACT=MODIFIER;SYMBOL=IL1RN;BIOTYPE=retained_intron;DISTANCE=477;STRAND=1;SYMBOL_SOURCE=HGNC;HGNC_ID=6000;AF=0.1859;AFR_AF=0.0174;AMR_AF=0.3213;EAS_AF=0.1091;EUR_AF=0.2903;SAS_AF=0.2894;PUBMED=26601827,22059992
rs11677397	2:113875081-113875081	A	-	ENSR00000122025	RegulatoryFeature	regulatory_region_variant	-	-	-	-	-	rs11677397	IMPACT=MODIFIER;BIOTYPE=promoter_flanking_region;PUBMED=26601827,22059992
rs11677397	2:113875081-113875081	T	-	ENSR00000122025	RegulatoryFeature	regulatory_region_variant	-	-	-	-	-	rs11677397	IMPACT=MODIFIER;BIOTYPE=promoter_flanking_region;AF=0.1859;AFR_AF=0.0174;AMR_AF=0.3213;EAS_AF=0.1091;EUR_AF=0.2903;SAS_AF=0.2894;PUBMED=26601827,22059992
rs4251968	2:113875217-113875217	C	ENSG00000136689	ENST00000259206	Transcript	upstream_gene_variant	-	-	-	-	-	rs4251968	IMPACT=MODIFIER;SYMBOL=IL1RN;BIOTYPE=protein_coding;DISTANCE=257;STRAND=1;SYMBOL_SOURCE=HGNC;HGNC_ID=6000;AF=0.1859;AFR_AF=0.0174;AMR_AF=0.3213;EAS_AF=0.1091;EUR_AF=0.2903;SAS_AF=0.2894;PUBMED=26601827
rs4251968	2:113875217-113875217	C	ENSG00000136689	ENST00000354115	Transcript	upstream_gene_variant	-	-	-	-	-	rs4251968	IMPACT=MODIFIER;SYMBOL=IL1RN;BIOTYPE=protein_coding;DISTANCE=257;STRAND=1;SYMBOL_SOURCE=HGNC;HGNC_ID=6000;AF=0.1859;AFR_AF=0.0174;AMR_AF=0.3213;EAS_AF=0.1091;EUR_AF=0.2903;SAS_AF=0.2894;PUBMED=26601827
rs4251968	2:113875217-113875217	C	ENSG00000136689	ENST00000361779	Transcript	upstream_gene_variant	-	-	-	-	-	rs4251968	IMPACT=MODIFIER;SYMBOL=IL1RN;BIOTYPE=protein_coding;DISTANCE=253;STRAND=1;SYMBOL_SOURCE=HGNC;HGNC_ID=6000;AF=0.1859;AFR_AF=0.0174;AMR_AF=0.3213;EAS_AF=0.1091;EUR_AF=0.2903;SAS_AF=0.2894;PUBMED=26601827
rs4251968	2:113875217-113875217	C	ENSG00000136689	ENST00000409052	Transcript	intron_variant	-	-	-	-	-	rs4251968	IMPACT=MODIFIER;SYMBOL=IL1RN;BIOTYPE=protein_coding;INTRON=2/8;STRAND=1;SYMBOL_SOURCE=HGNC;HGNC_ID=6000;AF=0.1859;AFR_AF=0.0174;AMR_AF=0.3213;EAS_AF=0.1091;EUR_AF=0.2903;SAS_AF=0.2894;PUBMED=26601827
rs4251968	2:113875217-113875217	C	ENSG00000136689	ENST00000463073	Transcript	downstream_gene_variant	-	-	-	-	-	rs4251968	IMPACT=MODIFIER;SYMBOL=IL1RN;BIOTYPE=processed_transcript;DISTANCE=1950;STRAND=1;SYMBOL_SOURCE=HGNC;HGNC_ID=6000;AF=0.1859;AFR_AF=0.0174;AMR_AF=0.3213;EAS_AF=0.1091;EUR_AF=0.2903;SAS_AF=0.2894;PUBMED=26601827
rs4251968	2:113875217-113875217	C	ENSG00000136689	ENST00000465812	Transcript	non_coding_transcript_exon_variant	475	-	-	-	-	rs4251968	IMPACT=MODIFIER;SYMBOL=IL1RN;BIOTYPE=processed_transcript;EXON=4/4;STRAND=1;SYMBOL_SOURCE=HGNC;HGNC_ID=6000;AF=0.1859;AFR_AF=0.0174;AMR_AF=0.3213;EAS_AF=0.1091;EUR_AF=0.2903;SAS_AF=0.2894;PUBMED=26601827
rs4251968	2:113875217-113875217	C	ENSG00000136689	ENST00000486167	Transcript	upstream_gene_variant	-	-	-	-	-	rs4251968	IMPACT=MODIFIER;SYMBOL=IL1RN;BIOTYPE=retained_intron;DISTANCE=341;STRAND=1;SYMBOL_SOURCE=HGNC;HGNC_ID=6000;AF=0.1859;AFR_AF=0.0174;AMR_AF=0.3213;EAS_AF=0.1091;EUR_AF=0.2903;SAS_AF=0.2894;PUBMED=26601827
rs4251968	2:113875217-113875217	C	-	ENSR00000122025	RegulatoryFeature	regulatory_region_variant	-	-	-	-	-	rs4251968	IMPACT=MODIFIER;BIOTYPE=promoter_flanking_region;AF=0.1859;AFR_AF=0.0174;AMR_AF=0.3213;EAS_AF=0.1091;EUR_AF=0.2903;SAS_AF=0.2894;PUBMED=26601827
rs2234676	2:113875428-113875428	A	ENSG00000136689	ENST00000259206	Transcript	upstream_gene_variant	-	-	-	-	-	rs2234676	IMPACT=MODIFIER;SYMBOL=IL1RN;BIOTYPE=protein_coding;DISTANCE=46;STRAND=1;SYMBOL_SOURCE=HGNC;HGNC_ID=6000;AF=0.1859;AFR_AF=0.0174;AMR_AF=0.3213;EAS_AF=0.1091;EUR_AF=0.2903;SAS_AF=0.2894;PUBMED=17705862,22000099,26601827
rs2234676	2:113875428-113875428	A	ENSG00000136689	ENST00000354115	Transcript	upstream_gene_variant	-	-	-	-	-	rs2234676	IMPACT=MODIFIER;SYMBOL=IL1RN;BIOTYPE=protein_coding;DISTANCE=46;STRAND=1;SYMBOL_SOURCE=HGNC;HGNC_ID=6000;AF=0.1859;AFR_AF=0.0174;AMR_AF=0.3213;EAS_AF=0.1091;EUR_AF=0.2903;SAS_AF=0.2894;PUBMED=17705862,22000099,26601827
rs2234676	2:113875428-113875428	A	ENSG00000136689	ENST00000361779	Transcript	upstream_gene_variant	-	-	-	-	-	rs2234676	IMPACT=MODIFIER;SYMBOL=IL1RN;BIOTYPE=protein_coding;DISTANCE=42;STRAND=1;SYMBOL_SOURCE=HGNC;HGNC_ID=6000;AF=0.1859;AFR_AF=0.0174;AMR_AF=0.3213;EAS_AF=0.1091;EUR_AF=0.2903;SAS_AF=0.2894;PUBMED=17705862,22000099,26601827
rs2234676	2:113875428-113875428	A	ENSG00000136689	ENST00000409052	Transcript	intron_variant	-	-	-	-	-	rs2234676	IMPACT=MODIFIER;SYMBOL=IL1RN;BIOTYPE=protein_coding;INTRON=2/8;STRAND=1;SYMBOL_SOURCE=HGNC;HGNC_ID=6000;AF=0.1859;AFR_AF=0.0174;AMR_AF=0.3213;EAS_AF=0.1091;EUR_AF=0.2903;SAS_AF=0.2894;PUBMED=17705862,22000099,26601827
rs2234676	2:113875428-113875428	A	ENSG00000136689	ENST00000463073	Transcript	downstream_gene_variant	-	-	-	-	-	rs2234676	IMPACT=MODIFIER;SYMBOL=IL1RN;BIOTYPE=processed_transcript;DISTANCE=2161;STRAND=1;SYMBOL_SOURCE=HGNC;HGNC_ID=6000;AF=0.1859;AFR_AF=0.0174;AMR_AF=0.3213;EAS_AF=0.1091;EUR_AF=0.2903;SAS_AF=0.2894;PUBMED=17705862,22000099,26601827
rs2234676	2:113875428-113875428	A	ENSG00000136689	ENST00000465812	Transcript	downstream_gene_variant	-	-	-	-	-	rs2234676	IMPACT=MODIFIER;SYMBOL=IL1RN;BIOTYPE=processed_transcript;DISTANCE=186;STRAND=1;SYMBOL_SOURCE=HGNC;HGNC_ID=6000;AF=0.1859;AFR_AF=0.0174;AMR_AF=0.3213;EAS_AF=0.1091;EUR_AF=0.2903;SAS_AF=0.2894;PUBMED=17705862,22000099,26601827
rs2234676	2:113875428-113875428	A	ENSG00000136689	ENST00000486167	Transcript	upstream_gene_variant	-	-	-	-	-	rs2234676	IMPACT=MODIFIER;SYMBOL=IL1RN;BIOTYPE=retained_intron;DISTANCE=130;STRAND=1;SYMBOL_SOURCE=HGNC;HGNC_ID=6000;AF=0.1859;AFR_AF=0.0174;AMR_AF=0.3213;EAS_AF=0.1091;EUR_AF=0.2903;SAS_AF=0.2894;PUBMED=17705862,22000099,26601827
rs2234676	2:113875428-113875428	A	-	ENSR00000122025	RegulatoryFeature	regulatory_region_variant	-	-	-	-	-	rs2234676	IMPACT=MODIFIER;BIOTYPE=promoter_flanking_region;AF=0.1859;AFR_AF=0.0174;AMR_AF=0.3213;EAS_AF=0.1091;EUR_AF=0.2903;SAS_AF=0.2894;PUBMED=17705862,22000099,26601827
rs2234677	2:113875509-113875509	A	ENSG00000136689	ENST00000259206	Transcript	5_prime_UTR_variant	36	-	-	-	-	rs2234677	IMPACT=MODIFIER;SYMBOL=IL1RN;BIOTYPE=protein_coding;EXON=1/6;STRAND=1;SYMBOL_SOURCE=HGNC;HGNC_ID=6000;AF=0.1865;AFR_AF=0.0174;AMR_AF=0.3242;EAS_AF=0.1091;EUR_AF=0.2913;SAS_AF=0.2894;AA_AF=0.04841;EA_AF=0.2744;CLIN_SIG=benign;PHENO=1;PUBMED=27964712,26601827,20353565,20942817,25207923
rs2234677	2:113875509-113875509	A	ENSG00000136689	ENST00000354115	Transcript	5_prime_UTR_variant	36	-	-	-	-	rs2234677	IMPACT=MODIFIER;SYMBOL=IL1RN;BIOTYPE=protein_coding;EXON=1/5;STRAND=1;SYMBOL_SOURCE=HGNC;HGNC_ID=6000;AF=0.1865;AFR_AF=0.0174;AMR_AF=0.3242;EAS_AF=0.1091;EUR_AF=0.2913;SAS_AF=0.2894;AA_AF=0.04841;EA_AF=0.2744;CLIN_SIG=benign;PHENO=1;PUBMED=27964712,26601827,20353565,20942817,25207923
rs2234677	2:113875509-113875509	A	ENSG00000136689	ENST00000361779	Transcript	5_prime_UTR_variant	40	-	-	-	-	rs2234677	IMPACT=MODIFIER;SYMBOL=IL1RN;BIOTYPE=protein_coding;EXON=1/6;STRAND=1;SYMBOL_SOURCE=HGNC;HGNC_ID=6000;AF=0.1865;AFR_AF=0.0174;AMR_AF=0.3242;EAS_AF=0.1091;EUR_AF=0.2913;SAS_AF=0.2894;AA_AF=0.04841;EA_AF=0.2744;CLIN_SIG=benign;PHENO=1;PUBMED=27964712,26601827,20353565,20942817,25207923
rs2234677	2:113875509-113875509	A	ENSG00000136689	ENST00000409052	Transcript	intron_variant	-	-	-	-	-	rs2234677	IMPACT=MODIFIER;SYMBOL=IL1RN;BIOTYPE=protein_coding;INTRON=2/8;STRAND=1;SYMBOL_SOURCE=HGNC;HGNC_ID=6000;AF=0.1865;AFR_AF=0.0174;AMR_AF=0.3242;EAS_AF=0.1091;EUR_AF=0.2913;SAS_AF=0.2894;AA_AF=0.04841;EA_AF=0.2744;CLIN_SIG=benign;PHENO=1;PUBMED=27964712,26601827,20353565,20942817,25207923
rs2234677	2:113875509-113875509	A	ENSG00000136689	ENST00000463073	Transcript	downstream_gene_variant	-	-	-	-	-	rs2234677	IMPACT=MODIFIER;SYMBOL=IL1RN;BIOTYPE=processed_transcript;DISTANCE=2242;STRAND=1;SYMBOL_SOURCE=HGNC;HGNC_ID=6000;AF=0.1865;AFR_AF=0.0174;AMR_AF=0.3242;EAS_AF=0.1091;EUR_AF=0.2913;SAS_AF=0.2894;AA_AF=0.04841;EA_AF=0.2744;CLIN_SIG=benign;PHENO=1;PUBMED=27964712,26601827,20353565,20942817,25207923
rs2234677	2:113875509-113875509	A	ENSG00000136689	ENST00000465812	Transcript	downstream_gene_variant	-	-	-	-	-	rs2234677	IMPACT=MODIFIER;SYMBOL=IL1RN;BIOTYPE=processed_transcript;DISTANCE=267;STRAND=1;SYMBOL_SOURCE=HGNC;HGNC_ID=6000;AF=0.1865;AFR_AF=0.0174;AMR_AF=0.3242;EAS_AF=0.1091;EUR_AF=0.2913;SAS_AF=0.2894;AA_AF=0.04841;EA_AF=0.2744;CLIN_SIG=benign;PHENO=1;PUBMED=27964712,26601827,20353565,20942817,25207923
rs2234677	2:113875509-113875509	A	ENSG00000136689	ENST00000486167	Transcript	upstream_gene_variant	-	-	-	-	-	rs2234677	IMPACT=MODIFIER;SYMBOL=IL1RN;BIOTYPE=retained_intron;DISTANCE=49;STRAND=1;SYMBOL_SOURCE=HGNC;HGNC_ID=6000;AF=0.1865;AFR_AF=0.0174;AMR_AF=0.3242;EAS_AF=0.1091;EUR_AF=0.2913;SAS_AF=0.2894;AA_AF=0.04841;EA_AF=0.2744;CLIN_SIG=benign;PHENO=1;PUBMED=27964712,26601827,20353565,20942817,25207923
rs2234677	2:113875509-113875509	A	-	ENSR00000122025	RegulatoryFeature	regulatory_region_variant	-	-	-	-	-	rs2234677	IMPACT=MODIFIER;BIOTYPE=promoter_flanking_region;AF=0.1865;AFR_AF=0.0174;AMR_AF=0.3242;EAS_AF=0.1091;EUR_AF=0.2913;SAS_AF=0.2894;AA_AF=0.04841;EA_AF=0.2744;CLIN_SIG=benign;PHENO=1;PUBMED=27964712,26601827,20353565,20942817,25207923
rs2234678	2:113875565-113875565	G	ENSG00000136689	ENST00000259206	Transcript	5_prime_UTR_variant	92	-	-	-	-	rs2234678	IMPACT=MODIFIER;SYMBOL=IL1RN;BIOTYPE=protein_coding;EXON=1/6;STRAND=1;SYMBOL_SOURCE=HGNC;HGNC_ID=6000;AF=0.1859;AFR_AF=0.0174;AMR_AF=0.3213;EAS_AF=0.1091;EUR_AF=0.2903;SAS_AF=0.2894;AA_AF=0.05243;EA_AF=0.2727;gnomAD_AF=0.2541;gnomAD_AFR_AF=0.05005;gnomAD_AMR_AF=0.3208;gnomAD_ASJ_AF=0.3005;gnomAD_EAS_AF=0.0915;gnomAD_FIN_AF=0.303;gnomAD_NFE_AF=0.2653;gnomAD_OTH_AF=0.2668;gnomAD_SAS_AF=0.281;CLIN_S…
rs2234678	2:113875565-113875565	G	ENSG00000136689	ENST00000354115	Transcript	5_prime_UTR_variant	92	-	-	-	-	rs2234678	IMPACT=MODIFIER;SYMBOL=IL1RN;BIOTYPE=protein_coding;EXON=1/5;STRAND=1;SYMBOL_SOURCE=HGNC;HGNC_ID=6000;AF=0.1859;AFR_AF=0.0174;AMR_AF=0.3213;EAS_AF=0.1091;EUR_AF=0.2903;SAS_AF=0.2894;AA_AF=0.05243;EA_AF=0.2727;gnomAD_AF=0.2541;gnomAD_AFR_AF=0.05005;gnomAD_AMR_AF=0.3208;gnomAD_ASJ_AF=0.3005;gnomAD_EAS_AF=0.0915;gnomAD_FIN_AF=0.303;gnomAD_NFE_AF=0.2653;gnomAD_OTH_AF=0.2668;gnomAD_SAS_AF=0.281;CLIN_S…
rs2234678	2:113875565-113875565	G	ENSG00000136689	ENST00000361779	Transcript	5_prime_UTR_variant	96	-	-	-	-	rs2234678	IMPACT=MODIFIER;SYMBOL=IL1RN;BIOTYPE=protein_coding;EXON=1/6;STRAND=1;SYMBOL_SOURCE=HGNC;HGNC_ID=6000;AF=0.1859;AFR_AF=0.0174;AMR_AF=0.3213;EAS_AF=0.1091;EUR_AF=0.2903;SAS_AF=0.2894;AA_AF=0.05243;EA_AF=0.2727;gnomAD_AF=0.2541;gnomAD_AFR_AF=0.05005;gnomAD_AMR_AF=0.3208;gnomAD_ASJ_AF=0.3005;gnomAD_EAS_AF=0.0915;gnomAD_FIN_AF=0.303;gnomAD_NFE_AF=0.2653;gnomAD_OTH_AF=0.2668;gnomAD_SAS_AF=0.281;CLIN_S…
rs2234678	2:113875565-113875565	G	ENSG00000136689	ENST00000409052	Transcript	intron_variant	-	-	-	-	-	rs2234678	IMPACT=MODIFIER;SYMBOL=IL1RN;BIOTYPE=protein_coding;INTRON=2/8;STRAND=1;SYMBOL_SOURCE=HGNC;HGNC_ID=6000;AF=0.1859;AFR_AF=0.0174;AMR_AF=0.3213;EAS_AF=0.1091;EUR_AF=0.2903;SAS_AF=0.2894;AA_AF=0.05243;EA_AF=0.2727;gnomAD_AF=0.2541;gnomAD_AFR_AF=0.05005;gnomAD_AMR_AF=0.3208;gnomAD_ASJ_AF=0.3005;gnomAD_EAS_AF=0.0915;gnomAD_FIN_AF=0.303;gnomAD_NFE_AF=0.2653;gnomAD_OTH_AF=0.2668;gnomAD_SAS_AF=0.281;CLIN…
rs2234678	2:113875565-113875565	G	ENSG00000136689	ENST00000463073	Transcript	downstream_gene_variant	-	-	-	-	-	rs2234678	IMPACT=MODIFIER;SYMBOL=IL1RN;BIOTYPE=processed_transcript;DISTANCE=2298;STRAND=1;SYMBOL_SOURCE=HGNC;HGNC_ID=6000;AF=0.1859;AFR_AF=0.0174;AMR_AF=0.3213;EAS_AF=0.1091;EUR_AF=0.2903;SAS_AF=0.2894;AA_AF=0.05243;EA_AF=0.2727;gnomAD_AF=0.2541;gnomAD_AFR_AF=0.05005;gnomAD_AMR_AF=0.3208;gnomAD_ASJ_AF=0.3005;gnomAD_EAS_AF=0.0915;gnomAD_FIN_AF=0.303;gnomAD_NFE_AF=0.2653;gnomAD_OTH_AF=0.2668;gnomAD_SAS_AF=0…
rs2234678	2:113875565-113875565	G	ENSG00000136689	ENST00000465812	Transcript	downstream_gene_variant	-	-	-	-	-	rs2234678	IMPACT=MODIFIER;SYMBOL=IL1RN;BIOTYPE=processed_transcript;DISTANCE=323;STRAND=1;SYMBOL_SOURCE=HGNC;HGNC_ID=6000;AF=0.1859;AFR_AF=0.0174;AMR_AF=0.3213;EAS_AF=0.1091;EUR_AF=0.2903;SAS_AF=0.2894;AA_AF=0.05243;EA_AF=0.2727;gnomAD_AF=0.2541;gnomAD_AFR_AF=0.05005;gnomAD_AMR_AF=0.3208;gnomAD_ASJ_AF=0.3005;gnomAD_EAS_AF=0.0915;gnomAD_FIN_AF=0.303;gnomAD_NFE_AF=0.2653;gnomAD_OTH_AF=0.2668;gnomAD_SAS_AF=0.…
rs2234678	2:113875565-113875565	G	ENSG00000136689	ENST00000486167	Transcript	non_coding_transcript_exon_variant	8	-	-	-	-	rs2234678	IMPACT=MODIFIER;SYMBOL=IL1RN;BIOTYPE=retained_intron;EXON=1/3;STRAND=1;SYMBOL_SOURCE=HGNC;HGNC_ID=6000;AF=0.1859;AFR_AF=0.0174;AMR_AF=0.3213;EAS_AF=0.1091;EUR_AF=0.2903;SAS_AF=0.2894;AA_AF=0.05243;EA_AF=0.2727;gnomAD_AF=0.2541;gnomAD_AFR_AF=0.05005;gnomAD_AMR_AF=0.3208;gnomAD_ASJ_AF=0.3005;gnomAD_EAS_AF=0.0915;gnomAD_FIN_AF=0.303;gnomAD_NFE_AF=0.2653;gnomAD_OTH_AF=0.2668;gnomAD_SAS_AF=0.281;CLIN_…
rs2234678	2:113875565-113875565	G	-	ENSR00000122025	RegulatoryFeature	regulatory_region_variant	-	-	-	-	-	rs2234678	IMPACT=MODIFIER;BIOTYPE=promoter_flanking_region;AF=0.1859;AFR_AF=0.0174;AMR_AF=0.3213;EAS_AF=0.1091;EUR_AF=0.2903;SAS_AF=0.2894;AA_AF=0.05243;EA_AF=0.2727;gnomAD_AF=0.2541;gnomAD_AFR_AF=0.05005;gnomAD_AMR_AF=0.3208;gnomAD_ASJ_AF=0.3005;gnomAD_EAS_AF=0.0915;gnomAD_FIN_AF=0.303;gnomAD_NFE_AF=0.2653;gnomAD_OTH_AF=0.2668;gnomAD_SAS_AF=0.281;CLIN_SIG=benign;PHENO=1;PUBMED=26601827,17176440,17107994
rs2234679	2:113875584-113875584	C	ENSG00000136689	ENST00000259206	Transcript	5_prime_UTR_variant	111	-	-	-	-	rs2234679	IMPACT=MODIFIER;SYMBOL=IL1RN;BIOTYPE=protein_coding;EXON=1/6;STRAND=1;SYMBOL_SOURCE=HGNC;HGNC_ID=6000;AF=0.1859;AFR_AF=0.0174;AMR_AF=0.3213;EAS_AF=0.1091;EUR_AF=0.2903;SAS_AF=0.2894;AA_AF=0.05243;EA_AF=0.2729;gnomAD_AF=0.2542;gnomAD_AFR_AF=0.05005;gnomAD_AMR_AF=0.3208;gnomAD_ASJ_AF=0.3005;gnomAD_EAS_AF=0.0916;gnomAD_FIN_AF=0.3029;gnomAD_NFE_AF=0.2654;gnomAD_OTH_AF=0.2668;gnomAD_SAS_AF=0.281;CLIN_…
rs2234679	2:113875584-113875584	C	ENSG00000136689	ENST00000354115	Transcript	5_prime_UTR_variant	111	-	-	-	-	rs2234679	IMPACT=MODIFIER;SYMBOL=IL1RN;BIOTYPE=protein_coding;EXON=1/5;STRAND=1;SYMBOL_SOURCE=HGNC;HGNC_ID=6000;AF=0.1859;AFR_AF=0.0174;AMR_AF=0.3213;EAS_AF=0.1091;EUR_AF=0.2903;SAS_AF=0.2894;AA_AF=0.05243;EA_AF=0.2729;gnomAD_AF=0.2542;gnomAD_AFR_AF=0.05005;gnomAD_AMR_AF=0.3208;gnomAD_ASJ_AF=0.3005;gnomAD_EAS_AF=0.0916;gnomAD_FIN_AF=0.3029;gnomAD_NFE_AF=0.2654;gnomAD_OTH_AF=0.2668;gnomAD_SAS_AF=0.281;CLIN_…
rs2234679	2:113875584-113875584	C	ENSG00000136689	ENST00000361779	Transcript	5_prime_UTR_variant	115	-	-	-	-	rs2234679	IMPACT=MODIFIER;SYMBOL=IL1RN;BIOTYPE=protein_coding;EXON=1/6;STRAND=1;SYMBOL_SOURCE=HGNC;HGNC_ID=6000;AF=0.1859;AFR_AF=0.0174;AMR_AF=0.3213;EAS_AF=0.1091;EUR_AF=0.2903;SAS_AF=0.2894;AA_AF=0.05243;EA_AF=0.2729;gnomAD_AF=0.2542;gnomAD_AFR_AF=0.05005;gnomAD_AMR_AF=0.3208;gnomAD_ASJ_AF=0.3005;gnomAD_EAS_AF=0.0916;gnomAD_FIN_AF=0.3029;gnomAD_NFE_AF=0.2654;gnomAD_OTH_AF=0.2668;gnomAD_SAS_AF=0.281;CLIN_…
rs2234679	2:113875584-113875584	C	ENSG00000136689	ENST00000409052	Transcript	intron_variant	-	-	-	-	-	rs2234679	IMPACT=MODIFIER;SYMBOL=IL1RN;BIOTYPE=protein_coding;INTRON=2/8;STRAND=1;SYMBOL_SOURCE=HGNC;HGNC_ID=6000;AF=0.1859;AFR_AF=0.0174;AMR_AF=0.3213;EAS_AF=0.1091;EUR_AF=0.2903;SAS_AF=0.2894;AA_AF=0.05243;EA_AF=0.2729;gnomAD_AF=0.2542;gnomAD_AFR_AF=0.05005;gnomAD_AMR_AF=0.3208;gnomAD_ASJ_AF=0.3005;gnomAD_EAS_AF=0.0916;gnomAD_FIN_AF=0.3029;gnomAD_NFE_AF=0.2654;gnomAD_OTH_AF=0.2668;gnomAD_SAS_AF=0.281;CLI…
rs2234679	2:113875584-113875584	C	ENSG00000136689	ENST00000463073	Transcript	downstream_gene_variant	-	-	-	-	-	rs2234679	IMPACT=MODIFIER;SYMBOL=IL1RN;BIOTYPE=processed_transcript;DISTANCE=2317;STRAND=1;SYMBOL_SOURCE=HGNC;HGNC_ID=6000;AF=0.1859;AFR_AF=0.0174;AMR_AF=0.3213;EAS_AF=0.1091;EUR_AF=0.2903;SAS_AF=0.2894;AA_AF=0.05243;EA_AF=0.2729;gnomAD_AF=0.2542;gnomAD_AFR_AF=0.05005;gnomAD_AMR_AF=0.3208;gnomAD_ASJ_AF=0.3005;gnomAD_EAS_AF=0.0916;gnomAD_FIN_AF=0.3029;gnomAD_NFE_AF=0.2654;gnomAD_OTH_AF=0.2668;gnomAD_SAS_AF=…
rs2234679	2:113875584-113875584	C	ENSG00000136689	ENST00000465812	Transcript	downstream_gene_variant	-	-	-	-	-	rs2234679	IMPACT=MODIFIER;SYMBOL=IL1RN;BIOTYPE=processed_transcript;DISTANCE=342;STRAND=1;SYMBOL_SOURCE=HGNC;HGNC_ID=6000;AF=0.1859;AFR_AF=0.0174;AMR_AF=0.3213;EAS_AF=0.1091;EUR_AF=0.2903;SAS_AF=0.2894;AA_AF=0.05243;EA_AF=0.2729;gnomAD_AF=0.2542;gnomAD_AFR_AF=0.05005;gnomAD_AMR_AF=0.3208;gnomAD_ASJ_AF=0.3005;gnomAD_EAS_AF=0.0916;gnomAD_FIN_AF=0.3029;gnomAD_NFE_AF=0.2654;gnomAD_OTH_AF=0.2668;gnomAD_SAS_AF=0…
rs2234679	2:113875584-113875584	C	ENSG00000136689	ENST00000486167	Transcript	non_coding_transcript_exon_variant	27	-	-	-	-	rs2234679	IMPACT=MODIFIER;SYMBOL=IL1RN;BIOTYPE=retained_intron;EXON=1/3;STRAND=1;SYMBOL_SOURCE=HGNC;HGNC_ID=6000;AF=0.1859;AFR_AF=0.0174;AMR_AF=0.3213;EAS_AF=0.1091;EUR_AF=0.2903;SAS_AF=0.2894;AA_AF=0.05243;EA_AF=0.2729;gnomAD_AF=0.2542;gnomAD_AFR_AF=0.05005;gnomAD_AMR_AF=0.3208;gnomAD_ASJ_AF=0.3005;gnomAD_EAS_AF=0.0916;gnomAD_FIN_AF=0.3029;gnomAD_NFE_AF=0.2654;gnomAD_OTH_AF=0.2668;gnomAD_SAS_AF=0.281;CLIN…
rs2234679	2:113875584-113875584	C	-	ENSR00000122025	RegulatoryFeature	regulatory_region_variant	-	-	-	-	-	rs2234679	IMPACT=MODIFIER;BIOTYPE=promoter_flanking_region;AF=0.1859;AFR_AF=0.0174;AMR_AF=0.3213;EAS_AF=0.1091;EUR_AF=0.2903;SAS_AF=0.2894;AA_AF=0.05243;EA_AF=0.2729;gnomAD_AF=0.2542;gnomAD_AFR_AF=0.05005;gnomAD_AMR_AF=0.3208;gnomAD_ASJ_AF=0.3005;gnomAD_EAS_AF=0.0916;gnomAD_FIN_AF=0.3029;gnomAD_NFE_AF=0.2654;gnomAD_OTH_AF=0.2668;gnomAD_SAS_AF=0.281;CLIN_SIG=benign;PHENO=1;PUBMED=26601827,16106254,17176440
rs16065	2:113875631-113875631	C	ENSG00000136689	ENST00000259206	Transcript	intron_variant	-	-	-	-	-	rs16065	IMPACT=MODIFIER;SYMBOL=IL1RN;BIOTYPE=protein_coding;INTRON=1/5;STRAND=1;SYMBOL_SOURCE=HGNC;HGNC_ID=6000;AF=0.1857;AFR_AF=0.0174;AMR_AF=0.3213;EAS_AF=0.1091;EUR_AF=0.2903;SAS_AF=0.2883;AA_AF=0.05175;EA_AF=0.2669;gnomAD_AF=0.2542;gnomAD_AFR_AF=0.05006;gnomAD_AMR_AF=0.3208;gnomAD_ASJ_AF=0.3005;gnomAD_EAS_AF=0.0916;gnomAD_FIN_AF=0.3026;gnomAD_NFE_AF=0.2654;gnomAD_OTH_AF=0.2668;gnomAD_SAS_AF=0.281;PUB…
rs16065	2:113875631-113875631	C	ENSG00000136689	ENST00000354115	Transcript	intron_variant	-	-	-	-	-	rs16065	IMPACT=MODIFIER;SYMBOL=IL1RN;BIOTYPE=protein_coding;INTRON=1/4;STRAND=1;SYMBOL_SOURCE=HGNC;HGNC_ID=6000;AF=0.1857;AFR_AF=0.0174;AMR_AF=0.3213;EAS_AF=0.1091;EUR_AF=0.2903;SAS_AF=0.2883;AA_AF=0.05175;EA_AF=0.2669;gnomAD_AF=0.2542;gnomAD_AFR_AF=0.05006;gnomAD_AMR_AF=0.3208;gnomAD_ASJ_AF=0.3005;gnomAD_EAS_AF=0.0916;gnomAD_FIN_AF=0.3026;gnomAD_NFE_AF=0.2654;gnomAD_OTH_AF=0.2668;gnomAD_SAS_AF=0.281;PUB…
rs16065	2:113875631-113875631	C	ENSG00000136689	ENST00000361779	Transcript	intron_variant	-	-	-	-	-	rs16065	IMPACT=MODIFIER;SYMBOL=IL1RN;BIOTYPE=protein_coding;INTRON=1/5;STRAND=1;SYMBOL_SOURCE=HGNC;HGNC_ID=6000;AF=0.1857;AFR_AF=0.0174;AMR_AF=0.3213;EAS_AF=0.1091;EUR_AF=0.2903;SAS_AF=0.2883;AA_AF=0.05175;EA_AF=0.2669;gnomAD_AF=0.2542;gnomAD_AFR_AF=0.05006;gnomAD_AMR_AF=0.3208;gnomAD_ASJ_AF=0.3005;gnomAD_EAS_AF=0.0916;gnomAD_FIN_AF=0.3026;gnomAD_NFE_AF=0.2654;gnomAD_OTH_AF=0.2668;gnomAD_SAS_AF=0.281;PUB…
rs16065	2:113875631-113875631	C	ENSG00000136689	ENST00000409052	Transcript	intron_variant	-	-	-	-	-	rs16065	IMPACT=MODIFIER;SYMBOL=IL1RN;BIOTYPE=protein_coding;INTRON=2/8;STRAND=1;SYMBOL_SOURCE=HGNC;HGNC_ID=6000;AF=0.1857;AFR_AF=0.0174;AMR_AF=0.3213;EAS_AF=0.1091;EUR_AF=0.2903;SAS_AF=0.2883;AA_AF=0.05175;EA_AF=0.2669;gnomAD_AF=0.2542;gnomAD_AFR_AF=0.05006;gnomAD_AMR_AF=0.3208;gnomAD_ASJ_AF=0.3005;gnomAD_EAS_AF=0.0916;gnomAD_FIN_AF=0.3026;gnomAD_NFE_AF=0.2654;gnomAD_OTH_AF=0.2668;gnomAD_SAS_AF=0.281;PUB…
rs16065	2:113875631-113875631	C	ENSG00000136689	ENST00000463073	Transcript	downstream_gene_variant	-	-	-	-	-	rs16065	IMPACT=MODIFIER;SYMBOL=IL1RN;BIOTYPE=processed_transcript;DISTANCE=2364;STRAND=1;SYMBOL_SOURCE=HGNC;HGNC_ID=6000;AF=0.1857;AFR_AF=0.0174;AMR_AF=0.3213;EAS_AF=0.1091;EUR_AF=0.2903;SAS_AF=0.2883;AA_AF=0.05175;EA_AF=0.2669;gnomAD_AF=0.2542;gnomAD_AFR_AF=0.05006;gnomAD_AMR_AF=0.3208;gnomAD_ASJ_AF=0.3005;gnomAD_EAS_AF=0.0916;gnomAD_FIN_AF=0.3026;gnomAD_NFE_AF=0.2654;gnomAD_OTH_AF=0.2668;gnomAD_SAS_AF=…
rs16065	2:113875631-113875631	C	ENSG00000136689	ENST00000465812	Transcript	downstream_gene_variant	-	-	-	-	-	rs16065	IMPACT=MODIFIER;SYMBOL=IL1RN;BIOTYPE=processed_transcript;DISTANCE=389;STRAND=1;SYMBOL_SOURCE=HGNC;HGNC_ID=6000;AF=0.1857;AFR_AF=0.0174;AMR_AF=0.3213;EAS_AF=0.1091;EUR_AF=0.2903;SAS_AF=0.2883;AA_AF=0.05175;EA_AF=0.2669;gnomAD_AF=0.2542;gnomAD_AFR_AF=0.05006;gnomAD_AMR_AF=0.3208;gnomAD_ASJ_AF=0.3005;gnomAD_EAS_AF=0.0916;gnomAD_FIN_AF=0.3026;gnomAD_NFE_AF=0.2654;gnomAD_OTH_AF=0.2668;gnomAD_SAS_AF=0…
rs16065	2:113875631-113875631	C	ENSG00000136689	ENST00000486167	Transcript	intron_variant,non_coding_transcript_variant	-	-	-	-	-	rs16065	IMPACT=MODIFIER;SYMBOL=IL1RN;BIOTYPE=retained_intron;INTRON=1/2;STRAND=1;SYMBOL_SOURCE=HGNC;HGNC_ID=6000;AF=0.1857;AFR_AF=0.0174;AMR_AF=0.3213;EAS_AF=0.1091;EUR_AF=0.2903;SAS_AF=0.2883;AA_AF=0.05175;EA_AF=0.2669;gnomAD_AF=0.2542;gnomAD_AFR_AF=0.05006;gnomAD_AMR_AF=0.3208;gnomAD_ASJ_AF=0.3005;gnomAD_EAS_AF=0.0916;gnomAD_FIN_AF=0.3026;gnomAD_NFE_AF=0.2654;gnomAD_OTH_AF=0.2668;gnomAD_SAS_AF=0.281;PU…
rs16065	2:113875631-113875631	C	-	ENSR00000122025	RegulatoryFeature	regulatory_region_variant	-	-	-	-	-	rs16065	IMPACT=MODIFIER;BIOTYPE=promoter_flanking_region;AF=0.1857;AFR_AF=0.0174;AMR_AF=0.3213;EAS_AF=0.1091;EUR_AF=0.2903;SAS_AF=0.2883;AA_AF=0.05175;EA_AF=0.2669;gnomAD_AF=0.2542;gnomAD_AFR_AF=0.05006;gnomAD_AMR_AF=0.3208;gnomAD_ASJ_AF=0.3005;gnomAD_EAS_AF=0.0916;gnomAD_FIN_AF=0.3026;gnomAD_NFE_AF=0.2654;gnomAD_OTH_AF=0.2668;gnomAD_SAS_AF=0.281;PUBMED=26601827
rs4251969	2:113875753-113875753	G	ENSG00000136689	ENST00000259206	Transcript	intron_variant	-	-	-	-	-	rs4251969	IMPACT=MODIFIER;SYMBOL=IL1RN;BIOTYPE=protein_coding;INTRON=1/5;STRAND=1;SYMBOL_SOURCE=HGNC;HGNC_ID=6000;AF=0.1859;AFR_AF=0.0174;AMR_AF=0.3213;EAS_AF=0.1101;EUR_AF=0.2903;SAS_AF=0.2883
rs4251969	2:113875753-113875753	G	ENSG00000136689	ENST00000354115	Transcript	intron_variant	-	-	-	-	-	rs4251969	IMPACT=MODIFIER;SYMBOL=IL1RN;BIOTYPE=protein_coding;INTRON=1/4;STRAND=1;SYMBOL_SOURCE=HGNC;HGNC_ID=6000;AF=0.1859;AFR_AF=0.0174;AMR_AF=0.3213;EAS_AF=0.1101;EUR_AF=0.2903;SAS_AF=0.2883
rs4251969	2:113875753-113875753	G	ENSG00000136689	ENST00000361779	Transcript	intron_variant	-	-	-	-	-	rs4251969	IMPACT=MODIFIER;SYMBOL=IL1RN;BIOTYPE=protein_coding;INTRON=1/5;STRAND=1;SYMBOL_SOURCE=HGNC;HGNC_ID=6000;AF=0.1859;AFR_AF=0.0174;AMR_AF=0.3213;EAS_AF=0.1101;EUR_AF=0.2903;SAS_AF=0.2883
rs4251969	2:113875753-113875753	G	ENSG00000136689	ENST00000409052	Transcript	intron_variant	-	-	-	-	-	rs4251969	IMPACT=MODIFIER;SYMBOL=IL1RN;BIOTYPE=protein_coding;INTRON=2/8;STRAND=1;SYMBOL_SOURCE=HGNC;HGNC_ID=6000;AF=0.1859;AFR_AF=0.0174;AMR_AF=0.3213;EAS_AF=0.1101;EUR_AF=0.2903;SAS_AF=0.2883
rs4251969	2:113875753-113875753	G	ENSG00000136689	ENST00000463073	Transcript	downstream_gene_variant	-	-	-	-	-	rs4251969	IMPACT=MODIFIER;SYMBOL=IL1RN;BIOTYPE=processed_transcript;DISTANCE=2486;STRAND=1;SYMBOL_SOURCE=HGNC;HGNC_ID=6000;AF=0.1859;AFR_AF=0.0174;AMR_AF=0.3213;EAS_AF=0.1101;EUR_AF=0.2903;SAS_AF=0.2883
rs4251969	2:113875753-113875753	G	ENSG00000136689	ENST00000465812	Transcript	downstream_gene_variant	-	-	-	-	-	rs4251969	IMPACT=MODIFIER;SYMBOL=IL1RN;BIOTYPE=processed_transcript;DISTANCE=511;STRAND=1;SYMBOL_SOURCE=HGNC;HGNC_ID=6000;AF=0.1859;AFR_AF=0.0174;AMR_AF=0.3213;EAS_AF=0.1101;EUR_AF=0.2903;SAS_AF=0.2883
rs4251969	2:113875753-113875753	G	ENSG00000136689	ENST00000486167	Transcript	intron_variant,non_coding_transcript_variant	-	-	-	-	-	rs4251969	IMPACT=MODIFIER;SYMBOL=IL1RN;BIOTYPE=retained_intron;INTRON=1/2;STRAND=1;SYMBOL_SOURCE=HGNC;HGNC_ID=6000;AF=0.1859;AFR_AF=0.0174;AMR_AF=0.3213;EAS_AF=0.1101;EUR_AF=0.2903;SAS_AF=0.2883
rs4251969	2:113875753-113875753	G	-	ENSR00000122025	RegulatoryFeature	regulatory_region_variant	-	-	-	-	-	rs4251969	IMPACT=MODIFIER;BIOTYPE=promoter_flanking_region;AF=0.1859;AFR_AF=0.0174;AMR_AF=0.3213;EAS_AF=0.1101;EUR_AF=0.2903;SAS_AF=0.2883
rs4251970	2:113875773-113875773	G	ENSG00000136689	ENST00000259206	Transcript	intron_variant	-	-	-	-	-	rs4251970	IMPACT=MODIFIER;SYMBOL=IL1RN;BIOTYPE=protein_coding;INTRON=1/5;STRAND=1;SYMBOL_SOURCE=HGNC;HGNC_ID=6000;AF=0.1861;AFR_AF=0.0174;AMR_AF=0.3228;EAS_AF=0.1101;EUR_AF=0.2903;SAS_AF=0.2883
rs4251970	2:113875773-113875773	G	ENSG00000136689	ENST00000354115	Transcript	intron_variant	-	-	-	-	-	rs4251970	IMPACT=MODIFIER;SYMBOL=IL1RN;BIOTYPE=protein_coding;INTRON=1/4;STRAND=1;SYMBOL_SOURCE=HGNC;HGNC_ID=6000;AF=0.1861;AFR_AF=0.0174;AMR_AF=0.3228;EAS_AF=0.1101;EUR_AF=0.2903;SAS_AF=0.2883
rs4251970	2:113875773-113875773	G	ENSG00000136689	ENST00000361779	Transcript	intron_variant	-	-	-	-	-	rs4251970	IMPACT=MODIFIER;SYMBOL=IL1RN;BIOTYPE=protein_coding;INTRON=1/5;STRAND=1;SYMBOL_SOURCE=HGNC;HGNC_ID=6000;AF=0.1861;AFR_AF=0.0174;AMR_AF=0.3228;EAS_AF=0.1101;EUR_AF=0.2903;SAS_AF=0.2883
rs4251970	2:113875773-113875773	G	ENSG00000136689	ENST00000409052	Transcript	intron_variant	-	-	-	-	-	rs4251970	IMPACT=MODIFIER;SYMBOL=IL1RN;BIOTYPE=protein_coding;INTRON=2/8;STRAND=1;SYMBOL_SOURCE=HGNC;HGNC_ID=6000;AF=0.1861;AFR_AF=0.0174;AMR_AF=0.3228;EAS_AF=0.1101;EUR_AF=0.2903;SAS_AF=0.2883
rs4251970	2:113875773-113875773	G	ENSG00000136689	ENST00000463073	Transcript	downstream_gene_variant	-	-	-	-	-	rs4251970	IMPACT=MODIFIER;SYMBOL=IL1RN;BIOTYPE=processed_transcript;DISTANCE=2506;STRAND=1;SYMBOL_SOURCE=HGNC;HGNC_ID=6000;AF=0.1861;AFR_AF=0.0174;AMR_AF=0.3228;EAS_AF=0.1101;EUR_AF=0.2903;SAS_AF=0.2883
rs4251970	2:113875773-113875773	G	ENSG00000136689	ENST00000465812	Transcript	downstream_gene_variant	-	-	-	-	-	rs4251970	IMPACT=MODIFIER;SYMBOL=IL1RN;BIOTYPE=processed_transcript;DISTANCE=531;STRAND=1;SYMBOL_SOURCE=HGNC;HGNC_ID=6000;AF=0.1861;AFR_AF=0.0174;AMR_AF=0.3228;EAS_AF=0.1101;EUR_AF=0.2903;SAS_AF=0.2883
rs4251970	2:113875773-113875773	G	ENSG00000136689	ENST00000486167	Transcript	intron_variant,non_coding_transcript_variant	-	-	-	-	-	rs4251970	IMPACT=MODIFIER;SYMBOL=IL1RN;BIOTYPE=retained_intron;INTRON=1/2;STRAND=1;SYMBOL_SOURCE=HGNC;HGNC_ID=6000;AF=0.1861;AFR_AF=0.0174;AMR_AF=0.3228;EAS_AF=0.1101;EUR_AF=0.2903;SAS_AF=0.2883
rs4251970	2:113875773-113875773	G	-	ENSR00000122025	RegulatoryFeature	regulatory_region_variant	-	-	-	-	-	rs4251970	IMPACT=MODIFIER;BIOTYPE=promoter_flanking_region;AF=0.1861;AFR_AF=0.0174;AMR_AF=0.3228;EAS_AF=0.1101;EUR_AF=0.2903;SAS_AF=0.2883
rs4251974	2:113876078-113876078	G	ENSG00000136689	ENST00000259206	Transcript	intron_variant	-	-	-	-	-	rs4251974	IMPACT=MODIFIER;SYMBOL=IL1RN;BIOTYPE=protein_coding;INTRON=1/5;STRAND=1;SYMBOL_SOURCE=HGNC;HGNC_ID=6000;AF=0.1857;AFR_AF=0.0174;AMR_AF=0.3213;EAS_AF=0.1101;EUR_AF=0.2893;SAS_AF=0.2883;PUBMED=16905295,20347268
rs4251974	2:113876078-113876078	G	ENSG00000136689	ENST00000354115	Transcript	intron_variant	-	-	-	-	-	rs4251974	IMPACT=MODIFIER;SYMBOL=IL1RN;BIOTYPE=protein_coding;INTRON=1/4;STRAND=1;SYMBOL_SOURCE=HGNC;HGNC_ID=6000;AF=0.1857;AFR_AF=0.0174;AMR_AF=0.3213;EAS_AF=0.1101;EUR_AF=0.2893;SAS_AF=0.2883;PUBMED=16905295,20347268
rs4251974	2:113876078-113876078	G	ENSG00000136689	ENST00000361779	Transcript	intron_variant	-	-	-	-	-	rs4251974	IMPACT=MODIFIER;SYMBOL=IL1RN;BIOTYPE=protein_coding;INTRON=1/5;STRAND=1;SYMBOL_SOURCE=HGNC;HGNC_ID=6000;AF=0.1857;AFR_AF=0.0174;AMR_AF=0.3213;EAS_AF=0.1101;EUR_AF=0.2893;SAS_AF=0.2883;PUBMED=16905295,20347268
rs4251974	2:113876078-113876078	G	ENSG00000136689	ENST00000409052	Transcript	intron_variant	-	-	-	-	-	rs4251974	IMPACT=MODIFIER;SYMBOL=IL1RN;BIOTYPE=protein_coding;INTRON=2/8;STRAND=1;SYMBOL_SOURCE=HGNC;HGNC_ID=6000;AF=0.1857;AFR_AF=0.0174;AMR_AF=0.3213;EAS_AF=0.1101;EUR_AF=0.2893;SAS_AF=0.2883;PUBMED=16905295,20347268
rs4251974	2:113876078-113876078	G	ENSG00000136689	ENST00000463073	Transcript	downstream_gene_variant	-	-	-	-	-	rs4251974	IMPACT=MODIFIER;SYMBOL=IL1RN;BIOTYPE=processed_transcript;DISTANCE=2811;STRAND=1;SYMBOL_SOURCE=HGNC;HGNC_ID=6000;AF=0.1857;AFR_AF=0.0174;AMR_AF=0.3213;EAS_AF=0.1101;EUR_AF=0.2893;SAS_AF=0.2883;PUBMED=16905295,20347268
rs4251974	2:113876078-113876078	G	ENSG00000136689	ENST00000465812	Transcript	downstream_gene_variant	-	-	-	-	-	rs4251974	IMPACT=MODIFIER;SYMBOL=IL1RN;BIOTYPE=processed_transcript;DISTANCE=836;STRAND=1;SYMBOL_SOURCE=HGNC;HGNC_ID=6000;AF=0.1857;AFR_AF=0.0174;AMR_AF=0.3213;EAS_AF=0.1101;EUR_AF=0.2893;SAS_AF=0.2883;PUBMED=16905295,20347268
rs4251974	2:113876078-113876078	G	ENSG00000136689	ENST00000486167	Transcript	intron_variant,non_coding_transcript_variant	-	-	-	-	-	rs4251974	IMPACT=MODIFIER;SYMBOL=IL1RN;BIOTYPE=retained_intron;INTRON=1/2;STRAND=1;SYMBOL_SOURCE=HGNC;HGNC_ID=6000;AF=0.1857;AFR_AF=0.0174;AMR_AF=0.3213;EAS_AF=0.1101;EUR_AF=0.2893;SAS_AF=0.2883;PUBMED=16905295,20347268
rs4251974	2:113876078-113876078	G	-	ENSR00000122025	RegulatoryFeature	regulatory_region_variant	-	-	-	-	-	rs4251974	IMPACT=MODIFIER;BIOTYPE=promoter_flanking_region;AF=0.1857;AFR_AF=0.0174;AMR_AF=0.3213;EAS_AF=0.1101;EUR_AF=0.2893;SAS_AF=0.2883;PUBMED=16905295,20347268
rs4251975	2:113876160-113876160	G	ENSG00000136689	ENST00000259206	Transcript	intron_variant	-	-	-	-	-	rs4251975	IMPACT=MODIFIER;SYMBOL=IL1RN;BIOTYPE=protein_coding;INTRON=1/5;STRAND=1;SYMBOL_SOURCE=HGNC;HGNC_ID=6000;AF=0.1861;AFR_AF=0.0174;AMR_AF=0.3242;EAS_AF=0.1101;EUR_AF=0.2893;SAS_AF=0.2883
rs4251975	2:113876160-113876160	G	ENSG00000136689	ENST00000354115	Transcript	intron_variant	-	-	-	-	-	rs4251975	IMPACT=MODIFIER;SYMBOL=IL1RN;BIOTYPE=protein_coding;INTRON=1/4;STRAND=1;SYMBOL_SOURCE=HGNC;HGNC_ID=6000;AF=0.1861;AFR_AF=0.0174;AMR_AF=0.3242;EAS_AF=0.1101;EUR_AF=0.2893;SAS_AF=0.2883
rs4251975	2:113876160-113876160	G	ENSG00000136689	ENST00000361779	Transcript	intron_variant	-	-	-	-	-	rs4251975	IMPACT=MODIFIER;SYMBOL=IL1RN;BIOTYPE=protein_coding;INTRON=1/5;STRAND=1;SYMBOL_SOURCE=HGNC;HGNC_ID=6000;AF=0.1861;AFR_AF=0.0174;AMR_AF=0.3242;EAS_AF=0.1101;EUR_AF=0.2893;SAS_AF=0.2883
rs4251975	2:113876160-113876160	G	ENSG00000136689	ENST00000409052	Transcript	intron_variant	-	-	-	-	-	rs4251975	IMPACT=MODIFIER;SYMBOL=IL1RN;BIOTYPE=protein_coding;INTRON=2/8;STRAND=1;SYMBOL_SOURCE=HGNC;HGNC_ID=6000;AF=0.1861;AFR_AF=0.0174;AMR_AF=0.3242;EAS_AF=0.1101;EUR_AF=0.2893;SAS_AF=0.2883
rs4251975	2:113876160-113876160	G	ENSG00000136689	ENST00000463073	Transcript	downstream_gene_variant	-	-	-	-	-	rs4251975	IMPACT=MODIFIER;SYMBOL=IL1RN;BIOTYPE=processed_transcript;DISTANCE=2893;STRAND=1;SYMBOL_SOURCE=HGNC;HGNC_ID=6000;AF=0.1861;AFR_AF=0.0174;AMR_AF=0.3242;EAS_AF=0.1101;EUR_AF=0.2893;SAS_AF=0.2883
rs4251975	2:113876160-113876160	G	ENSG00000136689	ENST00000465812	Transcript	downstream_gene_variant	-	-	-	-	-	rs4251975	IMPACT=MODIFIER;SYMBOL=IL1RN;BIOTYPE=processed_transcript;DISTANCE=918;STRAND=1;SYMBOL_SOURCE=HGNC;HGNC_ID=6000;AF=0.1861;AFR_AF=0.0174;AMR_AF=0.3242;EAS_AF=0.1101;EUR_AF=0.2893;SAS_AF=0.2883
rs4251975	2:113876160-113876160	G	ENSG00000136689	ENST00000486167	Transcript	intron_variant,non_coding_transcript_variant	-	-	-	-	-	rs4251975	IMPACT=MODIFIER;SYMBOL=IL1RN;BIOTYPE=retained_intron;INTRON=1/2;STRAND=1;SYMBOL_SOURCE=HGNC;HGNC_ID=6000;AF=0.1861;AFR_AF=0.0174;AMR_AF=0.3242;EAS_AF=0.1101;EUR_AF=0.2893;SAS_AF=0.2883
rs4251975	2:113876160-113876160	G	-	ENSR00000122025	RegulatoryFeature	regulatory_region_variant	-	-	-	-	-	rs4251975	IMPACT=MODIFIER;BIOTYPE=promoter_flanking_region;AF=0.1861;AFR_AF=0.0174;AMR_AF=0.3242;EAS_AF=0.1101;EUR_AF=0.2893;SAS_AF=0.2883
rs4251976	2:113876180-113876180	A	ENSG00000136689	ENST00000259206	Transcript	intron_variant	-	-	-	-	-	rs4251976	IMPACT=MODIFIER;SYMBOL=IL1RN;BIOTYPE=protein_coding;INTRON=1/5;STRAND=1;SYMBOL_SOURCE=HGNC;HGNC_ID=6000;AF=0.1857;AFR_AF=0.0174;AMR_AF=0.3213;EAS_AF=0.1101;EUR_AF=0.2893;SAS_AF=0.2883
rs4251976	2:113876180-113876180	A	ENSG00000136689	ENST00000354115	Transcript	intron_variant	-	-	-	-	-	rs4251976	IMPACT=MODIFIER;SYMBOL=IL1RN;BIOTYPE=protein_coding;INTRON=1/4;STRAND=1;SYMBOL_SOURCE=HGNC;HGNC_ID=6000;AF=0.1857;AFR_AF=0.0174;AMR_AF=0.3213;EAS_AF=0.1101;EUR_AF=0.2893;SAS_AF=0.2883
rs4251976	2:113876180-113876180	A	ENSG00000136689	ENST00000361779	Transcript	intron_variant	-	-	-	-	-	rs4251976	IMPACT=MODIFIER;SYMBOL=IL1RN;BIOTYPE=protein_coding;INTRON=1/5;STRAND=1;SYMBOL_SOURCE=HGNC;HGNC_ID=6000;AF=0.1857;AFR_AF=0.0174;AMR_AF=0.3213;EAS_AF=0.1101;EUR_AF=0.2893;SAS_AF=0.2883
rs4251976	2:113876180-113876180	A	ENSG00000136689	ENST00000409052	Transcript	intron_variant	-	-	-	-	-	rs4251976	IMPACT=MODIFIER;SYMBOL=IL1RN;BIOTYPE=protein_coding;INTRON=2/8;STRAND=1;SYMBOL_SOURCE=HGNC;HGNC_ID=6000;AF=0.1857;AFR_AF=0.0174;AMR_AF=0.3213;EAS_AF=0.1101;EUR_AF=0.2893;SAS_AF=0.2883
rs4251976	2:113876180-113876180	A	ENSG00000136689	ENST00000463073	Transcript	downstream_gene_variant	-	-	-	-	-	rs4251976	IMPACT=MODIFIER;SYMBOL=IL1RN;BIOTYPE=processed_transcript;DISTANCE=2913;STRAND=1;SYMBOL_SOURCE=HGNC;HGNC_ID=6000;AF=0.1857;AFR_AF=0.0174;AMR_AF=0.3213;EAS_AF=0.1101;EUR_AF=0.2893;SAS_AF=0.2883
rs4251976	2:113876180-113876180	A	ENSG00000136689	ENST00000465812	Transcript	downstream_gene_variant	-	-	-	-	-	rs4251976	IMPACT=MODIFIER;SYMBOL=IL1RN;BIOTYPE=processed_transcript;DISTANCE=938;STRAND=1;SYMBOL_SOURCE=HGNC;HGNC_ID=6000;AF=0.1857;AFR_AF=0.0174;AMR_AF=0.3213;EAS_AF=0.1101;EUR_AF=0.2893;SAS_AF=0.2883
rs4251976	2:113876180-113876180	A	ENSG00000136689	ENST00000486167	Transcript	intron_variant,non_coding_transcript_variant	-	-	-	-	-	rs4251976	IMPACT=MODIFIER;SYMBOL=IL1RN;BIOTYPE=retained_intron;INTRON=1/2;STRAND=1;SYMBOL_SOURCE=HGNC;HGNC_ID=6000;AF=0.1857;AFR_AF=0.0174;AMR_AF=0.3213;EAS_AF=0.1101;EUR_AF=0.2893;SAS_AF=0.2883
rs4251976	2:113876180-113876180	A	-	ENSR00000122025	RegulatoryFeature	regulatory_region_variant	-	-	-	-	-	rs4251976	IMPACT=MODIFIER;BIOTYPE=promoter_flanking_region;AF=0.1857;AFR_AF=0.0174;AMR_AF=0.3213;EAS_AF=0.1101;EUR_AF=0.2893;SAS_AF=0.2883
rs4251977	2:113876425-113876425	T	ENSG00000136689	ENST00000259206	Transcript	intron_variant	-	-	-	-	-	rs4251977	IMPACT=MODIFIER;SYMBOL=IL1RN;BIOTYPE=protein_coding;INTRON=1/5;STRAND=1;SYMBOL_SOURCE=HGNC;HGNC_ID=6000;AF=0.1857;AFR_AF=0.0174;AMR_AF=0.3213;EAS_AF=0.1101;EUR_AF=0.2893;SAS_AF=0.2883
rs4251977	2:113876425-113876425	T	ENSG00000136689	ENST00000354115	Transcript	intron_variant	-	-	-	-	-	rs4251977	IMPACT=MODIFIER;SYMBOL=IL1RN;BIOTYPE=protein_coding;INTRON=1/4;STRAND=1;SYMBOL_SOURCE=HGNC;HGNC_ID=6000;AF=0.1857;AFR_AF=0.0174;AMR_AF=0.3213;EAS_AF=0.1101;EUR_AF=0.2893;SAS_AF=0.2883
rs4251977	2:113876425-113876425	T	ENSG00000136689	ENST00000361779	Transcript	intron_variant	-	-	-	-	-	rs4251977	IMPACT=MODIFIER;SYMBOL=IL1RN;BIOTYPE=protein_coding;INTRON=1/5;STRAND=1;SYMBOL_SOURCE=HGNC;HGNC_ID=6000;AF=0.1857;AFR_AF=0.0174;AMR_AF=0.3213;EAS_AF=0.1101;EUR_AF=0.2893;SAS_AF=0.2883
rs4251977	2:113876425-113876425	T	ENSG00000136689	ENST00000409052	Transcript	intron_variant	-	-	-	-	-	rs4251977	IMPACT=MODIFIER;SYMBOL=IL1RN;BIOTYPE=protein_coding;INTRON=2/8;STRAND=1;SYMBOL_SOURCE=HGNC;HGNC_ID=6000;AF=0.1857;AFR_AF=0.0174;AMR_AF=0.3213;EAS_AF=0.1101;EUR_AF=0.2893;SAS_AF=0.2883
rs4251977	2:113876425-113876425	T	ENSG00000136689	ENST00000463073	Transcript	downstream_gene_variant	-	-	-	-	-	rs4251977	IMPACT=MODIFIER;SYMBOL=IL1RN;BIOTYPE=processed_transcript;DISTANCE=3158;STRAND=1;SYMBOL_SOURCE=HGNC;HGNC_ID=6000;AF=0.1857;AFR_AF=0.0174;AMR_AF=0.3213;EAS_AF=0.1101;EUR_AF=0.2893;SAS_AF=0.2883
rs4251977	2:113876425-113876425	T	ENSG00000136689	ENST00000465812	Transcript	downstream_gene_variant	-	-	-	-	-	rs4251977	IMPACT=MODIFIER;SYMBOL=IL1RN;BIOTYPE=processed_transcript;DISTANCE=1183;STRAND=1;SYMBOL_SOURCE=HGNC;HGNC_ID=6000;AF=0.1857;AFR_AF=0.0174;AMR_AF=0.3213;EAS_AF=0.1101;EUR_AF=0.2893;SAS_AF=0.2883
rs4251977	2:113876425-113876425	T	ENSG00000136689	ENST00000486167	Transcript	intron_variant,non_coding_transcript_variant	-	-	-	-	-	rs4251977	IMPACT=MODIFIER;SYMBOL=IL1RN;BIOTYPE=retained_intron;INTRON=1/2;STRAND=1;SYMBOL_SOURCE=HGNC;HGNC_ID=6000;AF=0.1857;AFR_AF=0.0174;AMR_AF=0.3213;EAS_AF=0.1101;EUR_AF=0.2893;SAS_AF=0.2883
rs4251977	2:113876425-113876425	T	-	ENSR00000386120	RegulatoryFeature	regulatory_region_variant	-	-	-	-	-	rs4251977	IMPACT=MODIFIER;BIOTYPE=promoter_flanking_region;AF=0.1857;AFR_AF=0.0174;AMR_AF=0.3213;EAS_AF=0.1101;EUR_AF=0.2893;SAS_AF=0.2883
rs4251978	2:113876488-113876488	C	ENSG00000136689	ENST00000259206	Transcript	intron_variant	-	-	-	-	-	rs4251978	IMPACT=MODIFIER;SYMBOL=IL1RN;BIOTYPE=protein_coding;INTRON=1/5;STRAND=1;SYMBOL_SOURCE=HGNC;HGNC_ID=6000;AF=0.1857;AFR_AF=0.0174;AMR_AF=0.3213;EAS_AF=0.1101;EUR_AF=0.2893;SAS_AF=0.2883
rs4251978	2:113876488-113876488	C	ENSG00000136689	ENST00000354115	Transcript	intron_variant	-	-	-	-	-	rs4251978	IMPACT=MODIFIER;SYMBOL=IL1RN;BIOTYPE=protein_coding;INTRON=1/4;STRAND=1;SYMBOL_SOURCE=HGNC;HGNC_ID=6000;AF=0.1857;AFR_AF=0.0174;AMR_AF=0.3213;EAS_AF=0.1101;EUR_AF=0.2893;SAS_AF=0.2883
rs4251978	2:113876488-113876488	C	ENSG00000136689	ENST00000361779	Transcript	intron_variant	-	-	-	-	-	rs4251978	IMPACT=MODIFIER;SYMBOL=IL1RN;BIOTYPE=protein_coding;INTRON=1/5;STRAND=1;SYMBOL_SOURCE=HGNC;HGNC_ID=6000;AF=0.1857;AFR_AF=0.0174;AMR_AF=0.3213;EAS_AF=0.1101;EUR_AF=0.2893;SAS_AF=0.2883
rs4251978	2:113876488-113876488	C	ENSG00000136689	ENST00000409052	Transcript	intron_variant	-	-	-	-	-	rs4251978	IMPACT=MODIFIER;SYMBOL=IL1RN;BIOTYPE=protein_coding;INTRON=2/8;STRAND=1;SYMBOL_SOURCE=HGNC;HGNC_ID=6000;AF=0.1857;AFR_AF=0.0174;AMR_AF=0.3213;EAS_AF=0.1101;EUR_AF=0.2893;SAS_AF=0.2883
rs4251978	2:113876488-113876488	C	ENSG00000136689	ENST00000463073	Transcript	downstream_gene_variant	-	-	-	-	-	rs4251978	IMPACT=MODIFIER;SYMBOL=IL1RN;BIOTYPE=processed_transcript;DISTANCE=3221;STRAND=1;SYMBOL_SOURCE=HGNC;HGNC_ID=6000;AF=0.1857;AFR_AF=0.0174;AMR_AF=0.3213;EAS_AF=0.1101;EUR_AF=0.2893;SAS_AF=0.2883
rs4251978	2:113876488-113876488	C	ENSG00000136689	ENST00000465812	Transcript	downstream_gene_variant	-	-	-	-	-	rs4251978	IMPACT=MODIFIER;SYMBOL=IL1RN;BIOTYPE=processed_transcript;DISTANCE=1246;STRAND=1;SYMBOL_SOURCE=HGNC;HGNC_ID=6000;AF=0.1857;AFR_AF=0.0174;AMR_AF=0.3213;EAS_AF=0.1101;EUR_AF=0.2893;SAS_AF=0.2883
rs4251978	2:113876488-113876488	C	ENSG00000136689	ENST00000486167	Transcript	intron_variant,non_coding_transcript_variant	-	-	-	-	-	rs4251978	IMPACT=MODIFIER;SYMBOL=IL1RN;BIOTYPE=retained_intron;INTRON=1/2;STRAND=1;SYMBOL_SOURCE=HGNC;HGNC_ID=6000;AF=0.1857;AFR_AF=0.0174;AMR_AF=0.3213;EAS_AF=0.1101;EUR_AF=0.2893;SAS_AF=0.2883
rs4251978	2:113876488-113876488	C	-	ENSR00000386120	RegulatoryFeature	regulatory_region_variant	-	-	-	-	-	rs4251978	IMPACT=MODIFIER;BIOTYPE=promoter_flanking_region;AF=0.1857;AFR_AF=0.0174;AMR_AF=0.3213;EAS_AF=0.1101;EUR_AF=0.2893;SAS_AF=0.2883
rs4251979	2:113876498-113876498	C	ENSG00000136689	ENST00000259206	Transcript	intron_variant	-	-	-	-	-	rs4251979	IMPACT=MODIFIER;SYMBOL=IL1RN;BIOTYPE=protein_coding;INTRON=1/5;STRAND=1;SYMBOL_SOURCE=HGNC;HGNC_ID=6000;AF=0.1857;AFR_AF=0.0174;AMR_AF=0.3213;EAS_AF=0.1101;EUR_AF=0.2893;SAS_AF=0.2883
rs4251979	2:113876498-113876498	C	ENSG00000136689	ENST00000354115	Transcript	intron_variant	-	-	-	-	-	rs4251979	IMPACT=MODIFIER;SYMBOL=IL1RN;BIOTYPE=protein_coding;INTRON=1/4;STRAND=1;SYMBOL_SOURCE=HGNC;HGNC_ID=6000;AF=0.1857;AFR_AF=0.0174;AMR_AF=0.3213;EAS_AF=0.1101;EUR_AF=0.2893;SAS_AF=0.2883
rs4251979	2:113876498-113876498	C	ENSG00000136689	ENST00000361779	Transcript	intron_variant	-	-	-	-	-	rs4251979	IMPACT=MODIFIER;SYMBOL=IL1RN;BIOTYPE=protein_coding;INTRON=1/5;STRAND=1;SYMBOL_SOURCE=HGNC;HGNC_ID=6000;AF=0.1857;AFR_AF=0.0174;AMR_AF=0.3213;EAS_AF=0.1101;EUR_AF=0.2893;SAS_AF=0.2883
rs4251979	2:113876498-113876498	C	ENSG00000136689	ENST00000409052	Transcript	intron_variant	-	-	-	-	-	rs4251979	IMPACT=MODIFIER;SYMBOL=IL1RN;BIOTYPE=protein_coding;INTRON=2/8;STRAND=1;SYMBOL_SOURCE=HGNC;HGNC_ID=6000;AF=0.1857;AFR_AF=0.0174;AMR_AF=0.3213;EAS_AF=0.1101;EUR_AF=0.2893;SAS_AF=0.2883
rs4251979	2:113876498-113876498	C	ENSG00000136689	ENST00000463073	Transcript	downstream_gene_variant	-	-	-	-	-	rs4251979	IMPACT=MODIFIER;SYMBOL=IL1RN;BIOTYPE=processed_transcript;DISTANCE=3231;STRAND=1;SYMBOL_SOURCE=HGNC;HGNC_ID=6000;AF=0.1857;AFR_AF=0.0174;AMR_AF=0.3213;EAS_AF=0.1101;EUR_AF=0.2893;SAS_AF=0.2883
rs4251979	2:113876498-113876498	C	ENSG00000136689	ENST00000465812	Transcript	downstream_gene_variant	-	-	-	-	-	rs4251979	IMPACT=MODIFIER;SYMBOL=IL1RN;BIOTYPE=processed_transcript;DISTANCE=1256;STRAND=1;SYMBOL_SOURCE=HGNC;HGNC_ID=6000;AF=0.1857;AFR_AF=0.0174;AMR_AF=0.3213;EAS_AF=0.1101;EUR_AF=0.2893;SAS_AF=0.2883
rs4251979	2:113876498-113876498	C	ENSG00000136689	ENST00000486167	Transcript	intron_variant,non_coding_transcript_variant	-	-	-	-	-	rs4251979	IMPACT=MODIFIER;SYMBOL=IL1RN;BIOTYPE=retained_intron;INTRON=1/2;STRAND=1;SYMBOL_SOURCE=HGNC;HGNC_ID=6000;AF=0.1857;AFR_AF=0.0174;AMR_AF=0.3213;EAS_AF=0.1101;EUR_AF=0.2893;SAS_AF=0.2883
rs4251979	2:113876498-113876498	C	-	ENSR00000386120	RegulatoryFeature	regulatory_region_variant	-	-	-	-	-	rs4251979	IMPACT=MODIFIER;BIOTYPE=promoter_flanking_region;AF=0.1857;AFR_AF=0.0174;AMR_AF=0.3213;EAS_AF=0.1101;EUR_AF=0.2893;SAS_AF=0.2883
rs4251980	2:113876539-113876539	A	ENSG00000136689	ENST00000259206	Transcript	intron_variant	-	-	-	-	-	rs4251980	IMPACT=MODIFIER;SYMBOL=IL1RN;BIOTYPE=protein_coding;INTRON=1/5;STRAND=1;SYMBOL_SOURCE=HGNC;HGNC_ID=6000;AF=0.1857;AFR_AF=0.0174;AMR_AF=0.3213;EAS_AF=0.1101;EUR_AF=0.2893;SAS_AF=0.2883
rs4251980	2:113876539-113876539	C	ENSG00000136689	ENST00000259206	Transcript	intron_variant	-	-	-	-	-	rs4251980	IMPACT=MODIFIER;SYMBOL=IL1RN;BIOTYPE=protein_coding;INTRON=1/5;STRAND=1;SYMBOL_SOURCE=HGNC;HGNC_ID=6000
rs4251980	2:113876539-113876539	A	ENSG00000136689	ENST00000354115	Transcript	intron_variant	-	-	-	-	-	rs4251980	IMPACT=MODIFIER;SYMBOL=IL1RN;BIOTYPE=protein_coding;INTRON=1/4;STRAND=1;SYMBOL_SOURCE=HGNC;HGNC_ID=6000;AF=0.1857;AFR_AF=0.0174;AMR_AF=0.3213;EAS_AF=0.1101;EUR_AF=0.2893;SAS_AF=0.2883
rs4251980	2:113876539-113876539	C	ENSG00000136689	ENST00000354115	Transcript	intron_variant	-	-	-	-	-	rs4251980	IMPACT=MODIFIER;SYMBOL=IL1RN;BIOTYPE=protein_coding;INTRON=1/4;STRAND=1;SYMBOL_SOURCE=HGNC;HGNC_ID=6000
rs4251980	2:113876539-113876539	A	ENSG00000136689	ENST00000361779	Transcript	intron_variant	-	-	-	-	-	rs4251980	IMPACT=MODIFIER;SYMBOL=IL1RN;BIOTYPE=protein_coding;INTRON=1/5;STRAND=1;SYMBOL_SOURCE=HGNC;HGNC_ID=6000;AF=0.1857;AFR_AF=0.0174;AMR_AF=0.3213;EAS_AF=0.1101;EUR_AF=0.2893;SAS_AF=0.2883
rs4251980	2:113876539-113876539	C	ENSG00000136689	ENST00000361779	Transcript	intron_variant	-	-	-	-	-	rs4251980	IMPACT=MODIFIER;SYMBOL=IL1RN;BIOTYPE=protein_coding;INTRON=1/5;STRAND=1;SYMBOL_SOURCE=HGNC;HGNC_ID=6000
rs4251980	2:113876539-113876539	A	ENSG00000136689	ENST00000409052	Transcript	intron_variant	-	-	-	-	-	rs4251980	IMPACT=MODIFIER;SYMBOL=IL1RN;BIOTYPE=protein_coding;INTRON=2/8;STRAND=1;SYMBOL_SOURCE=HGNC;HGNC_ID=6000;AF=0.1857;AFR_AF=0.0174;AMR_AF=0.3213;EAS_AF=0.1101;EUR_AF=0.2893;SAS_AF=0.2883
rs4251980	2:113876539-113876539	C	ENSG00000136689	ENST00000409052	Transcript	intron_variant	-	-	-	-	-	rs4251980	IMPACT=MODIFIER;SYMBOL=IL1RN;BIOTYPE=protein_coding;INTRON=2/8;STRAND=1;SYMBOL_SOURCE=HGNC;HGNC_ID=6000
rs4251980	2:113876539-113876539	A	ENSG00000136689	ENST00000463073	Transcript	downstream_gene_variant	-	-	-	-	-	rs4251980	IMPACT=MODIFIER;SYMBOL=IL1RN;BIOTYPE=processed_transcript;DISTANCE=3272;STRAND=1;SYMBOL_SOURCE=HGNC;HGNC_ID=6000;AF=0.1857;AFR_AF=0.0174;AMR_AF=0.3213;EAS_AF=0.1101;EUR_AF=0.2893;SAS_AF=0.2883
rs4251980	2:113876539-113876539	C	ENSG00000136689	ENST00000463073	Transcript	downstream_gene_variant	-	-	-	-	-	rs4251980	IMPACT=MODIFIER;SYMBOL=IL1RN;BIOTYPE=processed_transcript;DISTANCE=3272;STRAND=1;SYMBOL_SOURCE=HGNC;HGNC_ID=6000
rs4251980	2:113876539-113876539	A	ENSG00000136689	ENST00000465812	Transcript	downstream_gene_variant	-	-	-	-	-	rs4251980	IMPACT=MODIFIER;SYMBOL=IL1RN;BIOTYPE=processed_transcript;DISTANCE=1297;STRAND=1;SYMBOL_SOURCE=HGNC;HGNC_ID=6000;AF=0.1857;AFR_AF=0.0174;AMR_AF=0.3213;EAS_AF=0.1101;EUR_AF=0.2893;SAS_AF=0.2883
rs4251980	2:113876539-113876539	C	ENSG00000136689	ENST00000465812	Transcript	downstream_gene_variant	-	-	-	-	-	rs4251980	IMPACT=MODIFIER;SYMBOL=IL1RN;BIOTYPE=processed_transcript;DISTANCE=1297;STRAND=1;SYMBOL_SOURCE=HGNC;HGNC_ID=6000
rs4251980	2:113876539-113876539	A	ENSG00000136689	ENST00000486167	Transcript	intron_variant,non_coding_transcript_variant	-	-	-	-	-	rs4251980	IMPACT=MODIFIER;SYMBOL=IL1RN;BIOTYPE=retained_intron;INTRON=1/2;STRAND=1;SYMBOL_SOURCE=HGNC;HGNC_ID=6000;AF=0.1857;AFR_AF=0.0174;AMR_AF=0.3213;EAS_AF=0.1101;EUR_AF=0.2893;SAS_AF=0.2883
rs4251980	2:113876539-113876539	C	ENSG00000136689	ENST00000486167	Transcript	intron_variant,non_coding_transcript_variant	-	-	-	-	-	rs4251980	IMPACT=MODIFIER;SYMBOL=IL1RN;BIOTYPE=retained_intron;INTRON=1/2;STRAND=1;SYMBOL_SOURCE=HGNC;HGNC_ID=6000
rs4251980	2:113876539-113876539	A	-	ENSR00000386120	RegulatoryFeature	regulatory_region_variant	-	-	-	-	-	rs4251980	IMPACT=MODIFIER;BIOTYPE=promoter_flanking_region;AF=0.1857;AFR_AF=0.0174;AMR_AF=0.3213;EAS_AF=0.1101;EUR_AF=0.2893;SAS_AF=0.2883
rs4251980	2:113876539-113876539	C	-	ENSR00000386120	RegulatoryFeature	regulatory_region_variant	-	-	-	-	-	rs4251980	IMPACT=MODIFIER;BIOTYPE=promoter_flanking_region
rs4251981	2:113876702-113876702	A	ENSG00000136689	ENST00000259206	Transcript	intron_variant	-	-	-	-	-	rs4251981	IMPACT=MODIFIER;SYMBOL=IL1RN;BIOTYPE=protein_coding;INTRON=1/5;STRAND=1;SYMBOL_SOURCE=HGNC;HGNC_ID=6000;AF=0.1857;AFR_AF=0.0174;AMR_AF=0.3213;EAS_AF=0.1101;EUR_AF=0.2893;SAS_AF=0.2883;PUBMED=27538648
rs4251981	2:113876702-113876702	A	ENSG00000136689	ENST00000354115	Transcript	intron_variant	-	-	-	-	-	rs4251981	IMPACT=MODIFIER;SYMBOL=IL1RN;BIOTYPE=protein_coding;INTRON=1/4;STRAND=1;SYMBOL_SOURCE=HGNC;HGNC_ID=6000;AF=0.1857;AFR_AF=0.0174;AMR_AF=0.3213;EAS_AF=0.1101;EUR_AF=0.2893;SAS_AF=0.2883;PUBMED=27538648
rs4251981	2:113876702-113876702	A	ENSG00000136689	ENST00000361779	Transcript	intron_variant	-	-	-	-	-	rs4251981	IMPACT=MODIFIER;SYMBOL=IL1RN;BIOTYPE=protein_coding;INTRON=1/5;STRAND=1;SYMBOL_SOURCE=HGNC;HGNC_ID=6000;AF=0.1857;AFR_AF=0.0174;AMR_AF=0.3213;EAS_AF=0.1101;EUR_AF=0.2893;SAS_AF=0.2883;PUBMED=27538648
rs4251981	2:113876702-113876702	A	ENSG00000136689	ENST00000409052	Transcript	intron_variant	-	-	-	-	-	rs4251981	IMPACT=MODIFIER;SYMBOL=IL1RN;BIOTYPE=protein_coding;INTRON=2/8;STRAND=1;SYMBOL_SOURCE=HGNC;HGNC_ID=6000;AF=0.1857;AFR_AF=0.0174;AMR_AF=0.3213;EAS_AF=0.1101;EUR_AF=0.2893;SAS_AF=0.2883;PUBMED=27538648
rs4251981	2:113876702-113876702	A	ENSG00000136689	ENST00000463073	Transcript	downstream_gene_variant	-	-	-	-	-	rs4251981	IMPACT=MODIFIER;SYMBOL=IL1RN;BIOTYPE=processed_transcript;DISTANCE=3435;STRAND=1;SYMBOL_SOURCE=HGNC;HGNC_ID=6000;AF=0.1857;AFR_AF=0.0174;AMR_AF=0.3213;EAS_AF=0.1101;EUR_AF=0.2893;SAS_AF=0.2883;PUBMED=27538648
rs4251981	2:113876702-113876702	A	ENSG00000136689	ENST00000465812	Transcript	downstream_gene_variant	-	-	-	-	-	rs4251981	IMPACT=MODIFIER;SYMBOL=IL1RN;BIOTYPE=processed_transcript;DISTANCE=1460;STRAND=1;SYMBOL_SOURCE=HGNC;HGNC_ID=6000;AF=0.1857;AFR_AF=0.0174;AMR_AF=0.3213;EAS_AF=0.1101;EUR_AF=0.2893;SAS_AF=0.2883;PUBMED=27538648
rs4251981	2:113876702-113876702	A	ENSG00000136689	ENST00000486167	Transcript	intron_variant,non_coding_transcript_variant	-	-	-	-	-	rs4251981	IMPACT=MODIFIER;SYMBOL=IL1RN;BIOTYPE=retained_intron;INTRON=1/2;STRAND=1;SYMBOL_SOURCE=HGNC;HGNC_ID=6000;AF=0.1857;AFR_AF=0.0174;AMR_AF=0.3213;EAS_AF=0.1101;EUR_AF=0.2893;SAS_AF=0.2883;PUBMED=27538648
rs4251981	2:113876702-113876702	A	-	ENSR00000386120	RegulatoryFeature	regulatory_region_variant	-	-	-	-	-	rs4251981	IMPACT=MODIFIER;BIOTYPE=promoter_flanking_region;AF=0.1857;AFR_AF=0.0174;AMR_AF=0.3213;EAS_AF=0.1101;EUR_AF=0.2893;SAS_AF=0.2883;PUBMED=27538648
rs4251983	2:113877019-113877019	G	ENSG00000136689	ENST00000259206	Transcript	intron_variant	-	-	-	-	-	rs4251983	IMPACT=MODIFIER;SYMBOL=IL1RN;BIOTYPE=protein_coding;INTRON=1/5;STRAND=1;SYMBOL_SOURCE=HGNC;HGNC_ID=6000;AF=0.1855;AFR_AF=0.0174;AMR_AF=0.3213;EAS_AF=0.1101;EUR_AF=0.2883;SAS_AF=0.2883
rs4251983	2:113877019-113877019	G	ENSG00000136689	ENST00000354115	Transcript	intron_variant	-	-	-	-	-	rs4251983	IMPACT=MODIFIER;SYMBOL=IL1RN;BIOTYPE=protein_coding;INTRON=1/4;STRAND=1;SYMBOL_SOURCE=HGNC;HGNC_ID=6000;AF=0.1855;AFR_AF=0.0174;AMR_AF=0.3213;EAS_AF=0.1101;EUR_AF=0.2883;SAS_AF=0.2883
rs4251983	2:113877019-113877019	G	ENSG00000136689	ENST00000361779	Transcript	intron_variant	-	-	-	-	-	rs4251983	IMPACT=MODIFIER;SYMBOL=IL1RN;BIOTYPE=protein_coding;INTRON=1/5;STRAND=1;SYMBOL_SOURCE=HGNC;HGNC_ID=6000;AF=0.1855;AFR_AF=0.0174;AMR_AF=0.3213;EAS_AF=0.1101;EUR_AF=0.2883;SAS_AF=0.2883
rs4251983	2:113877019-113877019	G	ENSG00000136689	ENST00000409052	Transcript	intron_variant	-	-	-	-	-	rs4251983	IMPACT=MODIFIER;SYMBOL=IL1RN;BIOTYPE=protein_coding;INTRON=2/8;STRAND=1;SYMBOL_SOURCE=HGNC;HGNC_ID=6000;AF=0.1855;AFR_AF=0.0174;AMR_AF=0.3213;EAS_AF=0.1101;EUR_AF=0.2883;SAS_AF=0.2883
rs4251983	2:113877019-113877019	G	ENSG00000136689	ENST00000463073	Transcript	downstream_gene_variant	-	-	-	-	-	rs4251983	IMPACT=MODIFIER;SYMBOL=IL1RN;BIOTYPE=processed_transcript;DISTANCE=3752;STRAND=1;SYMBOL_SOURCE=HGNC;HGNC_ID=6000;AF=0.1855;AFR_AF=0.0174;AMR_AF=0.3213;EAS_AF=0.1101;EUR_AF=0.2883;SAS_AF=0.2883
rs4251983	2:113877019-113877019	G	ENSG00000136689	ENST00000465812	Transcript	downstream_gene_variant	-	-	-	-	-	rs4251983	IMPACT=MODIFIER;SYMBOL=IL1RN;BIOTYPE=processed_transcript;DISTANCE=1777;STRAND=1;SYMBOL_SOURCE=HGNC;HGNC_ID=6000;AF=0.1855;AFR_AF=0.0174;AMR_AF=0.3213;EAS_AF=0.1101;EUR_AF=0.2883;SAS_AF=0.2883
rs4251983	2:113877019-113877019	G	ENSG00000136689	ENST00000486167	Transcript	intron_variant,non_coding_transcript_variant	-	-	-	-	-	rs4251983	IMPACT=MODIFIER;SYMBOL=IL1RN;BIOTYPE=retained_intron;INTRON=1/2;STRAND=1;SYMBOL_SOURCE=HGNC;HGNC_ID=6000;AF=0.1855;AFR_AF=0.0174;AMR_AF=0.3213;EAS_AF=0.1101;EUR_AF=0.2883;SAS_AF=0.2883
rs4251983	2:113877019-113877019	G	-	ENSR00000122026	RegulatoryFeature	regulatory_region_variant	-	-	-	-	-	rs4251983	IMPACT=MODIFIER;BIOTYPE=promoter_flanking_region;AF=0.1855;AFR_AF=0.0174;AMR_AF=0.3213;EAS_AF=0.1101;EUR_AF=0.2883;SAS_AF=0.2883
rs4251984	2:113877226-113877226	G	ENSG00000136689	ENST00000259206	Transcript	intron_variant	-	-	-	-	-	rs4251984	IMPACT=MODIFIER;SYMBOL=IL1RN;BIOTYPE=protein_coding;INTRON=1/5;STRAND=1;SYMBOL_SOURCE=HGNC;HGNC_ID=6000;AF=0.1867;AFR_AF=0.0182;AMR_AF=0.3213;EAS_AF=0.1101;EUR_AF=0.2893;SAS_AF=0.2924;PUBMED=16106254
rs4251984	2:113877226-113877226	G	ENSG00000136689	ENST00000354115	Transcript	intron_variant	-	-	-	-	-	rs4251984	IMPACT=MODIFIER;SYMBOL=IL1RN;BIOTYPE=protein_coding;INTRON=1/4;STRAND=1;SYMBOL_SOURCE=HGNC;HGNC_ID=6000;AF=0.1867;AFR_AF=0.0182;AMR_AF=0.3213;EAS_AF=0.1101;EUR_AF=0.2893;SAS_AF=0.2924;PUBMED=16106254
rs4251984	2:113877226-113877226	G	ENSG00000136689	ENST00000361779	Transcript	intron_variant	-	-	-	-	-	rs4251984	IMPACT=MODIFIER;SYMBOL=IL1RN;BIOTYPE=protein_coding;INTRON=1/5;STRAND=1;SYMBOL_SOURCE=HGNC;HGNC_ID=6000;AF=0.1867;AFR_AF=0.0182;AMR_AF=0.3213;EAS_AF=0.1101;EUR_AF=0.2893;SAS_AF=0.2924;PUBMED=16106254
rs4251984	2:113877226-113877226	G	ENSG00000136689	ENST00000409052	Transcript	intron_variant	-	-	-	-	-	rs4251984	IMPACT=MODIFIER;SYMBOL=IL1RN;BIOTYPE=protein_coding;INTRON=2/8;STRAND=1;SYMBOL_SOURCE=HGNC;HGNC_ID=6000;AF=0.1867;AFR_AF=0.0182;AMR_AF=0.3213;EAS_AF=0.1101;EUR_AF=0.2893;SAS_AF=0.2924;PUBMED=16106254
rs4251984	2:113877226-113877226	G	ENSG00000136689	ENST00000463073	Transcript	downstream_gene_variant	-	-	-	-	-	rs4251984	IMPACT=MODIFIER;SYMBOL=IL1RN;BIOTYPE=processed_transcript;DISTANCE=3959;STRAND=1;SYMBOL_SOURCE=HGNC;HGNC_ID=6000;AF=0.1867;AFR_AF=0.0182;AMR_AF=0.3213;EAS_AF=0.1101;EUR_AF=0.2893;SAS_AF=0.2924;PUBMED=16106254
rs4251984	2:113877226-113877226	G	ENSG00000136689	ENST00000465812	Transcript	downstream_gene_variant	-	-	-	-	-	rs4251984	IMPACT=MODIFIER;SYMBOL=IL1RN;BIOTYPE=processed_transcript;DISTANCE=1984;STRAND=1;SYMBOL_SOURCE=HGNC;HGNC_ID=6000;AF=0.1867;AFR_AF=0.0182;AMR_AF=0.3213;EAS_AF=0.1101;EUR_AF=0.2893;SAS_AF=0.2924;PUBMED=16106254
rs4251984	2:113877226-113877226	G	ENSG00000136689	ENST00000486167	Transcript	intron_variant,non_coding_transcript_variant	-	-	-	-	-	rs4251984	IMPACT=MODIFIER;SYMBOL=IL1RN;BIOTYPE=retained_intron;INTRON=1/2;STRAND=1;SYMBOL_SOURCE=HGNC;HGNC_ID=6000;AF=0.1867;AFR_AF=0.0182;AMR_AF=0.3213;EAS_AF=0.1101;EUR_AF=0.2893;SAS_AF=0.2924;PUBMED=16106254
rs4251984	2:113877226-113877226	G	-	ENSR00000122026	RegulatoryFeature	regulatory_region_variant	-	-	-	-	-	rs4251984	IMPACT=MODIFIER;BIOTYPE=promoter_flanking_region;AF=0.1867;AFR_AF=0.0182;AMR_AF=0.3213;EAS_AF=0.1101;EUR_AF=0.2893;SAS_AF=0.2924;PUBMED=16106254
rs4251985	2:113877413-113877413	T	ENSG00000136689	ENST00000259206	Transcript	intron_variant	-	-	-	-	-	rs4251985	IMPACT=MODIFIER;SYMBOL=IL1RN;BIOTYPE=protein_coding;INTRON=1/5;STRAND=1;SYMBOL_SOURCE=HGNC;HGNC_ID=6000;AF=0.1863;AFR_AF=0.0174;AMR_AF=0.3213;EAS_AF=0.1101;EUR_AF=0.2883;SAS_AF=0.2924;PUBMED=21968104
rs4251985	2:113877413-113877413	T	ENSG00000136689	ENST00000354115	Transcript	intron_variant	-	-	-	-	-	rs4251985	IMPACT=MODIFIER;SYMBOL=IL1RN;BIOTYPE=protein_coding;INTRON=1/4;STRAND=1;SYMBOL_SOURCE=HGNC;HGNC_ID=6000;AF=0.1863;AFR_AF=0.0174;AMR_AF=0.3213;EAS_AF=0.1101;EUR_AF=0.2883;SAS_AF=0.2924;PUBMED=21968104
rs4251985	2:113877413-113877413	T	ENSG00000136689	ENST00000361779	Transcript	intron_variant	-	-	-	-	-	rs4251985	IMPACT=MODIFIER;SYMBOL=IL1RN;BIOTYPE=protein_coding;INTRON=1/5;STRAND=1;SYMBOL_SOURCE=HGNC;HGNC_ID=6000;AF=0.1863;AFR_AF=0.0174;AMR_AF=0.3213;EAS_AF=0.1101;EUR_AF=0.2883;SAS_AF=0.2924;PUBMED=21968104
rs4251985	2:113877413-113877413	T	ENSG00000136689	ENST00000409052	Transcript	intron_variant	-	-	-	-	-	rs4251985	IMPACT=MODIFIER;SYMBOL=IL1RN;BIOTYPE=protein_coding;INTRON=2/8;STRAND=1;SYMBOL_SOURCE=HGNC;HGNC_ID=6000;AF=0.1863;AFR_AF=0.0174;AMR_AF=0.3213;EAS_AF=0.1101;EUR_AF=0.2883;SAS_AF=0.2924;PUBMED=21968104
rs4251985	2:113877413-113877413	T	ENSG00000136689	ENST00000463073	Transcript	downstream_gene_variant	-	-	-	-	-	rs4251985	IMPACT=MODIFIER;SYMBOL=IL1RN;BIOTYPE=processed_transcript;DISTANCE=4146;STRAND=1;SYMBOL_SOURCE=HGNC;HGNC_ID=6000;AF=0.1863;AFR_AF=0.0174;AMR_AF=0.3213;EAS_AF=0.1101;EUR_AF=0.2883;SAS_AF=0.2924;PUBMED=21968104
rs4251985	2:113877413-113877413	T	ENSG00000136689	ENST00000465812	Transcript	downstream_gene_variant	-	-	-	-	-	rs4251985	IMPACT=MODIFIER;SYMBOL=IL1RN;BIOTYPE=processed_transcript;DISTANCE=2171;STRAND=1;SYMBOL_SOURCE=HGNC;HGNC_ID=6000;AF=0.1863;AFR_AF=0.0174;AMR_AF=0.3213;EAS_AF=0.1101;EUR_AF=0.2883;SAS_AF=0.2924;PUBMED=21968104
rs4251985	2:113877413-113877413	T	ENSG00000136689	ENST00000486167	Transcript	intron_variant,non_coding_transcript_variant	-	-	-	-	-	rs4251985	IMPACT=MODIFIER;SYMBOL=IL1RN;BIOTYPE=retained_intron;INTRON=1/2;STRAND=1;SYMBOL_SOURCE=HGNC;HGNC_ID=6000;AF=0.1863;AFR_AF=0.0174;AMR_AF=0.3213;EAS_AF=0.1101;EUR_AF=0.2883;SAS_AF=0.2924;PUBMED=21968104
rs4251986	2:113877538-113877538	C	ENSG00000136689	ENST00000259206	Transcript	intron_variant	-	-	-	-	-	rs4251986	IMPACT=MODIFIER;SYMBOL=IL1RN;BIOTYPE=protein_coding;INTRON=1/5;STRAND=1;SYMBOL_SOURCE=HGNC;HGNC_ID=6000;AF=0.1875;AFR_AF=0.0174;AMR_AF=0.3213;EAS_AF=0.1111;EUR_AF=0.2893;SAS_AF=0.2965;PUBMED=26601827
rs4251986	2:113877538-113877538	C	ENSG00000136689	ENST00000354115	Transcript	intron_variant	-	-	-	-	-	rs4251986	IMPACT=MODIFIER;SYMBOL=IL1RN;BIOTYPE=protein_coding;INTRON=1/4;STRAND=1;SYMBOL_SOURCE=HGNC;HGNC_ID=6000;AF=0.1875;AFR_AF=0.0174;AMR_AF=0.3213;EAS_AF=0.1111;EUR_AF=0.2893;SAS_AF=0.2965;PUBMED=26601827
rs4251986	2:113877538-113877538	C	ENSG00000136689	ENST00000361779	Transcript	intron_variant	-	-	-	-	-	rs4251986	IMPACT=MODIFIER;SYMBOL=IL1RN;BIOTYPE=protein_coding;INTRON=1/5;STRAND=1;SYMBOL_SOURCE=HGNC;HGNC_ID=6000;AF=0.1875;AFR_AF=0.0174;AMR_AF=0.3213;EAS_AF=0.1111;EUR_AF=0.2893;SAS_AF=0.2965;PUBMED=26601827
rs4251986	2:113877538-113877538	C	ENSG00000136689	ENST00000409052	Transcript	intron_variant	-	-	-	-	-	rs4251986	IMPACT=MODIFIER;SYMBOL=IL1RN;BIOTYPE=protein_coding;INTRON=2/8;STRAND=1;SYMBOL_SOURCE=HGNC;HGNC_ID=6000;AF=0.1875;AFR_AF=0.0174;AMR_AF=0.3213;EAS_AF=0.1111;EUR_AF=0.2893;SAS_AF=0.2965;PUBMED=26601827
rs4251986	2:113877538-113877538	C	ENSG00000136689	ENST00000463073	Transcript	downstream_gene_variant	-	-	-	-	-	rs4251986	IMPACT=MODIFIER;SYMBOL=IL1RN;BIOTYPE=processed_transcript;DISTANCE=4271;STRAND=1;SYMBOL_SOURCE=HGNC;HGNC_ID=6000;AF=0.1875;AFR_AF=0.0174;AMR_AF=0.3213;EAS_AF=0.1111;EUR_AF=0.2893;SAS_AF=0.2965;PUBMED=26601827
rs4251986	2:113877538-113877538	C	ENSG00000136689	ENST00000465812	Transcript	downstream_gene_variant	-	-	-	-	-	rs4251986	IMPACT=MODIFIER;SYMBOL=IL1RN;BIOTYPE=processed_transcript;DISTANCE=2296;STRAND=1;SYMBOL_SOURCE=HGNC;HGNC_ID=6000;AF=0.1875;AFR_AF=0.0174;AMR_AF=0.3213;EAS_AF=0.1111;EUR_AF=0.2893;SAS_AF=0.2965;PUBMED=26601827
rs4251986	2:113877538-113877538	C	ENSG00000136689	ENST00000486167	Transcript	intron_variant,non_coding_transcript_variant	-	-	-	-	-	rs4251986	IMPACT=MODIFIER;SYMBOL=IL1RN;BIOTYPE=retained_intron;INTRON=1/2;STRAND=1;SYMBOL_SOURCE=HGNC;HGNC_ID=6000;AF=0.1875;AFR_AF=0.0174;AMR_AF=0.3213;EAS_AF=0.1111;EUR_AF=0.2893;SAS_AF=0.2965;PUBMED=26601827
rs878972	2:113877713-113877713	C	ENSG00000136689	ENST00000259206	Transcript	splice_region_variant,intron_variant	-	-	-	-	-	rs878972	IMPACT=LOW;SYMBOL=IL1RN;BIOTYPE=protein_coding;INTRON=2/5;STRAND=1;SYMBOL_SOURCE=HGNC;HGNC_ID=6000;AF=0.1897;AFR_AF=0.0182;AMR_AF=0.3199;EAS_AF=0.1181;EUR_AF=0.2893;SAS_AF=0.3006;AA_AF=0.05561;EA_AF=0.2724;gnomAD_AF=0.2544;gnomAD_AFR_AF=0.05282;gnomAD_AMR_AF=0.317;gnomAD_ASJ_AF=0.2949;gnomAD_EAS_AF=0.09366;gnomAD_FIN_AF=0.3028;gnomAD_NFE_AF=0.2658;gnomAD_OTH_AF=0.2671;gnomAD_SAS_AF=0.2849;CLIN_SI…
rs878972	2:113877713-113877713	C	ENSG00000136689	ENST00000354115	Transcript	intron_variant	-	-	-	-	-	rs878972	IMPACT=MODIFIER;SYMBOL=IL1RN;BIOTYPE=protein_coding;INTRON=1/4;STRAND=1;SYMBOL_SOURCE=HGNC;HGNC_ID=6000;AF=0.1897;AFR_AF=0.0182;AMR_AF=0.3199;EAS_AF=0.1181;EUR_AF=0.2893;SAS_AF=0.3006;AA_AF=0.05561;EA_AF=0.2724;gnomAD_AF=0.2544;gnomAD_AFR_AF=0.05282;gnomAD_AMR_AF=0.317;gnomAD_ASJ_AF=0.2949;gnomAD_EAS_AF=0.09366;gnomAD_FIN_AF=0.3028;gnomAD_NFE_AF=0.2658;gnomAD_OTH_AF=0.2671;gnomAD_SAS_AF=0.2849;CL…
rs878972	2:113877713-113877713	C	ENSG00000136689	ENST00000361779	Transcript	intron_variant	-	-	-	-	-	rs878972	IMPACT=MODIFIER;SYMBOL=IL1RN;BIOTYPE=protein_coding;INTRON=1/5;STRAND=1;SYMBOL_SOURCE=HGNC;HGNC_ID=6000;AF=0.1897;AFR_AF=0.0182;AMR_AF=0.3199;EAS_AF=0.1181;EUR_AF=0.2893;SAS_AF=0.3006;AA_AF=0.05561;EA_AF=0.2724;gnomAD_AF=0.2544;gnomAD_AFR_AF=0.05282;gnomAD_AMR_AF=0.317;gnomAD_ASJ_AF=0.2949;gnomAD_EAS_AF=0.09366;gnomAD_FIN_AF=0.3028;gnomAD_NFE_AF=0.2658;gnomAD_OTH_AF=0.2671;gnomAD_SAS_AF=0.2849;CL…
rs878972	2:113877713-113877713	C	ENSG00000136689	ENST00000409052	Transcript	splice_region_variant,intron_variant	-	-	-	-	-	rs878972	IMPACT=LOW;SYMBOL=IL1RN;BIOTYPE=protein_coding;INTRON=3/8;STRAND=1;SYMBOL_SOURCE=HGNC;HGNC_ID=6000;AF=0.1897;AFR_AF=0.0182;AMR_AF=0.3199;EAS_AF=0.1181;EUR_AF=0.2893;SAS_AF=0.3006;AA_AF=0.05561;EA_AF=0.2724;gnomAD_AF=0.2544;gnomAD_AFR_AF=0.05282;gnomAD_AMR_AF=0.317;gnomAD_ASJ_AF=0.2949;gnomAD_EAS_AF=0.09366;gnomAD_FIN_AF=0.3028;gnomAD_NFE_AF=0.2658;gnomAD_OTH_AF=0.2671;gnomAD_SAS_AF=0.2849;CLIN_SI…
rs878972	2:113877713-113877713	C	ENSG00000136689	ENST00000463073	Transcript	downstream_gene_variant	-	-	-	-	-	rs878972	IMPACT=MODIFIER;SYMBOL=IL1RN;BIOTYPE=processed_transcript;DISTANCE=4446;STRAND=1;SYMBOL_SOURCE=HGNC;HGNC_ID=6000;AF=0.1897;AFR_AF=0.0182;AMR_AF=0.3199;EAS_AF=0.1181;EUR_AF=0.2893;SAS_AF=0.3006;AA_AF=0.05561;EA_AF=0.2724;gnomAD_AF=0.2544;gnomAD_AFR_AF=0.05282;gnomAD_AMR_AF=0.317;gnomAD_ASJ_AF=0.2949;gnomAD_EAS_AF=0.09366;gnomAD_FIN_AF=0.3028;gnomAD_NFE_AF=0.2658;gnomAD_OTH_AF=0.2671;gnomAD_SAS_AF=…
rs878972	2:113877713-113877713	C	ENSG00000136689	ENST00000465812	Transcript	downstream_gene_variant	-	-	-	-	-	rs878972	IMPACT=MODIFIER;SYMBOL=IL1RN;BIOTYPE=processed_transcript;DISTANCE=2471;STRAND=1;SYMBOL_SOURCE=HGNC;HGNC_ID=6000;AF=0.1897;AFR_AF=0.0182;AMR_AF=0.3199;EAS_AF=0.1181;EUR_AF=0.2893;SAS_AF=0.3006;AA_AF=0.05561;EA_AF=0.2724;gnomAD_AF=0.2544;gnomAD_AFR_AF=0.05282;gnomAD_AMR_AF=0.317;gnomAD_ASJ_AF=0.2949;gnomAD_EAS_AF=0.09366;gnomAD_FIN_AF=0.3028;gnomAD_NFE_AF=0.2658;gnomAD_OTH_AF=0.2671;gnomAD_SAS_AF=…
rs878972	2:113877713-113877713	C	ENSG00000136689	ENST00000486167	Transcript	intron_variant,non_coding_transcript_variant	-	-	-	-	-	rs878972	IMPACT=MODIFIER;SYMBOL=IL1RN;BIOTYPE=retained_intron;INTRON=1/2;STRAND=1;SYMBOL_SOURCE=HGNC;HGNC_ID=6000;AF=0.1897;AFR_AF=0.0182;AMR_AF=0.3199;EAS_AF=0.1181;EUR_AF=0.2893;SAS_AF=0.3006;AA_AF=0.05561;EA_AF=0.2724;gnomAD_AF=0.2544;gnomAD_AFR_AF=0.05282;gnomAD_AMR_AF=0.317;gnomAD_ASJ_AF=0.2949;gnomAD_EAS_AF=0.09366;gnomAD_FIN_AF=0.3028;gnomAD_NFE_AF=0.2658;gnomAD_OTH_AF=0.2671;gnomAD_SAS_AF=0.2849;C…
rs1794065	2:113879733-113879733	A	ENSG00000136689	ENST00000259206	Transcript	intron_variant	-	-	-	-	-	rs1794065	IMPACT=MODIFIER;SYMBOL=IL1RN;BIOTYPE=protein_coding;INTRON=2/5;STRAND=1;SYMBOL_SOURCE=HGNC;HGNC_ID=6000;AF=0.1857;AFR_AF=0.0174;AMR_AF=0.33;EAS_AF=0.0942;EUR_AF=0.2942;SAS_AF=0.2935;PUBMED=22000099
rs1794065	2:113879733-113879733	A	ENSG00000136689	ENST00000354115	Transcript	intron_variant	-	-	-	-	-	rs1794065	IMPACT=MODIFIER;SYMBOL=IL1RN;BIOTYPE=protein_coding;INTRON=1/4;STRAND=1;SYMBOL_SOURCE=HGNC;HGNC_ID=6000;AF=0.1857;AFR_AF=0.0174;AMR_AF=0.33;EAS_AF=0.0942;EUR_AF=0.2942;SAS_AF=0.2935;PUBMED=22000099
rs1794065	2:113879733-113879733	A	ENSG00000136689	ENST00000361779	Transcript	intron_variant	-	-	-	-	-	rs1794065	IMPACT=MODIFIER;SYMBOL=IL1RN;BIOTYPE=protein_coding;INTRON=2/5;STRAND=1;SYMBOL_SOURCE=HGNC;HGNC_ID=6000;AF=0.1857;AFR_AF=0.0174;AMR_AF=0.33;EAS_AF=0.0942;EUR_AF=0.2942;SAS_AF=0.2935;PUBMED=22000099
rs1794065	2:113879733-113879733	A	ENSG00000136689	ENST00000409052	Transcript	intron_variant	-	-	-	-	-	rs1794065	IMPACT=MODIFIER;SYMBOL=IL1RN;BIOTYPE=protein_coding;INTRON=4/8;STRAND=1;SYMBOL_SOURCE=HGNC;HGNC_ID=6000;AF=0.1857;AFR_AF=0.0174;AMR_AF=0.33;EAS_AF=0.0942;EUR_AF=0.2942;SAS_AF=0.2935;PUBMED=22000099
rs1794065	2:113879733-113879733	A	ENSG00000136689	ENST00000465812	Transcript	downstream_gene_variant	-	-	-	-	-	rs1794065	IMPACT=MODIFIER;SYMBOL=IL1RN;BIOTYPE=processed_transcript;DISTANCE=4491;STRAND=1;SYMBOL_SOURCE=HGNC;HGNC_ID=6000;AF=0.1857;AFR_AF=0.0174;AMR_AF=0.33;EAS_AF=0.0942;EUR_AF=0.2942;SAS_AF=0.2935;PUBMED=22000099
rs1794065	2:113879733-113879733	A	ENSG00000136689	ENST00000486167	Transcript	intron_variant,non_coding_transcript_variant	-	-	-	-	-	rs1794065	IMPACT=MODIFIER;SYMBOL=IL1RN;BIOTYPE=retained_intron;INTRON=1/2;STRAND=1;SYMBOL_SOURCE=HGNC;HGNC_ID=6000;AF=0.1857;AFR_AF=0.0174;AMR_AF=0.33;EAS_AF=0.0942;EUR_AF=0.2942;SAS_AF=0.2935;PUBMED=22000099
rs2853628	2:113880292-113880292	G	ENSG00000136689	ENST00000259206	Transcript	intron_variant	-	-	-	-	-	rs2853628	IMPACT=MODIFIER;SYMBOL=IL1RN;BIOTYPE=protein_coding;INTRON=2/5;STRAND=1;SYMBOL_SOURCE=HGNC;HGNC_ID=6000;AF=0.7738;AFR_AF=0.8381;AMR_AF=0.6556;EAS_AF=0.9058;EUR_AF=0.7038;SAS_AF=0.7065
rs2853628	2:113880292-113880292	G	ENSG00000136689	ENST00000354115	Transcript	intron_variant	-	-	-	-	-	rs2853628	IMPACT=MODIFIER;SYMBOL=IL1RN;BIOTYPE=protein_coding;INTRON=1/4;STRAND=1;SYMBOL_SOURCE=HGNC;HGNC_ID=6000;AF=0.7738;AFR_AF=0.8381;AMR_AF=0.6556;EAS_AF=0.9058;EUR_AF=0.7038;SAS_AF=0.7065
rs2853628	2:113880292-113880292	G	ENSG00000136689	ENST00000361779	Transcript	intron_variant	-	-	-	-	-	rs2853628	IMPACT=MODIFIER;SYMBOL=IL1RN;BIOTYPE=protein_coding;INTRON=2/5;STRAND=1;SYMBOL_SOURCE=HGNC;HGNC_ID=6000;AF=0.7738;AFR_AF=0.8381;AMR_AF=0.6556;EAS_AF=0.9058;EUR_AF=0.7038;SAS_AF=0.7065
rs2853628	2:113880292-113880292	G	ENSG00000136689	ENST00000409052	Transcript	intron_variant	-	-	-	-	-	rs2853628	IMPACT=MODIFIER;SYMBOL=IL1RN;BIOTYPE=protein_coding;INTRON=4/8;STRAND=1;SYMBOL_SOURCE=HGNC;HGNC_ID=6000;AF=0.7738;AFR_AF=0.8381;AMR_AF=0.6556;EAS_AF=0.9058;EUR_AF=0.7038;SAS_AF=0.7065
rs2853628	2:113880292-113880292	G	ENSG00000136689	ENST00000409930	Transcript	upstream_gene_variant	-	-	-	-	-	rs2853628	IMPACT=MODIFIER;SYMBOL=IL1RN;BIOTYPE=protein_coding;DISTANCE=4846;STRAND=1;SYMBOL_SOURCE=HGNC;HGNC_ID=6000;AF=0.7738;AFR_AF=0.8381;AMR_AF=0.6556;EAS_AF=0.9058;EUR_AF=0.7038;SAS_AF=0.7065
rs2853628	2:113880292-113880292	G	ENSG00000136689	ENST00000472292	Transcript	upstream_gene_variant	-	-	-	-	-	rs2853628	IMPACT=MODIFIER;SYMBOL=IL1RN;BIOTYPE=retained_intron;DISTANCE=4861;STRAND=1;SYMBOL_SOURCE=HGNC;HGNC_ID=6000;AF=0.7738;AFR_AF=0.8381;AMR_AF=0.6556;EAS_AF=0.9058;EUR_AF=0.7038;SAS_AF=0.7065
rs2853628	2:113880292-113880292	G	ENSG00000136689	ENST00000486167	Transcript	intron_variant,non_coding_transcript_variant	-	-	-	-	-	rs2853628	IMPACT=MODIFIER;SYMBOL=IL1RN;BIOTYPE=retained_intron;INTRON=1/2;STRAND=1;SYMBOL_SOURCE=HGNC;HGNC_ID=6000;AF=0.7738;AFR_AF=0.8381;AMR_AF=0.6556;EAS_AF=0.9058;EUR_AF=0.7038;SAS_AF=0.7065
rs315936	2:113880947-113880947	C	ENSG00000136689	ENST00000259206	Transcript	intron_variant	-	-	-	-	-	rs315936	IMPACT=MODIFIER;SYMBOL=IL1RN;BIOTYPE=protein_coding;INTRON=2/5;STRAND=1;SYMBOL_SOURCE=HGNC;HGNC_ID=6000;AF=0.7782;AFR_AF=0.8381;AMR_AF=0.6571;EAS_AF=0.9058;EUR_AF=0.7237;SAS_AF=0.7076;PUBMED=22674296,16106254
rs315936	2:113880947-113880947	C	ENSG00000136689	ENST00000354115	Transcript	intron_variant	-	-	-	-	-	rs315936	IMPACT=MODIFIER;SYMBOL=IL1RN;BIOTYPE=protein_coding;INTRON=1/4;STRAND=1;SYMBOL_SOURCE=HGNC;HGNC_ID=6000;AF=0.7782;AFR_AF=0.8381;AMR_AF=0.6571;EAS_AF=0.9058;EUR_AF=0.7237;SAS_AF=0.7076;PUBMED=22674296,16106254
rs315936	2:113880947-113880947	C	ENSG00000136689	ENST00000361779	Transcript	intron_variant	-	-	-	-	-	rs315936	IMPACT=MODIFIER;SYMBOL=IL1RN;BIOTYPE=protein_coding;INTRON=2/5;STRAND=1;SYMBOL_SOURCE=HGNC;HGNC_ID=6000;AF=0.7782;AFR_AF=0.8381;AMR_AF=0.6571;EAS_AF=0.9058;EUR_AF=0.7237;SAS_AF=0.7076;PUBMED=22674296,16106254
rs315936	2:113880947-113880947	C	ENSG00000136689	ENST00000409052	Transcript	intron_variant	-	-	-	-	-	rs315936	IMPACT=MODIFIER;SYMBOL=IL1RN;BIOTYPE=protein_coding;INTRON=4/8;STRAND=1;SYMBOL_SOURCE=HGNC;HGNC_ID=6000;AF=0.7782;AFR_AF=0.8381;AMR_AF=0.6571;EAS_AF=0.9058;EUR_AF=0.7237;SAS_AF=0.7076;PUBMED=22674296,16106254
rs315936	2:113880947-113880947	C	ENSG00000136689	ENST00000409930	Transcript	upstream_gene_variant	-	-	-	-	-	rs315936	IMPACT=MODIFIER;SYMBOL=IL1RN;BIOTYPE=protein_coding;DISTANCE=4191;STRAND=1;SYMBOL_SOURCE=HGNC;HGNC_ID=6000;AF=0.7782;AFR_AF=0.8381;AMR_AF=0.6571;EAS_AF=0.9058;EUR_AF=0.7237;SAS_AF=0.7076;PUBMED=22674296,16106254
rs315936	2:113880947-113880947	C	ENSG00000136689	ENST00000472292	Transcript	upstream_gene_variant	-	-	-	-	-	rs315936	IMPACT=MODIFIER;SYMBOL=IL1RN;BIOTYPE=retained_intron;DISTANCE=4206;STRAND=1;SYMBOL_SOURCE=HGNC;HGNC_ID=6000;AF=0.7782;AFR_AF=0.8381;AMR_AF=0.6571;EAS_AF=0.9058;EUR_AF=0.7237;SAS_AF=0.7076;PUBMED=22674296,16106254
rs315936	2:113880947-113880947	C	ENSG00000136689	ENST00000486167	Transcript	intron_variant,non_coding_transcript_variant	-	-	-	-	-	rs315936	IMPACT=MODIFIER;SYMBOL=IL1RN;BIOTYPE=retained_intron;INTRON=1/2;STRAND=1;SYMBOL_SOURCE=HGNC;HGNC_ID=6000;AF=0.7782;AFR_AF=0.8381;AMR_AF=0.6571;EAS_AF=0.9058;EUR_AF=0.7237;SAS_AF=0.7076;PUBMED=22674296,16106254
rs315936	2:113880947-113880947	C	-	ENSR00000122029	RegulatoryFeature	regulatory_region_variant	-	-	-	-	-	rs315936	IMPACT=MODIFIER;BIOTYPE=promoter_flanking_region;AF=0.7782;AFR_AF=0.8381;AMR_AF=0.6571;EAS_AF=0.9058;EUR_AF=0.7237;SAS_AF=0.7076;PUBMED=22674296,16106254
rs392503	2:113884195-113884195	C	ENSG00000136689	ENST00000259206	Transcript	intron_variant	-	-	-	-	-	rs392503	IMPACT=MODIFIER;SYMBOL=IL1RN;BIOTYPE=protein_coding;INTRON=2/5;STRAND=1;SYMBOL_SOURCE=HGNC;HGNC_ID=6000;AF=0.1931;AFR_AF=0.0461;AMR_AF=0.3329;EAS_AF=0.0942;EUR_AF=0.2913;SAS_AF=0.2935;PUBMED=16106254
rs392503	2:113884195-113884195	C	ENSG00000136689	ENST00000354115	Transcript	intron_variant	-	-	-	-	-	rs392503	IMPACT=MODIFIER;SYMBOL=IL1RN;BIOTYPE=protein_coding;INTRON=1/4;STRAND=1;SYMBOL_SOURCE=HGNC;HGNC_ID=6000;AF=0.1931;AFR_AF=0.0461;AMR_AF=0.3329;EAS_AF=0.0942;EUR_AF=0.2913;SAS_AF=0.2935;PUBMED=16106254
rs392503	2:113884195-113884195	C	ENSG00000136689	ENST00000361779	Transcript	intron_variant	-	-	-	-	-	rs392503	IMPACT=MODIFIER;SYMBOL=IL1RN;BIOTYPE=protein_coding;INTRON=2/5;STRAND=1;SYMBOL_SOURCE=HGNC;HGNC_ID=6000;AF=0.1931;AFR_AF=0.0461;AMR_AF=0.3329;EAS_AF=0.0942;EUR_AF=0.2913;SAS_AF=0.2935;PUBMED=16106254
rs392503	2:113884195-113884195	C	ENSG00000136689	ENST00000409052	Transcript	intron_variant	-	-	-	-	-	rs392503	IMPACT=MODIFIER;SYMBOL=IL1RN;BIOTYPE=protein_coding;INTRON=4/8;STRAND=1;SYMBOL_SOURCE=HGNC;HGNC_ID=6000;AF=0.1931;AFR_AF=0.0461;AMR_AF=0.3329;EAS_AF=0.0942;EUR_AF=0.2913;SAS_AF=0.2935;PUBMED=16106254
rs392503	2:113884195-113884195	C	ENSG00000136689	ENST00000409930	Transcript	upstream_gene_variant	-	-	-	-	-	rs392503	IMPACT=MODIFIER;SYMBOL=IL1RN;BIOTYPE=protein_coding;DISTANCE=943;STRAND=1;SYMBOL_SOURCE=HGNC;HGNC_ID=6000;AF=0.1931;AFR_AF=0.0461;AMR_AF=0.3329;EAS_AF=0.0942;EUR_AF=0.2913;SAS_AF=0.2935;PUBMED=16106254
rs392503	2:113884195-113884195	C	ENSG00000136689	ENST00000472292	Transcript	upstream_gene_variant	-	-	-	-	-	rs392503	IMPACT=MODIFIER;SYMBOL=IL1RN;BIOTYPE=retained_intron;DISTANCE=958;STRAND=1;SYMBOL_SOURCE=HGNC;HGNC_ID=6000;AF=0.1931;AFR_AF=0.0461;AMR_AF=0.3329;EAS_AF=0.0942;EUR_AF=0.2913;SAS_AF=0.2935;PUBMED=16106254
rs392503	2:113884195-113884195	C	ENSG00000136689	ENST00000486167	Transcript	intron_variant,non_coding_transcript_variant	-	-	-	-	-	rs392503	IMPACT=MODIFIER;SYMBOL=IL1RN;BIOTYPE=retained_intron;INTRON=1/2;STRAND=1;SYMBOL_SOURCE=HGNC;HGNC_ID=6000;AF=0.1931;AFR_AF=0.0461;AMR_AF=0.3329;EAS_AF=0.0942;EUR_AF=0.2913;SAS_AF=0.2935;PUBMED=16106254
rs444413	2:113885826-113885826	A	ENSG00000136689	ENST00000259206	Transcript	intron_variant	-	-	-	-	-	rs444413	IMPACT=MODIFIER;SYMBOL=IL1RN;BIOTYPE=protein_coding;INTRON=3/5;STRAND=1;SYMBOL_SOURCE=HGNC;HGNC_ID=6000;AF=0.1895;AFR_AF=0.0333;AMR_AF=0.3329;EAS_AF=0.0942;EUR_AF=0.2913;SAS_AF=0.2924;PUBMED=21876473
rs444413	2:113885826-113885826	A	ENSG00000136689	ENST00000354115	Transcript	intron_variant	-	-	-	-	-	rs444413	IMPACT=MODIFIER;SYMBOL=IL1RN;BIOTYPE=protein_coding;INTRON=2/4;STRAND=1;SYMBOL_SOURCE=HGNC;HGNC_ID=6000;AF=0.1895;AFR_AF=0.0333;AMR_AF=0.3329;EAS_AF=0.0942;EUR_AF=0.2913;SAS_AF=0.2924;PUBMED=21876473
rs444413	2:113885826-113885826	A	ENSG00000136689	ENST00000361779	Transcript	intron_variant	-	-	-	-	-	rs444413	IMPACT=MODIFIER;SYMBOL=IL1RN;BIOTYPE=protein_coding;INTRON=3/5;STRAND=1;SYMBOL_SOURCE=HGNC;HGNC_ID=6000;AF=0.1895;AFR_AF=0.0333;AMR_AF=0.3329;EAS_AF=0.0942;EUR_AF=0.2913;SAS_AF=0.2924;PUBMED=21876473
rs444413	2:113885826-113885826	A	ENSG00000136689	ENST00000409052	Transcript	intron_variant	-	-	-	-	-	rs444413	IMPACT=MODIFIER;SYMBOL=IL1RN;BIOTYPE=protein_coding;INTRON=5/8;STRAND=1;SYMBOL_SOURCE=HGNC;HGNC_ID=6000;AF=0.1895;AFR_AF=0.0333;AMR_AF=0.3329;EAS_AF=0.0942;EUR_AF=0.2913;SAS_AF=0.2924;PUBMED=21876473
rs444413	2:113885826-113885826	A	ENSG00000136689	ENST00000409930	Transcript	intron_variant	-	-	-	-	-	rs444413	IMPACT=MODIFIER;SYMBOL=IL1RN;BIOTYPE=protein_coding;INTRON=1/3;STRAND=1;SYMBOL_SOURCE=HGNC;HGNC_ID=6000;AF=0.1895;AFR_AF=0.0333;AMR_AF=0.3329;EAS_AF=0.0942;EUR_AF=0.2913;SAS_AF=0.2924;PUBMED=21876473
rs444413	2:113885826-113885826	A	ENSG00000136689	ENST00000472292	Transcript	intron_variant,non_coding_transcript_variant	-	-	-	-	-	rs444413	IMPACT=MODIFIER;SYMBOL=IL1RN;BIOTYPE=retained_intron;INTRON=1/1;STRAND=1;SYMBOL_SOURCE=HGNC;HGNC_ID=6000;AF=0.1895;AFR_AF=0.0333;AMR_AF=0.3329;EAS_AF=0.0942;EUR_AF=0.2913;SAS_AF=0.2924;PUBMED=21876473
rs444413	2:113885826-113885826	A	ENSG00000136689	ENST00000486167	Transcript	intron_variant,non_coding_transcript_variant	-	-	-	-	-	rs444413	IMPACT=MODIFIER;SYMBOL=IL1RN;BIOTYPE=retained_intron;INTRON=2/2;STRAND=1;SYMBOL_SOURCE=HGNC;HGNC_ID=6000;AF=0.1895;AFR_AF=0.0333;AMR_AF=0.3329;EAS_AF=0.0942;EUR_AF=0.2913;SAS_AF=0.2924;PUBMED=21876473
rs444413	2:113885826-113885826	A	-	ENSR00000122033	RegulatoryFeature	regulatory_region_variant	-	-	-	-	-	rs444413	IMPACT=MODIFIER;BIOTYPE=promoter_flanking_region;AF=0.1895;AFR_AF=0.0333;AMR_AF=0.3329;EAS_AF=0.0942;EUR_AF=0.2913;SAS_AF=0.2924;PUBMED=21876473
rs1794067	2:113886384-113886384	G	ENSG00000136689	ENST00000259206	Transcript	intron_variant	-	-	-	-	-	rs1794067	IMPACT=MODIFIER;SYMBOL=IL1RN;BIOTYPE=protein_coding;INTRON=3/5;STRAND=1;SYMBOL_SOURCE=HGNC;HGNC_ID=6000;AF=0.773;AFR_AF=0.8374;AMR_AF=0.6571;EAS_AF=0.9058;EUR_AF=0.7058;SAS_AF=0.7004
rs1794067	2:113886384-113886384	G	ENSG00000136689	ENST00000354115	Transcript	intron_variant	-	-	-	-	-	rs1794067	IMPACT=MODIFIER;SYMBOL=IL1RN;BIOTYPE=protein_coding;INTRON=2/4;STRAND=1;SYMBOL_SOURCE=HGNC;HGNC_ID=6000;AF=0.773;AFR_AF=0.8374;AMR_AF=0.6571;EAS_AF=0.9058;EUR_AF=0.7058;SAS_AF=0.7004
rs1794067	2:113886384-113886384	G	ENSG00000136689	ENST00000361779	Transcript	intron_variant	-	-	-	-	-	rs1794067	IMPACT=MODIFIER;SYMBOL=IL1RN;BIOTYPE=protein_coding;INTRON=3/5;STRAND=1;SYMBOL_SOURCE=HGNC;HGNC_ID=6000;AF=0.773;AFR_AF=0.8374;AMR_AF=0.6571;EAS_AF=0.9058;EUR_AF=0.7058;SAS_AF=0.7004
rs1794067	2:113886384-113886384	G	ENSG00000136689	ENST00000409052	Transcript	intron_variant	-	-	-	-	-	rs1794067	IMPACT=MODIFIER;SYMBOL=IL1RN;BIOTYPE=protein_coding;INTRON=5/8;STRAND=1;SYMBOL_SOURCE=HGNC;HGNC_ID=6000;AF=0.773;AFR_AF=0.8374;AMR_AF=0.6571;EAS_AF=0.9058;EUR_AF=0.7058;SAS_AF=0.7004
rs1794067	2:113886384-113886384	G	ENSG00000136689	ENST00000409930	Transcript	intron_variant	-	-	-	-	-	rs1794067	IMPACT=MODIFIER;SYMBOL=IL1RN;BIOTYPE=protein_coding;INTRON=1/3;STRAND=1;SYMBOL_SOURCE=HGNC;HGNC_ID=6000;AF=0.773;AFR_AF=0.8374;AMR_AF=0.6571;EAS_AF=0.9058;EUR_AF=0.7058;SAS_AF=0.7004
rs1794067	2:113886384-113886384	G	ENSG00000136689	ENST00000472292	Transcript	intron_variant,non_coding_transcript_variant	-	-	-	-	-	rs1794067	IMPACT=MODIFIER;SYMBOL=IL1RN;BIOTYPE=retained_intron;INTRON=1/1;STRAND=1;SYMBOL_SOURCE=HGNC;HGNC_ID=6000;AF=0.773;AFR_AF=0.8374;AMR_AF=0.6571;EAS_AF=0.9058;EUR_AF=0.7058;SAS_AF=0.7004
rs1794067	2:113886384-113886384	G	ENSG00000136689	ENST00000486167	Transcript	intron_variant,non_coding_transcript_variant	-	-	-	-	-	rs1794067	IMPACT=MODIFIER;SYMBOL=IL1RN;BIOTYPE=retained_intron;INTRON=2/2;STRAND=1;SYMBOL_SOURCE=HGNC;HGNC_ID=6000;AF=0.773;AFR_AF=0.8374;AMR_AF=0.6571;EAS_AF=0.9058;EUR_AF=0.7058;SAS_AF=0.7004
rs1794067	2:113886384-113886384	G	-	ENSR00000122033	RegulatoryFeature	regulatory_region_variant	-	-	-	-	-	rs1794067	IMPACT=MODIFIER;BIOTYPE=promoter_flanking_region;AF=0.773;AFR_AF=0.8374;AMR_AF=0.6571;EAS_AF=0.9058;EUR_AF=0.7058;SAS_AF=0.7004
rs1794068	2:113886503-113886503	A	ENSG00000136689	ENST00000259206	Transcript	intron_variant	-	-	-	-	-	rs1794068	IMPACT=MODIFIER;SYMBOL=IL1RN;BIOTYPE=protein_coding;INTRON=3/5;STRAND=1;SYMBOL_SOURCE=HGNC;HGNC_ID=6000;AF=0.1913;AFR_AF=0.034;AMR_AF=0.3314;EAS_AF=0.0952;EUR_AF=0.2922;SAS_AF=0.2996;PUBMED=27454254,16905295,20347268,16106254
rs1794068	2:113886503-113886503	A	ENSG00000136689	ENST00000354115	Transcript	intron_variant	-	-	-	-	-	rs1794068	IMPACT=MODIFIER;SYMBOL=IL1RN;BIOTYPE=protein_coding;INTRON=2/4;STRAND=1;SYMBOL_SOURCE=HGNC;HGNC_ID=6000;AF=0.1913;AFR_AF=0.034;AMR_AF=0.3314;EAS_AF=0.0952;EUR_AF=0.2922;SAS_AF=0.2996;PUBMED=27454254,16905295,20347268,16106254
rs1794068	2:113886503-113886503	A	ENSG00000136689	ENST00000361779	Transcript	intron_variant	-	-	-	-	-	rs1794068	IMPACT=MODIFIER;SYMBOL=IL1RN;BIOTYPE=protein_coding;INTRON=3/5;STRAND=1;SYMBOL_SOURCE=HGNC;HGNC_ID=6000;AF=0.1913;AFR_AF=0.034;AMR_AF=0.3314;EAS_AF=0.0952;EUR_AF=0.2922;SAS_AF=0.2996;PUBMED=27454254,16905295,20347268,16106254
rs1794068	2:113886503-113886503	A	ENSG00000136689	ENST00000409052	Transcript	intron_variant	-	-	-	-	-	rs1794068	IMPACT=MODIFIER;SYMBOL=IL1RN;BIOTYPE=protein_coding;INTRON=5/8;STRAND=1;SYMBOL_SOURCE=HGNC;HGNC_ID=6000;AF=0.1913;AFR_AF=0.034;AMR_AF=0.3314;EAS_AF=0.0952;EUR_AF=0.2922;SAS_AF=0.2996;PUBMED=27454254,16905295,20347268,16106254
rs1794068	2:113886503-113886503	A	ENSG00000136689	ENST00000409930	Transcript	intron_variant	-	-	-	-	-	rs1794068	IMPACT=MODIFIER;SYMBOL=IL1RN;BIOTYPE=protein_coding;INTRON=1/3;STRAND=1;SYMBOL_SOURCE=HGNC;HGNC_ID=6000;AF=0.1913;AFR_AF=0.034;AMR_AF=0.3314;EAS_AF=0.0952;EUR_AF=0.2922;SAS_AF=0.2996;PUBMED=27454254,16905295,20347268,16106254
rs1794068	2:113886503-113886503	A	ENSG00000136689	ENST00000472292	Transcript	intron_variant,non_coding_transcript_variant	-	-	-	-	-	rs1794068	IMPACT=MODIFIER;SYMBOL=IL1RN;BIOTYPE=retained_intron;INTRON=1/1;STRAND=1;SYMBOL_SOURCE=HGNC;HGNC_ID=6000;AF=0.1913;AFR_AF=0.034;AMR_AF=0.3314;EAS_AF=0.0952;EUR_AF=0.2922;SAS_AF=0.2996;PUBMED=27454254,16905295,20347268,16106254
rs1794068	2:113886503-113886503	A	ENSG00000136689	ENST00000486167	Transcript	intron_variant,non_coding_transcript_variant	-	-	-	-	-	rs1794068	IMPACT=MODIFIER;SYMBOL=IL1RN;BIOTYPE=retained_intron;INTRON=2/2;STRAND=1;SYMBOL_SOURCE=HGNC;HGNC_ID=6000;AF=0.1913;AFR_AF=0.034;AMR_AF=0.3314;EAS_AF=0.0952;EUR_AF=0.2922;SAS_AF=0.2996;PUBMED=27454254,16905295,20347268,16106254
rs1794068	2:113886503-113886503	A	-	ENSR00000122033	RegulatoryFeature	regulatory_region_variant	-	-	-	-	-	rs1794068	IMPACT=MODIFIER;BIOTYPE=promoter_flanking_region;AF=0.1913;AFR_AF=0.034;AMR_AF=0.3314;EAS_AF=0.0952;EUR_AF=0.2922;SAS_AF=0.2996;PUBMED=27454254,16905295,20347268,16106254
rs419598	2:113887207-113887207	C	ENSG00000136689	ENST00000259206	Transcript	synonymous_variant	302	180	60	A	gcT/gcC	rs419598,CM025329	IMPACT=LOW;SYMBOL=IL1RN;BIOTYPE=protein_coding;EXON=4/6;STRAND=1;SYMBOL_SOURCE=HGNC;HGNC_ID=6000;AF=0.1917;AFR_AF=0.0333;AMR_AF=0.3314;EAS_AF=0.0942;EUR_AF=0.2922;SAS_AF=0.3037;AA_AF=0.06423;EA_AF=0.2788;gnomAD_AF=0.2574;gnomAD_AFR_AF=0.06496;gnomAD_AMR_AF=0.3215;gnomAD_ASJ_AF=0.2973;gnomAD_EAS_AF=0.06975;gnomAD_FIN_AF=0.3039;gnomAD_NFE_AF=0.2728;gnomAD_OTH_AF=0.2681;gnomAD_SAS_AF=0.2843;CLIN_SIG…
rs419598	2:113887207-113887207	C	ENSG00000136689	ENST00000354115	Transcript	synonymous_variant	239	117	39	A	gcT/gcC	rs419598,CM025329	IMPACT=LOW;SYMBOL=IL1RN;BIOTYPE=protein_coding;EXON=3/5;STRAND=1;SYMBOL_SOURCE=HGNC;HGNC_ID=6000;AF=0.1917;AFR_AF=0.0333;AMR_AF=0.3314;EAS_AF=0.0942;EUR_AF=0.2922;SAS_AF=0.3037;AA_AF=0.06423;EA_AF=0.2788;gnomAD_AF=0.2574;gnomAD_AFR_AF=0.06496;gnomAD_AMR_AF=0.3215;gnomAD_ASJ_AF=0.2973;gnomAD_EAS_AF=0.06975;gnomAD_FIN_AF=0.3039;gnomAD_NFE_AF=0.2728;gnomAD_OTH_AF=0.2681;gnomAD_SAS_AF=0.2843;CLIN_SIG…
rs419598	2:113887207-113887207	C	ENSG00000136689	ENST00000361779	Transcript	synonymous_variant	414	69	23	A	gcT/gcC	rs419598,CM025329	IMPACT=LOW;SYMBOL=IL1RN;BIOTYPE=protein_coding;EXON=4/6;STRAND=1;SYMBOL_SOURCE=HGNC;HGNC_ID=6000;AF=0.1917;AFR_AF=0.0333;AMR_AF=0.3314;EAS_AF=0.0942;EUR_AF=0.2922;SAS_AF=0.3037;AA_AF=0.06423;EA_AF=0.2788;gnomAD_AF=0.2574;gnomAD_AFR_AF=0.06496;gnomAD_AMR_AF=0.3215;gnomAD_ASJ_AF=0.2973;gnomAD_EAS_AF=0.06975;gnomAD_FIN_AF=0.3039;gnomAD_NFE_AF=0.2728;gnomAD_OTH_AF=0.2681;gnomAD_SAS_AF=0.2843;CLIN_SIG…
rs419598	2:113887207-113887207	C	ENSG00000136689	ENST00000409052	Transcript	synonymous_variant	540	69	23	A	gcT/gcC	rs419598,CM025329	IMPACT=LOW;SYMBOL=IL1RN;BIOTYPE=protein_coding;EXON=6/9;STRAND=1;SYMBOL_SOURCE=HGNC;HGNC_ID=6000;AF=0.1917;AFR_AF=0.0333;AMR_AF=0.3314;EAS_AF=0.0942;EUR_AF=0.2922;SAS_AF=0.3037;AA_AF=0.06423;EA_AF=0.2788;gnomAD_AF=0.2574;gnomAD_AFR_AF=0.06496;gnomAD_AMR_AF=0.3215;gnomAD_ASJ_AF=0.2973;gnomAD_EAS_AF=0.06975;gnomAD_FIN_AF=0.3039;gnomAD_NFE_AF=0.2728;gnomAD_OTH_AF=0.2681;gnomAD_SAS_AF=0.2843;CLIN_SIG…
rs419598	2:113887207-113887207	C	ENSG00000136689	ENST00000409930	Transcript	synonymous_variant	235	171	57	A	gcT/gcC	rs419598,CM025329	IMPACT=LOW;SYMBOL=IL1RN;BIOTYPE=protein_coding;EXON=2/4;STRAND=1;SYMBOL_SOURCE=HGNC;HGNC_ID=6000;AF=0.1917;AFR_AF=0.0333;AMR_AF=0.3314;EAS_AF=0.0942;EUR_AF=0.2922;SAS_AF=0.3037;AA_AF=0.06423;EA_AF=0.2788;gnomAD_AF=0.2574;gnomAD_AFR_AF=0.06496;gnomAD_AMR_AF=0.3215;gnomAD_ASJ_AF=0.2973;gnomAD_EAS_AF=0.06975;gnomAD_FIN_AF=0.3039;gnomAD_NFE_AF=0.2728;gnomAD_OTH_AF=0.2681;gnomAD_SAS_AF=0.2843;CLIN_SIG…
rs419598	2:113887207-113887207	C	ENSG00000136689	ENST00000472292	Transcript	non_coding_transcript_exon_variant	220	-	-	-	-	rs419598,CM025329	IMPACT=MODIFIER;SYMBOL=IL1RN;BIOTYPE=retained_intron;EXON=2/2;STRAND=1;SYMBOL_SOURCE=HGNC;HGNC_ID=6000;AF=0.1917;AFR_AF=0.0333;AMR_AF=0.3314;EAS_AF=0.0942;EUR_AF=0.2922;SAS_AF=0.3037;AA_AF=0.06423;EA_AF=0.2788;gnomAD_AF=0.2574;gnomAD_AFR_AF=0.06496;gnomAD_AMR_AF=0.3215;gnomAD_ASJ_AF=0.2973;gnomAD_EAS_AF=0.06975;gnomAD_FIN_AF=0.3039;gnomAD_NFE_AF=0.2728;gnomAD_OTH_AF=0.2681;gnomAD_SAS_AF=0.2843;CL…
rs419598	2:113887207-113887207	C	ENSG00000136689	ENST00000486167	Transcript	non_coding_transcript_exon_variant	155	-	-	-	-	rs419598,CM025329	IMPACT=MODIFIER;SYMBOL=IL1RN;BIOTYPE=retained_intron;EXON=3/3;STRAND=1;SYMBOL_SOURCE=HGNC;HGNC_ID=6000;AF=0.1917;AFR_AF=0.0333;AMR_AF=0.3314;EAS_AF=0.0942;EUR_AF=0.2922;SAS_AF=0.3037;AA_AF=0.06423;EA_AF=0.2788;gnomAD_AF=0.2574;gnomAD_AFR_AF=0.06496;gnomAD_AMR_AF=0.3215;gnomAD_ASJ_AF=0.2973;gnomAD_EAS_AF=0.06975;gnomAD_FIN_AF=0.3039;gnomAD_NFE_AF=0.2728;gnomAD_OTH_AF=0.2681;gnomAD_SAS_AF=0.2843;CL…
rs419598	2:113887207-113887207	C	-	ENSR00000122033	RegulatoryFeature	regulatory_region_variant	-	-	-	-	-	rs419598,CM025329	IMPACT=MODIFIER;BIOTYPE=promoter_flanking_region;AF=0.1917;AFR_AF=0.0333;AMR_AF=0.3314;EAS_AF=0.0942;EUR_AF=0.2922;SAS_AF=0.3037;AA_AF=0.06423;EA_AF=0.2788;gnomAD_AF=0.2574;gnomAD_AFR_AF=0.06496;gnomAD_AMR_AF=0.3215;gnomAD_ASJ_AF=0.2973;gnomAD_EAS_AF=0.06975;gnomAD_FIN_AF=0.3039;gnomAD_NFE_AF=0.2728;gnomAD_OTH_AF=0.2681;gnomAD_SAS_AF=0.2843;CLIN_SIG=benign;PHENO=1,1;PUBMED=23602982,22879966,27277…
rs423904	2:113887262-113887262	T	ENSG00000136689	ENST00000259206	Transcript	intron_variant	-	-	-	-	-	rs423904	IMPACT=MODIFIER;SYMBOL=IL1RN;BIOTYPE=protein_coding;INTRON=4/5;STRAND=1;SYMBOL_SOURCE=HGNC;HGNC_ID=6000;AF=0.1917;AFR_AF=0.0333;AMR_AF=0.3314;EAS_AF=0.0942;EUR_AF=0.2922;SAS_AF=0.3037;AA_AF=0.06423;EA_AF=0.2787;gnomAD_AF=0.2574;gnomAD_AFR_AF=0.06497;gnomAD_AMR_AF=0.3215;gnomAD_ASJ_AF=0.2976;gnomAD_EAS_AF=0.06976;gnomAD_FIN_AF=0.3036;gnomAD_NFE_AF=0.2729;gnomAD_OTH_AF=0.268;gnomAD_SAS_AF=0.2843;PU…
rs423904	2:113887262-113887262	T	ENSG00000136689	ENST00000354115	Transcript	intron_variant	-	-	-	-	-	rs423904	IMPACT=MODIFIER;SYMBOL=IL1RN;BIOTYPE=protein_coding;INTRON=3/4;STRAND=1;SYMBOL_SOURCE=HGNC;HGNC_ID=6000;AF=0.1917;AFR_AF=0.0333;AMR_AF=0.3314;EAS_AF=0.0942;EUR_AF=0.2922;SAS_AF=0.3037;AA_AF=0.06423;EA_AF=0.2787;gnomAD_AF=0.2574;gnomAD_AFR_AF=0.06497;gnomAD_AMR_AF=0.3215;gnomAD_ASJ_AF=0.2976;gnomAD_EAS_AF=0.06976;gnomAD_FIN_AF=0.3036;gnomAD_NFE_AF=0.2729;gnomAD_OTH_AF=0.268;gnomAD_SAS_AF=0.2843;PU…
rs423904	2:113887262-113887262	T	ENSG00000136689	ENST00000361779	Transcript	intron_variant	-	-	-	-	-	rs423904	IMPACT=MODIFIER;SYMBOL=IL1RN;BIOTYPE=protein_coding;INTRON=4/5;STRAND=1;SYMBOL_SOURCE=HGNC;HGNC_ID=6000;AF=0.1917;AFR_AF=0.0333;AMR_AF=0.3314;EAS_AF=0.0942;EUR_AF=0.2922;SAS_AF=0.3037;AA_AF=0.06423;EA_AF=0.2787;gnomAD_AF=0.2574;gnomAD_AFR_AF=0.06497;gnomAD_AMR_AF=0.3215;gnomAD_ASJ_AF=0.2976;gnomAD_EAS_AF=0.06976;gnomAD_FIN_AF=0.3036;gnomAD_NFE_AF=0.2729;gnomAD_OTH_AF=0.268;gnomAD_SAS_AF=0.2843;PU…
rs423904	2:113887262-113887262	T	ENSG00000136689	ENST00000409052	Transcript	intron_variant	-	-	-	-	-	rs423904	IMPACT=MODIFIER;SYMBOL=IL1RN;BIOTYPE=protein_coding;INTRON=6/8;STRAND=1;SYMBOL_SOURCE=HGNC;HGNC_ID=6000;AF=0.1917;AFR_AF=0.0333;AMR_AF=0.3314;EAS_AF=0.0942;EUR_AF=0.2922;SAS_AF=0.3037;AA_AF=0.06423;EA_AF=0.2787;gnomAD_AF=0.2574;gnomAD_AFR_AF=0.06497;gnomAD_AMR_AF=0.3215;gnomAD_ASJ_AF=0.2976;gnomAD_EAS_AF=0.06976;gnomAD_FIN_AF=0.3036;gnomAD_NFE_AF=0.2729;gnomAD_OTH_AF=0.268;gnomAD_SAS_AF=0.2843;PU…
rs423904	2:113887262-113887262	T	ENSG00000136689	ENST00000409930	Transcript	intron_variant	-	-	-	-	-	rs423904	IMPACT=MODIFIER;SYMBOL=IL1RN;BIOTYPE=protein_coding;INTRON=2/3;STRAND=1;SYMBOL_SOURCE=HGNC;HGNC_ID=6000;AF=0.1917;AFR_AF=0.0333;AMR_AF=0.3314;EAS_AF=0.0942;EUR_AF=0.2922;SAS_AF=0.3037;AA_AF=0.06423;EA_AF=0.2787;gnomAD_AF=0.2574;gnomAD_AFR_AF=0.06497;gnomAD_AMR_AF=0.3215;gnomAD_ASJ_AF=0.2976;gnomAD_EAS_AF=0.06976;gnomAD_FIN_AF=0.3036;gnomAD_NFE_AF=0.2729;gnomAD_OTH_AF=0.268;gnomAD_SAS_AF=0.2843;PU…
rs423904	2:113887262-113887262	T	ENSG00000136689	ENST00000472292	Transcript	non_coding_transcript_exon_variant	275	-	-	-	-	rs423904	IMPACT=MODIFIER;SYMBOL=IL1RN;BIOTYPE=retained_intron;EXON=2/2;STRAND=1;SYMBOL_SOURCE=HGNC;HGNC_ID=6000;AF=0.1917;AFR_AF=0.0333;AMR_AF=0.3314;EAS_AF=0.0942;EUR_AF=0.2922;SAS_AF=0.3037;AA_AF=0.06423;EA_AF=0.2787;gnomAD_AF=0.2574;gnomAD_AFR_AF=0.06497;gnomAD_AMR_AF=0.3215;gnomAD_ASJ_AF=0.2976;gnomAD_EAS_AF=0.06976;gnomAD_FIN_AF=0.3036;gnomAD_NFE_AF=0.2729;gnomAD_OTH_AF=0.268;gnomAD_SAS_AF=0.2843;PUB…
rs423904	2:113887262-113887262	T	ENSG00000136689	ENST00000486167	Transcript	non_coding_transcript_exon_variant	210	-	-	-	-	rs423904	IMPACT=MODIFIER;SYMBOL=IL1RN;BIOTYPE=retained_intron;EXON=3/3;STRAND=1;SYMBOL_SOURCE=HGNC;HGNC_ID=6000;AF=0.1917;AFR_AF=0.0333;AMR_AF=0.3314;EAS_AF=0.0942;EUR_AF=0.2922;SAS_AF=0.3037;AA_AF=0.06423;EA_AF=0.2787;gnomAD_AF=0.2574;gnomAD_AFR_AF=0.06497;gnomAD_AMR_AF=0.3215;gnomAD_ASJ_AF=0.2976;gnomAD_EAS_AF=0.06976;gnomAD_FIN_AF=0.3036;gnomAD_NFE_AF=0.2729;gnomAD_OTH_AF=0.268;gnomAD_SAS_AF=0.2843;PUB…
rs423904	2:113887262-113887262	T	-	ENSR00000122033	RegulatoryFeature	regulatory_region_variant	-	-	-	-	-	rs423904	IMPACT=MODIFIER;BIOTYPE=promoter_flanking_region;AF=0.1917;AFR_AF=0.0333;AMR_AF=0.3314;EAS_AF=0.0942;EUR_AF=0.2922;SAS_AF=0.3037;AA_AF=0.06423;EA_AF=0.2787;gnomAD_AF=0.2574;gnomAD_AFR_AF=0.06497;gnomAD_AMR_AF=0.3215;gnomAD_ASJ_AF=0.2976;gnomAD_EAS_AF=0.06976;gnomAD_FIN_AF=0.3036;gnomAD_NFE_AF=0.2729;gnomAD_OTH_AF=0.268;gnomAD_SAS_AF=0.2843;PUBMED=26601827,19043479,27078871,22285242
rs446433	2:113887273-113887273	A	ENSG00000136689	ENST00000259206	Transcript	intron_variant	-	-	-	-	-	rs446433	IMPACT=MODIFIER;SYMBOL=IL1RN;BIOTYPE=protein_coding;INTRON=4/5;STRAND=1;SYMBOL_SOURCE=HGNC;HGNC_ID=6000;AF=0.1917;AFR_AF=0.0333;AMR_AF=0.3314;EAS_AF=0.0942;EUR_AF=0.2922;SAS_AF=0.3037;AA_AF=0.06423;EA_AF=0.2784;gnomAD_AF=0.2573;gnomAD_AFR_AF=0.06504;gnomAD_AMR_AF=0.3214;gnomAD_ASJ_AF=0.2972;gnomAD_EAS_AF=0.0698;gnomAD_FIN_AF=0.3034;gnomAD_NFE_AF=0.2726;gnomAD_OTH_AF=0.268;gnomAD_SAS_AF=0.2842;PUB…
rs446433	2:113887273-113887273	A	ENSG00000136689	ENST00000354115	Transcript	intron_variant	-	-	-	-	-	rs446433	IMPACT=MODIFIER;SYMBOL=IL1RN;BIOTYPE=protein_coding;INTRON=3/4;STRAND=1;SYMBOL_SOURCE=HGNC;HGNC_ID=6000;AF=0.1917;AFR_AF=0.0333;AMR_AF=0.3314;EAS_AF=0.0942;EUR_AF=0.2922;SAS_AF=0.3037;AA_AF=0.06423;EA_AF=0.2784;gnomAD_AF=0.2573;gnomAD_AFR_AF=0.06504;gnomAD_AMR_AF=0.3214;gnomAD_ASJ_AF=0.2972;gnomAD_EAS_AF=0.0698;gnomAD_FIN_AF=0.3034;gnomAD_NFE_AF=0.2726;gnomAD_OTH_AF=0.268;gnomAD_SAS_AF=0.2842;PUB…
rs446433	2:113887273-113887273	A	ENSG00000136689	ENST00000361779	Transcript	intron_variant	-	-	-	-	-	rs446433	IMPACT=MODIFIER;SYMBOL=IL1RN;BIOTYPE=protein_coding;INTRON=4/5;STRAND=1;SYMBOL_SOURCE=HGNC;HGNC_ID=6000;AF=0.1917;AFR_AF=0.0333;AMR_AF=0.3314;EAS_AF=0.0942;EUR_AF=0.2922;SAS_AF=0.3037;AA_AF=0.06423;EA_AF=0.2784;gnomAD_AF=0.2573;gnomAD_AFR_AF=0.06504;gnomAD_AMR_AF=0.3214;gnomAD_ASJ_AF=0.2972;gnomAD_EAS_AF=0.0698;gnomAD_FIN_AF=0.3034;gnomAD_NFE_AF=0.2726;gnomAD_OTH_AF=0.268;gnomAD_SAS_AF=0.2842;PUB…
rs446433	2:113887273-113887273	A	ENSG00000136689	ENST00000409052	Transcript	intron_variant	-	-	-	-	-	rs446433	IMPACT=MODIFIER;SYMBOL=IL1RN;BIOTYPE=protein_coding;INTRON=6/8;STRAND=1;SYMBOL_SOURCE=HGNC;HGNC_ID=6000;AF=0.1917;AFR_AF=0.0333;AMR_AF=0.3314;EAS_AF=0.0942;EUR_AF=0.2922;SAS_AF=0.3037;AA_AF=0.06423;EA_AF=0.2784;gnomAD_AF=0.2573;gnomAD_AFR_AF=0.06504;gnomAD_AMR_AF=0.3214;gnomAD_ASJ_AF=0.2972;gnomAD_EAS_AF=0.0698;gnomAD_FIN_AF=0.3034;gnomAD_NFE_AF=0.2726;gnomAD_OTH_AF=0.268;gnomAD_SAS_AF=0.2842;PUB…
rs446433	2:113887273-113887273	A	ENSG00000136689	ENST00000409930	Transcript	intron_variant	-	-	-	-	-	rs446433	IMPACT=MODIFIER;SYMBOL=IL1RN;BIOTYPE=protein_coding;INTRON=2/3;STRAND=1;SYMBOL_SOURCE=HGNC;HGNC_ID=6000;AF=0.1917;AFR_AF=0.0333;AMR_AF=0.3314;EAS_AF=0.0942;EUR_AF=0.2922;SAS_AF=0.3037;AA_AF=0.06423;EA_AF=0.2784;gnomAD_AF=0.2573;gnomAD_AFR_AF=0.06504;gnomAD_AMR_AF=0.3214;gnomAD_ASJ_AF=0.2972;gnomAD_EAS_AF=0.0698;gnomAD_FIN_AF=0.3034;gnomAD_NFE_AF=0.2726;gnomAD_OTH_AF=0.268;gnomAD_SAS_AF=0.2842;PUB…
rs446433	2:113887273-113887273	A	ENSG00000136689	ENST00000472292	Transcript	non_coding_transcript_exon_variant	286	-	-	-	-	rs446433	IMPACT=MODIFIER;SYMBOL=IL1RN;BIOTYPE=retained_intron;EXON=2/2;STRAND=1;SYMBOL_SOURCE=HGNC;HGNC_ID=6000;AF=0.1917;AFR_AF=0.0333;AMR_AF=0.3314;EAS_AF=0.0942;EUR_AF=0.2922;SAS_AF=0.3037;AA_AF=0.06423;EA_AF=0.2784;gnomAD_AF=0.2573;gnomAD_AFR_AF=0.06504;gnomAD_AMR_AF=0.3214;gnomAD_ASJ_AF=0.2972;gnomAD_EAS_AF=0.0698;gnomAD_FIN_AF=0.3034;gnomAD_NFE_AF=0.2726;gnomAD_OTH_AF=0.268;gnomAD_SAS_AF=0.2842;PUBM…
rs446433	2:113887273-113887273	A	ENSG00000136689	ENST00000486167	Transcript	non_coding_transcript_exon_variant	221	-	-	-	-	rs446433	IMPACT=MODIFIER;SYMBOL=IL1RN;BIOTYPE=retained_intron;EXON=3/3;STRAND=1;SYMBOL_SOURCE=HGNC;HGNC_ID=6000;AF=0.1917;AFR_AF=0.0333;AMR_AF=0.3314;EAS_AF=0.0942;EUR_AF=0.2922;SAS_AF=0.3037;AA_AF=0.06423;EA_AF=0.2784;gnomAD_AF=0.2573;gnomAD_AFR_AF=0.06504;gnomAD_AMR_AF=0.3214;gnomAD_ASJ_AF=0.2972;gnomAD_EAS_AF=0.0698;gnomAD_FIN_AF=0.3034;gnomAD_NFE_AF=0.2726;gnomAD_OTH_AF=0.268;gnomAD_SAS_AF=0.2842;PUBM…
rs446433	2:113887273-113887273	A	-	ENSR00000122033	RegulatoryFeature	regulatory_region_variant	-	-	-	-	-	rs446433	IMPACT=MODIFIER;BIOTYPE=promoter_flanking_region;AF=0.1917;AFR_AF=0.0333;AMR_AF=0.3314;EAS_AF=0.0942;EUR_AF=0.2922;SAS_AF=0.3037;AA_AF=0.06423;EA_AF=0.2784;gnomAD_AF=0.2573;gnomAD_AFR_AF=0.06504;gnomAD_AMR_AF=0.3214;gnomAD_ASJ_AF=0.2972;gnomAD_EAS_AF=0.0698;gnomAD_FIN_AF=0.3034;gnomAD_NFE_AF=0.2726;gnomAD_OTH_AF=0.268;gnomAD_SAS_AF=0.2842;PUBMED=26601827
rs495282	2:113887294-113887294	C	ENSG00000136689	ENST00000259206	Transcript	intron_variant	-	-	-	-	-	rs495282	IMPACT=MODIFIER;SYMBOL=IL1RN;BIOTYPE=protein_coding;INTRON=4/5;STRAND=1;SYMBOL_SOURCE=HGNC;HGNC_ID=6000;AF=0.1917;AFR_AF=0.0333;AMR_AF=0.3314;EAS_AF=0.0942;EUR_AF=0.2922;SAS_AF=0.3037;AA_AF=0.06069;EA_AF=0.2806;PUBMED=26601827
rs495282	2:113887294-113887294	C	ENSG00000136689	ENST00000354115	Transcript	intron_variant	-	-	-	-	-	rs495282	IMPACT=MODIFIER;SYMBOL=IL1RN;BIOTYPE=protein_coding;INTRON=3/4;STRAND=1;SYMBOL_SOURCE=HGNC;HGNC_ID=6000;AF=0.1917;AFR_AF=0.0333;AMR_AF=0.3314;EAS_AF=0.0942;EUR_AF=0.2922;SAS_AF=0.3037;AA_AF=0.06069;EA_AF=0.2806;PUBMED=26601827
rs495282	2:113887294-113887294	C	ENSG00000136689	ENST00000361779	Transcript	intron_variant	-	-	-	-	-	rs495282	IMPACT=MODIFIER;SYMBOL=IL1RN;BIOTYPE=protein_coding;INTRON=4/5;STRAND=1;SYMBOL_SOURCE=HGNC;HGNC_ID=6000;AF=0.1917;AFR_AF=0.0333;AMR_AF=0.3314;EAS_AF=0.0942;EUR_AF=0.2922;SAS_AF=0.3037;AA_AF=0.06069;EA_AF=0.2806;PUBMED=26601827
rs495282	2:113887294-113887294	C	ENSG00000136689	ENST00000409052	Transcript	intron_variant	-	-	-	-	-	rs495282	IMPACT=MODIFIER;SYMBOL=IL1RN;BIOTYPE=protein_coding;INTRON=6/8;STRAND=1;SYMBOL_SOURCE=HGNC;HGNC_ID=6000;AF=0.1917;AFR_AF=0.0333;AMR_AF=0.3314;EAS_AF=0.0942;EUR_AF=0.2922;SAS_AF=0.3037;AA_AF=0.06069;EA_AF=0.2806;PUBMED=26601827
rs495282	2:113887294-113887294	C	ENSG00000136689	ENST00000409930	Transcript	intron_variant	-	-	-	-	-	rs495282	IMPACT=MODIFIER;SYMBOL=IL1RN;BIOTYPE=protein_coding;INTRON=2/3;STRAND=1;SYMBOL_SOURCE=HGNC;HGNC_ID=6000;AF=0.1917;AFR_AF=0.0333;AMR_AF=0.3314;EAS_AF=0.0942;EUR_AF=0.2922;SAS_AF=0.3037;AA_AF=0.06069;EA_AF=0.2806;PUBMED=26601827
rs495282	2:113887294-113887294	C	ENSG00000136689	ENST00000472292	Transcript	non_coding_transcript_exon_variant	307	-	-	-	-	rs495282	IMPACT=MODIFIER;SYMBOL=IL1RN;BIOTYPE=retained_intron;EXON=2/2;STRAND=1;SYMBOL_SOURCE=HGNC;HGNC_ID=6000;AF=0.1917;AFR_AF=0.0333;AMR_AF=0.3314;EAS_AF=0.0942;EUR_AF=0.2922;SAS_AF=0.3037;AA_AF=0.06069;EA_AF=0.2806;PUBMED=26601827
rs495282	2:113887294-113887294	C	ENSG00000136689	ENST00000486167	Transcript	non_coding_transcript_exon_variant	242	-	-	-	-	rs495282	IMPACT=MODIFIER;SYMBOL=IL1RN;BIOTYPE=retained_intron;EXON=3/3;STRAND=1;SYMBOL_SOURCE=HGNC;HGNC_ID=6000;AF=0.1917;AFR_AF=0.0333;AMR_AF=0.3314;EAS_AF=0.0942;EUR_AF=0.2922;SAS_AF=0.3037;AA_AF=0.06069;EA_AF=0.2806;PUBMED=26601827
rs495282	2:113887294-113887294	C	-	ENSR00000122033	RegulatoryFeature	regulatory_region_variant	-	-	-	-	-	rs495282	IMPACT=MODIFIER;BIOTYPE=promoter_flanking_region;AF=0.1917;AFR_AF=0.0333;AMR_AF=0.3314;EAS_AF=0.0942;EUR_AF=0.2922;SAS_AF=0.3037;AA_AF=0.06069;EA_AF=0.2806;PUBMED=26601827
rs495410	2:113887338-113887338	C	ENSG00000136689	ENST00000259206	Transcript	intron_variant	-	-	-	-	-	rs495410	IMPACT=MODIFIER;SYMBOL=IL1RN;BIOTYPE=protein_coding;INTRON=4/5;STRAND=1;SYMBOL_SOURCE=HGNC;HGNC_ID=6000;AF=0.1917;AFR_AF=0.0333;AMR_AF=0.3314;EAS_AF=0.0942;EUR_AF=0.2922;SAS_AF=0.3037;PUBMED=26601827
rs495410	2:113887338-113887338	C	ENSG00000136689	ENST00000354115	Transcript	intron_variant	-	-	-	-	-	rs495410	IMPACT=MODIFIER;SYMBOL=IL1RN;BIOTYPE=protein_coding;INTRON=3/4;STRAND=1;SYMBOL_SOURCE=HGNC;HGNC_ID=6000;AF=0.1917;AFR_AF=0.0333;AMR_AF=0.3314;EAS_AF=0.0942;EUR_AF=0.2922;SAS_AF=0.3037;PUBMED=26601827
rs495410	2:113887338-113887338	C	ENSG00000136689	ENST00000361779	Transcript	intron_variant	-	-	-	-	-	rs495410	IMPACT=MODIFIER;SYMBOL=IL1RN;BIOTYPE=protein_coding;INTRON=4/5;STRAND=1;SYMBOL_SOURCE=HGNC;HGNC_ID=6000;AF=0.1917;AFR_AF=0.0333;AMR_AF=0.3314;EAS_AF=0.0942;EUR_AF=0.2922;SAS_AF=0.3037;PUBMED=26601827
rs495410	2:113887338-113887338	C	ENSG00000136689	ENST00000409052	Transcript	intron_variant	-	-	-	-	-	rs495410	IMPACT=MODIFIER;SYMBOL=IL1RN;BIOTYPE=protein_coding;INTRON=6/8;STRAND=1;SYMBOL_SOURCE=HGNC;HGNC_ID=6000;AF=0.1917;AFR_AF=0.0333;AMR_AF=0.3314;EAS_AF=0.0942;EUR_AF=0.2922;SAS_AF=0.3037;PUBMED=26601827
rs495410	2:113887338-113887338	C	ENSG00000136689	ENST00000409930	Transcript	intron_variant	-	-	-	-	-	rs495410	IMPACT=MODIFIER;SYMBOL=IL1RN;BIOTYPE=protein_coding;INTRON=2/3;STRAND=1;SYMBOL_SOURCE=HGNC;HGNC_ID=6000;AF=0.1917;AFR_AF=0.0333;AMR_AF=0.3314;EAS_AF=0.0942;EUR_AF=0.2922;SAS_AF=0.3037;PUBMED=26601827
rs495410	2:113887338-113887338	C	ENSG00000136689	ENST00000472292	Transcript	non_coding_transcript_exon_variant	351	-	-	-	-	rs495410	IMPACT=MODIFIER;SYMBOL=IL1RN;BIOTYPE=retained_intron;EXON=2/2;STRAND=1;SYMBOL_SOURCE=HGNC;HGNC_ID=6000;AF=0.1917;AFR_AF=0.0333;AMR_AF=0.3314;EAS_AF=0.0942;EUR_AF=0.2922;SAS_AF=0.3037;PUBMED=26601827
rs495410	2:113887338-113887338	C	ENSG00000136689	ENST00000486167	Transcript	non_coding_transcript_exon_variant	286	-	-	-	-	rs495410	IMPACT=MODIFIER;SYMBOL=IL1RN;BIOTYPE=retained_intron;EXON=3/3;STRAND=1;SYMBOL_SOURCE=HGNC;HGNC_ID=6000;AF=0.1917;AFR_AF=0.0333;AMR_AF=0.3314;EAS_AF=0.0942;EUR_AF=0.2922;SAS_AF=0.3037;PUBMED=26601827
rs495410	2:113887338-113887338	C	-	ENSR00000122033	RegulatoryFeature	regulatory_region_variant	-	-	-	-	-	rs495410	IMPACT=MODIFIER;BIOTYPE=promoter_flanking_region;AF=0.1917;AFR_AF=0.0333;AMR_AF=0.3314;EAS_AF=0.0942;EUR_AF=0.2922;SAS_AF=0.3037;PUBMED=26601827
rs442710	2:113887399-113887399	A	ENSG00000136689	ENST00000259206	Transcript	intron_variant	-	-	-	-	-	rs442710	IMPACT=MODIFIER;SYMBOL=IL1RN;BIOTYPE=protein_coding;INTRON=4/5;STRAND=1;SYMBOL_SOURCE=HGNC;HGNC_ID=6000;AF=0.1917;AFR_AF=0.0333;AMR_AF=0.3314;EAS_AF=0.0942;EUR_AF=0.2922;SAS_AF=0.3037;PUBMED=26601827
rs442710	2:113887399-113887399	A	ENSG00000136689	ENST00000354115	Transcript	intron_variant	-	-	-	-	-	rs442710	IMPACT=MODIFIER;SYMBOL=IL1RN;BIOTYPE=protein_coding;INTRON=3/4;STRAND=1;SYMBOL_SOURCE=HGNC;HGNC_ID=6000;AF=0.1917;AFR_AF=0.0333;AMR_AF=0.3314;EAS_AF=0.0942;EUR_AF=0.2922;SAS_AF=0.3037;PUBMED=26601827
rs442710	2:113887399-113887399	A	ENSG00000136689	ENST00000361779	Transcript	intron_variant	-	-	-	-	-	rs442710	IMPACT=MODIFIER;SYMBOL=IL1RN;BIOTYPE=protein_coding;INTRON=4/5;STRAND=1;SYMBOL_SOURCE=HGNC;HGNC_ID=6000;AF=0.1917;AFR_AF=0.0333;AMR_AF=0.3314;EAS_AF=0.0942;EUR_AF=0.2922;SAS_AF=0.3037;PUBMED=26601827
rs442710	2:113887399-113887399	A	ENSG00000136689	ENST00000409052	Transcript	intron_variant	-	-	-	-	-	rs442710	IMPACT=MODIFIER;SYMBOL=IL1RN;BIOTYPE=protein_coding;INTRON=6/8;STRAND=1;SYMBOL_SOURCE=HGNC;HGNC_ID=6000;AF=0.1917;AFR_AF=0.0333;AMR_AF=0.3314;EAS_AF=0.0942;EUR_AF=0.2922;SAS_AF=0.3037;PUBMED=26601827
rs442710	2:113887399-113887399	A	ENSG00000136689	ENST00000409930	Transcript	intron_variant	-	-	-	-	-	rs442710	IMPACT=MODIFIER;SYMBOL=IL1RN;BIOTYPE=protein_coding;INTRON=2/3;STRAND=1;SYMBOL_SOURCE=HGNC;HGNC_ID=6000;AF=0.1917;AFR_AF=0.0333;AMR_AF=0.3314;EAS_AF=0.0942;EUR_AF=0.2922;SAS_AF=0.3037;PUBMED=26601827
rs442710	2:113887399-113887399	A	ENSG00000136689	ENST00000472292	Transcript	non_coding_transcript_exon_variant	412	-	-	-	-	rs442710	IMPACT=MODIFIER;SYMBOL=IL1RN;BIOTYPE=retained_intron;EXON=2/2;STRAND=1;SYMBOL_SOURCE=HGNC;HGNC_ID=6000;AF=0.1917;AFR_AF=0.0333;AMR_AF=0.3314;EAS_AF=0.0942;EUR_AF=0.2922;SAS_AF=0.3037;PUBMED=26601827
rs442710	2:113887399-113887399	A	ENSG00000136689	ENST00000486167	Transcript	non_coding_transcript_exon_variant	347	-	-	-	-	rs442710	IMPACT=MODIFIER;SYMBOL=IL1RN;BIOTYPE=retained_intron;EXON=3/3;STRAND=1;SYMBOL_SOURCE=HGNC;HGNC_ID=6000;AF=0.1917;AFR_AF=0.0333;AMR_AF=0.3314;EAS_AF=0.0942;EUR_AF=0.2922;SAS_AF=0.3037;PUBMED=26601827
rs442710	2:113887399-113887399	A	-	ENSR00000122033	RegulatoryFeature	regulatory_region_variant	-	-	-	-	-	rs442710	IMPACT=MODIFIER;BIOTYPE=promoter_flanking_region;AF=0.1917;AFR_AF=0.0333;AMR_AF=0.3314;EAS_AF=0.0942;EUR_AF=0.2922;SAS_AF=0.3037;PUBMED=26601827
rs408392	2:113887458-113887458	T	ENSG00000136689	ENST00000259206	Transcript	intron_variant	-	-	-	-	-	rs408392	IMPACT=MODIFIER;SYMBOL=IL1RN;BIOTYPE=protein_coding;INTRON=4/5;STRAND=1;SYMBOL_SOURCE=HGNC;HGNC_ID=6000;AF=0.1909;AFR_AF=0.0333;AMR_AF=0.3314;EAS_AF=0.0942;EUR_AF=0.2922;SAS_AF=0.2996;PUBMED=22674296,16106254,22059992,22322675
rs408392	2:113887458-113887458	T	ENSG00000136689	ENST00000354115	Transcript	intron_variant	-	-	-	-	-	rs408392	IMPACT=MODIFIER;SYMBOL=IL1RN;BIOTYPE=protein_coding;INTRON=3/4;STRAND=1;SYMBOL_SOURCE=HGNC;HGNC_ID=6000;AF=0.1909;AFR_AF=0.0333;AMR_AF=0.3314;EAS_AF=0.0942;EUR_AF=0.2922;SAS_AF=0.2996;PUBMED=22674296,16106254,22059992,22322675
rs408392	2:113887458-113887458	T	ENSG00000136689	ENST00000361779	Transcript	intron_variant	-	-	-	-	-	rs408392	IMPACT=MODIFIER;SYMBOL=IL1RN;BIOTYPE=protein_coding;INTRON=4/5;STRAND=1;SYMBOL_SOURCE=HGNC;HGNC_ID=6000;AF=0.1909;AFR_AF=0.0333;AMR_AF=0.3314;EAS_AF=0.0942;EUR_AF=0.2922;SAS_AF=0.2996;PUBMED=22674296,16106254,22059992,22322675
rs408392	2:113887458-113887458	T	ENSG00000136689	ENST00000409052	Transcript	intron_variant	-	-	-	-	-	rs408392	IMPACT=MODIFIER;SYMBOL=IL1RN;BIOTYPE=protein_coding;INTRON=6/8;STRAND=1;SYMBOL_SOURCE=HGNC;HGNC_ID=6000;AF=0.1909;AFR_AF=0.0333;AMR_AF=0.3314;EAS_AF=0.0942;EUR_AF=0.2922;SAS_AF=0.2996;PUBMED=22674296,16106254,22059992,22322675
rs408392	2:113887458-113887458	T	ENSG00000136689	ENST00000409930	Transcript	intron_variant	-	-	-	-	-	rs408392	IMPACT=MODIFIER;SYMBOL=IL1RN;BIOTYPE=protein_coding;INTRON=2/3;STRAND=1;SYMBOL_SOURCE=HGNC;HGNC_ID=6000;AF=0.1909;AFR_AF=0.0333;AMR_AF=0.3314;EAS_AF=0.0942;EUR_AF=0.2922;SAS_AF=0.2996;PUBMED=22674296,16106254,22059992,22322675
rs408392	2:113887458-113887458	T	ENSG00000136689	ENST00000472292	Transcript	non_coding_transcript_exon_variant	471	-	-	-	-	rs408392	IMPACT=MODIFIER;SYMBOL=IL1RN;BIOTYPE=retained_intron;EXON=2/2;STRAND=1;SYMBOL_SOURCE=HGNC;HGNC_ID=6000;AF=0.1909;AFR_AF=0.0333;AMR_AF=0.3314;EAS_AF=0.0942;EUR_AF=0.2922;SAS_AF=0.2996;PUBMED=22674296,16106254,22059992,22322675
rs408392	2:113887458-113887458	T	ENSG00000136689	ENST00000486167	Transcript	non_coding_transcript_exon_variant	406	-	-	-	-	rs408392	IMPACT=MODIFIER;SYMBOL=IL1RN;BIOTYPE=retained_intron;EXON=3/3;STRAND=1;SYMBOL_SOURCE=HGNC;HGNC_ID=6000;AF=0.1909;AFR_AF=0.0333;AMR_AF=0.3314;EAS_AF=0.0942;EUR_AF=0.2922;SAS_AF=0.2996;PUBMED=22674296,16106254,22059992,22322675
rs408392	2:113887458-113887458	T	-	ENSR00000122033	RegulatoryFeature	regulatory_region_variant	-	-	-	-	-	rs408392	IMPACT=MODIFIER;BIOTYPE=promoter_flanking_region;AF=0.1909;AFR_AF=0.0333;AMR_AF=0.3314;EAS_AF=0.0942;EUR_AF=0.2922;SAS_AF=0.2996;PUBMED=22674296,16106254,22059992,22322675
rs447713	2:113887672-113887672	G	ENSG00000136689	ENST00000259206	Transcript	intron_variant	-	-	-	-	-	rs447713	IMPACT=MODIFIER;SYMBOL=IL1RN;BIOTYPE=protein_coding;INTRON=4/5;STRAND=1;SYMBOL_SOURCE=HGNC;HGNC_ID=6000;AF=0.1917;AFR_AF=0.0333;AMR_AF=0.3314;EAS_AF=0.0942;EUR_AF=0.2922;SAS_AF=0.3037;PUBMED=17176440,16409203,27400406
rs447713	2:113887672-113887672	G	ENSG00000136689	ENST00000354115	Transcript	intron_variant	-	-	-	-	-	rs447713	IMPACT=MODIFIER;SYMBOL=IL1RN;BIOTYPE=protein_coding;INTRON=3/4;STRAND=1;SYMBOL_SOURCE=HGNC;HGNC_ID=6000;AF=0.1917;AFR_AF=0.0333;AMR_AF=0.3314;EAS_AF=0.0942;EUR_AF=0.2922;SAS_AF=0.3037;PUBMED=17176440,16409203,27400406
rs447713	2:113887672-113887672	G	ENSG00000136689	ENST00000361779	Transcript	intron_variant	-	-	-	-	-	rs447713	IMPACT=MODIFIER;SYMBOL=IL1RN;BIOTYPE=protein_coding;INTRON=4/5;STRAND=1;SYMBOL_SOURCE=HGNC;HGNC_ID=6000;AF=0.1917;AFR_AF=0.0333;AMR_AF=0.3314;EAS_AF=0.0942;EUR_AF=0.2922;SAS_AF=0.3037;PUBMED=17176440,16409203,27400406
rs447713	2:113887672-113887672	G	ENSG00000136689	ENST00000409052	Transcript	intron_variant	-	-	-	-	-	rs447713	IMPACT=MODIFIER;SYMBOL=IL1RN;BIOTYPE=protein_coding;INTRON=6/8;STRAND=1;SYMBOL_SOURCE=HGNC;HGNC_ID=6000;AF=0.1917;AFR_AF=0.0333;AMR_AF=0.3314;EAS_AF=0.0942;EUR_AF=0.2922;SAS_AF=0.3037;PUBMED=17176440,16409203,27400406
rs447713	2:113887672-113887672	G	ENSG00000136689	ENST00000409930	Transcript	intron_variant	-	-	-	-	-	rs447713	IMPACT=MODIFIER;SYMBOL=IL1RN;BIOTYPE=protein_coding;INTRON=2/3;STRAND=1;SYMBOL_SOURCE=HGNC;HGNC_ID=6000;AF=0.1917;AFR_AF=0.0333;AMR_AF=0.3314;EAS_AF=0.0942;EUR_AF=0.2922;SAS_AF=0.3037;PUBMED=17176440,16409203,27400406
rs447713	2:113887672-113887672	G	ENSG00000136689	ENST00000472292	Transcript	downstream_gene_variant	-	-	-	-	-	rs447713	IMPACT=MODIFIER;SYMBOL=IL1RN;BIOTYPE=retained_intron;DISTANCE=113;STRAND=1;SYMBOL_SOURCE=HGNC;HGNC_ID=6000;AF=0.1917;AFR_AF=0.0333;AMR_AF=0.3314;EAS_AF=0.0942;EUR_AF=0.2922;SAS_AF=0.3037;PUBMED=17176440,16409203,27400406
rs447713	2:113887672-113887672	G	ENSG00000136689	ENST00000486167	Transcript	non_coding_transcript_exon_variant	620	-	-	-	-	rs447713	IMPACT=MODIFIER;SYMBOL=IL1RN;BIOTYPE=retained_intron;EXON=3/3;STRAND=1;SYMBOL_SOURCE=HGNC;HGNC_ID=6000;AF=0.1917;AFR_AF=0.0333;AMR_AF=0.3314;EAS_AF=0.0942;EUR_AF=0.2922;SAS_AF=0.3037;PUBMED=17176440,16409203,27400406
rs447713	2:113887672-113887672	G	-	ENSR00000122033	RegulatoryFeature	regulatory_region_variant	-	-	-	-	-	rs447713	IMPACT=MODIFIER;BIOTYPE=promoter_flanking_region;AF=0.1917;AFR_AF=0.0333;AMR_AF=0.3314;EAS_AF=0.0942;EUR_AF=0.2922;SAS_AF=0.3037;PUBMED=17176440,16409203,27400406
rs128964	2:113887803-113887803	G	ENSG00000136689	ENST00000259206	Transcript	intron_variant	-	-	-	-	-	rs128964	IMPACT=MODIFIER;SYMBOL=IL1RN;BIOTYPE=protein_coding;INTRON=4/5;STRAND=1;SYMBOL_SOURCE=HGNC;HGNC_ID=6000;AF=0.1927;AFR_AF=0.0333;AMR_AF=0.33;EAS_AF=0.0942;EUR_AF=0.2922;SAS_AF=0.3098
rs128964	2:113887803-113887803	G	ENSG00000136689	ENST00000354115	Transcript	intron_variant	-	-	-	-	-	rs128964	IMPACT=MODIFIER;SYMBOL=IL1RN;BIOTYPE=protein_coding;INTRON=3/4;STRAND=1;SYMBOL_SOURCE=HGNC;HGNC_ID=6000;AF=0.1927;AFR_AF=0.0333;AMR_AF=0.33;EAS_AF=0.0942;EUR_AF=0.2922;SAS_AF=0.3098
rs128964	2:113887803-113887803	G	ENSG00000136689	ENST00000361779	Transcript	intron_variant	-	-	-	-	-	rs128964	IMPACT=MODIFIER;SYMBOL=IL1RN;BIOTYPE=protein_coding;INTRON=4/5;STRAND=1;SYMBOL_SOURCE=HGNC;HGNC_ID=6000;AF=0.1927;AFR_AF=0.0333;AMR_AF=0.33;EAS_AF=0.0942;EUR_AF=0.2922;SAS_AF=0.3098
rs128964	2:113887803-113887803	G	ENSG00000136689	ENST00000409052	Transcript	intron_variant	-	-	-	-	-	rs128964	IMPACT=MODIFIER;SYMBOL=IL1RN;BIOTYPE=protein_coding;INTRON=6/8;STRAND=1;SYMBOL_SOURCE=HGNC;HGNC_ID=6000;AF=0.1927;AFR_AF=0.0333;AMR_AF=0.33;EAS_AF=0.0942;EUR_AF=0.2922;SAS_AF=0.3098
rs128964	2:113887803-113887803	G	ENSG00000136689	ENST00000409930	Transcript	intron_variant	-	-	-	-	-	rs128964	IMPACT=MODIFIER;SYMBOL=IL1RN;BIOTYPE=protein_coding;INTRON=2/3;STRAND=1;SYMBOL_SOURCE=HGNC;HGNC_ID=6000;AF=0.1927;AFR_AF=0.0333;AMR_AF=0.33;EAS_AF=0.0942;EUR_AF=0.2922;SAS_AF=0.3098
rs128964	2:113887803-113887803	G	ENSG00000136689	ENST00000472292	Transcript	downstream_gene_variant	-	-	-	-	-	rs128964	IMPACT=MODIFIER;SYMBOL=IL1RN;BIOTYPE=retained_intron;DISTANCE=244;STRAND=1;SYMBOL_SOURCE=HGNC;HGNC_ID=6000;AF=0.1927;AFR_AF=0.0333;AMR_AF=0.33;EAS_AF=0.0942;EUR_AF=0.2922;SAS_AF=0.3098
rs128964	2:113887803-113887803	G	ENSG00000136689	ENST00000486167	Transcript	downstream_gene_variant	-	-	-	-	-	rs128964	IMPACT=MODIFIER;SYMBOL=IL1RN;BIOTYPE=retained_intron;DISTANCE=105;STRAND=1;SYMBOL_SOURCE=HGNC;HGNC_ID=6000;AF=0.1927;AFR_AF=0.0333;AMR_AF=0.33;EAS_AF=0.0942;EUR_AF=0.2922;SAS_AF=0.3098
rs128964	2:113887803-113887803	G	-	ENSR00000122033	RegulatoryFeature	regulatory_region_variant	-	-	-	-	-	rs128964	IMPACT=MODIFIER;BIOTYPE=promoter_flanking_region;AF=0.1927;AFR_AF=0.0333;AMR_AF=0.33;EAS_AF=0.0942;EUR_AF=0.2922;SAS_AF=0.3098
rs448341	2:113888465-113888465	G	ENSG00000136689	ENST00000259206	Transcript	intron_variant	-	-	-	-	-	rs448341	IMPACT=MODIFIER;SYMBOL=IL1RN;BIOTYPE=protein_coding;INTRON=4/5;STRAND=1;SYMBOL_SOURCE=HGNC;HGNC_ID=6000;AF=0.1929;AFR_AF=0.0333;AMR_AF=0.3329;EAS_AF=0.0942;EUR_AF=0.2922;SAS_AF=0.3088;PUBMED=20827186
rs448341	2:113888465-113888465	G	ENSG00000136689	ENST00000354115	Transcript	intron_variant	-	-	-	-	-	rs448341	IMPACT=MODIFIER;SYMBOL=IL1RN;BIOTYPE=protein_coding;INTRON=3/4;STRAND=1;SYMBOL_SOURCE=HGNC;HGNC_ID=6000;AF=0.1929;AFR_AF=0.0333;AMR_AF=0.3329;EAS_AF=0.0942;EUR_AF=0.2922;SAS_AF=0.3088;PUBMED=20827186
rs448341	2:113888465-113888465	G	ENSG00000136689	ENST00000361779	Transcript	intron_variant	-	-	-	-	-	rs448341	IMPACT=MODIFIER;SYMBOL=IL1RN;BIOTYPE=protein_coding;INTRON=4/5;STRAND=1;SYMBOL_SOURCE=HGNC;HGNC_ID=6000;AF=0.1929;AFR_AF=0.0333;AMR_AF=0.3329;EAS_AF=0.0942;EUR_AF=0.2922;SAS_AF=0.3088;PUBMED=20827186
rs448341	2:113888465-113888465	G	ENSG00000136689	ENST00000409052	Transcript	intron_variant	-	-	-	-	-	rs448341	IMPACT=MODIFIER;SYMBOL=IL1RN;BIOTYPE=protein_coding;INTRON=6/8;STRAND=1;SYMBOL_SOURCE=HGNC;HGNC_ID=6000;AF=0.1929;AFR_AF=0.0333;AMR_AF=0.3329;EAS_AF=0.0942;EUR_AF=0.2922;SAS_AF=0.3088;PUBMED=20827186
rs448341	2:113888465-113888465	G	ENSG00000136689	ENST00000409930	Transcript	intron_variant	-	-	-	-	-	rs448341	IMPACT=MODIFIER;SYMBOL=IL1RN;BIOTYPE=protein_coding;INTRON=2/3;STRAND=1;SYMBOL_SOURCE=HGNC;HGNC_ID=6000;AF=0.1929;AFR_AF=0.0333;AMR_AF=0.3329;EAS_AF=0.0942;EUR_AF=0.2922;SAS_AF=0.3088;PUBMED=20827186
rs448341	2:113888465-113888465	G	ENSG00000136689	ENST00000472292	Transcript	downstream_gene_variant	-	-	-	-	-	rs448341	IMPACT=MODIFIER;SYMBOL=IL1RN;BIOTYPE=retained_intron;DISTANCE=906;STRAND=1;SYMBOL_SOURCE=HGNC;HGNC_ID=6000;AF=0.1929;AFR_AF=0.0333;AMR_AF=0.3329;EAS_AF=0.0942;EUR_AF=0.2922;SAS_AF=0.3088;PUBMED=20827186
rs448341	2:113888465-113888465	G	ENSG00000136689	ENST00000486167	Transcript	downstream_gene_variant	-	-	-	-	-	rs448341	IMPACT=MODIFIER;SYMBOL=IL1RN;BIOTYPE=retained_intron;DISTANCE=767;STRAND=1;SYMBOL_SOURCE=HGNC;HGNC_ID=6000;AF=0.1929;AFR_AF=0.0333;AMR_AF=0.3329;EAS_AF=0.0942;EUR_AF=0.2922;SAS_AF=0.3088;PUBMED=20827186
rs448341	2:113888465-113888465	G	-	ENSR00000122033	RegulatoryFeature	regulatory_region_variant	-	-	-	-	-	rs448341	IMPACT=MODIFIER;BIOTYPE=promoter_flanking_region;AF=0.1929;AFR_AF=0.0333;AMR_AF=0.3329;EAS_AF=0.0942;EUR_AF=0.2922;SAS_AF=0.3088;PUBMED=20827186
rs434792	2:113888470-113888470	G	ENSG00000136689	ENST00000259206	Transcript	intron_variant	-	-	-	-	-	rs434792	IMPACT=MODIFIER;SYMBOL=IL1RN;BIOTYPE=protein_coding;INTRON=4/5;STRAND=1;SYMBOL_SOURCE=HGNC;HGNC_ID=6000;AF=0.1929;AFR_AF=0.0333;AMR_AF=0.3329;EAS_AF=0.0942;EUR_AF=0.2922;SAS_AF=0.3088
rs434792	2:113888470-113888470	G	ENSG00000136689	ENST00000354115	Transcript	intron_variant	-	-	-	-	-	rs434792	IMPACT=MODIFIER;SYMBOL=IL1RN;BIOTYPE=protein_coding;INTRON=3/4;STRAND=1;SYMBOL_SOURCE=HGNC;HGNC_ID=6000;AF=0.1929;AFR_AF=0.0333;AMR_AF=0.3329;EAS_AF=0.0942;EUR_AF=0.2922;SAS_AF=0.3088
rs434792	2:113888470-113888470	G	ENSG00000136689	ENST00000361779	Transcript	intron_variant	-	-	-	-	-	rs434792	IMPACT=MODIFIER;SYMBOL=IL1RN;BIOTYPE=protein_coding;INTRON=4/5;STRAND=1;SYMBOL_SOURCE=HGNC;HGNC_ID=6000;AF=0.1929;AFR_AF=0.0333;AMR_AF=0.3329;EAS_AF=0.0942;EUR_AF=0.2922;SAS_AF=0.3088
rs434792	2:113888470-113888470	G	ENSG00000136689	ENST00000409052	Transcript	intron_variant	-	-	-	-	-	rs434792	IMPACT=MODIFIER;SYMBOL=IL1RN;BIOTYPE=protein_coding;INTRON=6/8;STRAND=1;SYMBOL_SOURCE=HGNC;HGNC_ID=6000;AF=0.1929;AFR_AF=0.0333;AMR_AF=0.3329;EAS_AF=0.0942;EUR_AF=0.2922;SAS_AF=0.3088
rs434792	2:113888470-113888470	G	ENSG00000136689	ENST00000409930	Transcript	intron_variant	-	-	-	-	-	rs434792	IMPACT=MODIFIER;SYMBOL=IL1RN;BIOTYPE=protein_coding;INTRON=2/3;STRAND=1;SYMBOL_SOURCE=HGNC;HGNC_ID=6000;AF=0.1929;AFR_AF=0.0333;AMR_AF=0.3329;EAS_AF=0.0942;EUR_AF=0.2922;SAS_AF=0.3088
rs434792	2:113888470-113888470	G	ENSG00000136689	ENST00000472292	Transcript	downstream_gene_variant	-	-	-	-	-	rs434792	IMPACT=MODIFIER;SYMBOL=IL1RN;BIOTYPE=retained_intron;DISTANCE=911;STRAND=1;SYMBOL_SOURCE=HGNC;HGNC_ID=6000;AF=0.1929;AFR_AF=0.0333;AMR_AF=0.3329;EAS_AF=0.0942;EUR_AF=0.2922;SAS_AF=0.3088
rs434792	2:113888470-113888470	G	ENSG00000136689	ENST00000486167	Transcript	downstream_gene_variant	-	-	-	-	-	rs434792	IMPACT=MODIFIER;SYMBOL=IL1RN;BIOTYPE=retained_intron;DISTANCE=772;STRAND=1;SYMBOL_SOURCE=HGNC;HGNC_ID=6000;AF=0.1929;AFR_AF=0.0333;AMR_AF=0.3329;EAS_AF=0.0942;EUR_AF=0.2922;SAS_AF=0.3088
rs434792	2:113888470-113888470	G	-	ENSR00000122033	RegulatoryFeature	regulatory_region_variant	-	-	-	-	-	rs434792	IMPACT=MODIFIER;BIOTYPE=promoter_flanking_region;AF=0.1929;AFR_AF=0.0333;AMR_AF=0.3329;EAS_AF=0.0942;EUR_AF=0.2922;SAS_AF=0.3088
rs451578	2:113888557-113888557	A	ENSG00000136689	ENST00000259206	Transcript	intron_variant	-	-	-	-	-	rs451578	IMPACT=MODIFIER;SYMBOL=IL1RN;BIOTYPE=protein_coding;INTRON=4/5;STRAND=1;SYMBOL_SOURCE=HGNC;HGNC_ID=6000;AF=0.1947;AFR_AF=0.031;AMR_AF=0.3372;EAS_AF=0.0942;EUR_AF=0.2992;SAS_AF=0.3108;PUBMED=26601827,16905295,20347268,17176440
rs451578	2:113888557-113888557	A	ENSG00000136689	ENST00000354115	Transcript	intron_variant	-	-	-	-	-	rs451578	IMPACT=MODIFIER;SYMBOL=IL1RN;BIOTYPE=protein_coding;INTRON=3/4;STRAND=1;SYMBOL_SOURCE=HGNC;HGNC_ID=6000;AF=0.1947;AFR_AF=0.031;AMR_AF=0.3372;EAS_AF=0.0942;EUR_AF=0.2992;SAS_AF=0.3108;PUBMED=26601827,16905295,20347268,17176440
rs451578	2:113888557-113888557	A	ENSG00000136689	ENST00000361779	Transcript	intron_variant	-	-	-	-	-	rs451578	IMPACT=MODIFIER;SYMBOL=IL1RN;BIOTYPE=protein_coding;INTRON=4/5;STRAND=1;SYMBOL_SOURCE=HGNC;HGNC_ID=6000;AF=0.1947;AFR_AF=0.031;AMR_AF=0.3372;EAS_AF=0.0942;EUR_AF=0.2992;SAS_AF=0.3108;PUBMED=26601827,16905295,20347268,17176440
rs451578	2:113888557-113888557	A	ENSG00000136689	ENST00000409052	Transcript	intron_variant	-	-	-	-	-	rs451578	IMPACT=MODIFIER;SYMBOL=IL1RN;BIOTYPE=protein_coding;INTRON=6/8;STRAND=1;SYMBOL_SOURCE=HGNC;HGNC_ID=6000;AF=0.1947;AFR_AF=0.031;AMR_AF=0.3372;EAS_AF=0.0942;EUR_AF=0.2992;SAS_AF=0.3108;PUBMED=26601827,16905295,20347268,17176440
rs451578	2:113888557-113888557	A	ENSG00000136689	ENST00000409930	Transcript	intron_variant	-	-	-	-	-	rs451578	IMPACT=MODIFIER;SYMBOL=IL1RN;BIOTYPE=protein_coding;INTRON=2/3;STRAND=1;SYMBOL_SOURCE=HGNC;HGNC_ID=6000;AF=0.1947;AFR_AF=0.031;AMR_AF=0.3372;EAS_AF=0.0942;EUR_AF=0.2992;SAS_AF=0.3108;PUBMED=26601827,16905295,20347268,17176440
rs451578	2:113888557-113888557	A	ENSG00000136689	ENST00000472292	Transcript	downstream_gene_variant	-	-	-	-	-	rs451578	IMPACT=MODIFIER;SYMBOL=IL1RN;BIOTYPE=retained_intron;DISTANCE=998;STRAND=1;SYMBOL_SOURCE=HGNC;HGNC_ID=6000;AF=0.1947;AFR_AF=0.031;AMR_AF=0.3372;EAS_AF=0.0942;EUR_AF=0.2992;SAS_AF=0.3108;PUBMED=26601827,16905295,20347268,17176440
rs451578	2:113888557-113888557	A	ENSG00000136689	ENST00000486167	Transcript	downstream_gene_variant	-	-	-	-	-	rs451578	IMPACT=MODIFIER;SYMBOL=IL1RN;BIOTYPE=retained_intron;DISTANCE=859;STRAND=1;SYMBOL_SOURCE=HGNC;HGNC_ID=6000;AF=0.1947;AFR_AF=0.031;AMR_AF=0.3372;EAS_AF=0.0942;EUR_AF=0.2992;SAS_AF=0.3108;PUBMED=26601827,16905295,20347268,17176440
rs451578	2:113888557-113888557	A	-	ENSR00000122033	RegulatoryFeature	regulatory_region_variant	-	-	-	-	-	rs451578	IMPACT=MODIFIER;BIOTYPE=promoter_flanking_region;AF=0.1947;AFR_AF=0.031;AMR_AF=0.3372;EAS_AF=0.0942;EUR_AF=0.2992;SAS_AF=0.3108;PUBMED=26601827,16905295,20347268,17176440
rs432014	2:113888579-113888579	C	ENSG00000136689	ENST00000259206	Transcript	intron_variant	-	-	-	-	-	rs432014	IMPACT=MODIFIER;SYMBOL=IL1RN;BIOTYPE=protein_coding;INTRON=4/5;STRAND=1;SYMBOL_SOURCE=HGNC;HGNC_ID=6000;AF=0.2210;AFR_AF=0.1354;AMR_AF=0.3415;EAS_AF=0.0942;EUR_AF=0.2922;SAS_AF=0.3088;AA_AF=0.1548;EA_AF=0.2785;gnomAD_AF=0.2652;gnomAD_AFR_AF=0.1629;gnomAD_AMR_AF=0.3308;gnomAD_ASJ_AF=0.2978;gnomAD_EAS_AF=0.06947;gnomAD_FIN_AF=0.303;gnomAD_NFE_AF=0.2725;gnomAD_OTH_AF=0.2714;gnomAD_SAS_AF=0.2887;PUBM…
rs432014	2:113888579-113888579	C	ENSG00000136689	ENST00000354115	Transcript	intron_variant	-	-	-	-	-	rs432014	IMPACT=MODIFIER;SYMBOL=IL1RN;BIOTYPE=protein_coding;INTRON=3/4;STRAND=1;SYMBOL_SOURCE=HGNC;HGNC_ID=6000;AF=0.2210;AFR_AF=0.1354;AMR_AF=0.3415;EAS_AF=0.0942;EUR_AF=0.2922;SAS_AF=0.3088;AA_AF=0.1548;EA_AF=0.2785;gnomAD_AF=0.2652;gnomAD_AFR_AF=0.1629;gnomAD_AMR_AF=0.3308;gnomAD_ASJ_AF=0.2978;gnomAD_EAS_AF=0.06947;gnomAD_FIN_AF=0.303;gnomAD_NFE_AF=0.2725;gnomAD_OTH_AF=0.2714;gnomAD_SAS_AF=0.2887;PUBM…
rs432014	2:113888579-113888579	C	ENSG00000136689	ENST00000361779	Transcript	intron_variant	-	-	-	-	-	rs432014	IMPACT=MODIFIER;SYMBOL=IL1RN;BIOTYPE=protein_coding;INTRON=4/5;STRAND=1;SYMBOL_SOURCE=HGNC;HGNC_ID=6000;AF=0.2210;AFR_AF=0.1354;AMR_AF=0.3415;EAS_AF=0.0942;EUR_AF=0.2922;SAS_AF=0.3088;AA_AF=0.1548;EA_AF=0.2785;gnomAD_AF=0.2652;gnomAD_AFR_AF=0.1629;gnomAD_AMR_AF=0.3308;gnomAD_ASJ_AF=0.2978;gnomAD_EAS_AF=0.06947;gnomAD_FIN_AF=0.303;gnomAD_NFE_AF=0.2725;gnomAD_OTH_AF=0.2714;gnomAD_SAS_AF=0.2887;PUBM…
rs432014	2:113888579-113888579	C	ENSG00000136689	ENST00000409052	Transcript	intron_variant	-	-	-	-	-	rs432014	IMPACT=MODIFIER;SYMBOL=IL1RN;BIOTYPE=protein_coding;INTRON=6/8;STRAND=1;SYMBOL_SOURCE=HGNC;HGNC_ID=6000;AF=0.2210;AFR_AF=0.1354;AMR_AF=0.3415;EAS_AF=0.0942;EUR_AF=0.2922;SAS_AF=0.3088;AA_AF=0.1548;EA_AF=0.2785;gnomAD_AF=0.2652;gnomAD_AFR_AF=0.1629;gnomAD_AMR_AF=0.3308;gnomAD_ASJ_AF=0.2978;gnomAD_EAS_AF=0.06947;gnomAD_FIN_AF=0.303;gnomAD_NFE_AF=0.2725;gnomAD_OTH_AF=0.2714;gnomAD_SAS_AF=0.2887;PUBM…
rs432014	2:113888579-113888579	C	ENSG00000136689	ENST00000409930	Transcript	intron_variant	-	-	-	-	-	rs432014	IMPACT=MODIFIER;SYMBOL=IL1RN;BIOTYPE=protein_coding;INTRON=2/3;STRAND=1;SYMBOL_SOURCE=HGNC;HGNC_ID=6000;AF=0.2210;AFR_AF=0.1354;AMR_AF=0.3415;EAS_AF=0.0942;EUR_AF=0.2922;SAS_AF=0.3088;AA_AF=0.1548;EA_AF=0.2785;gnomAD_AF=0.2652;gnomAD_AFR_AF=0.1629;gnomAD_AMR_AF=0.3308;gnomAD_ASJ_AF=0.2978;gnomAD_EAS_AF=0.06947;gnomAD_FIN_AF=0.303;gnomAD_NFE_AF=0.2725;gnomAD_OTH_AF=0.2714;gnomAD_SAS_AF=0.2887;PUBM…
rs432014	2:113888579-113888579	C	ENSG00000136689	ENST00000472292	Transcript	downstream_gene_variant	-	-	-	-	-	rs432014	IMPACT=MODIFIER;SYMBOL=IL1RN;BIOTYPE=retained_intron;DISTANCE=1020;STRAND=1;SYMBOL_SOURCE=HGNC;HGNC_ID=6000;AF=0.2210;AFR_AF=0.1354;AMR_AF=0.3415;EAS_AF=0.0942;EUR_AF=0.2922;SAS_AF=0.3088;AA_AF=0.1548;EA_AF=0.2785;gnomAD_AF=0.2652;gnomAD_AFR_AF=0.1629;gnomAD_AMR_AF=0.3308;gnomAD_ASJ_AF=0.2978;gnomAD_EAS_AF=0.06947;gnomAD_FIN_AF=0.303;gnomAD_NFE_AF=0.2725;gnomAD_OTH_AF=0.2714;gnomAD_SAS_AF=0.2887;…
rs432014	2:113888579-113888579	C	ENSG00000136689	ENST00000486167	Transcript	downstream_gene_variant	-	-	-	-	-	rs432014	IMPACT=MODIFIER;SYMBOL=IL1RN;BIOTYPE=retained_intron;DISTANCE=881;STRAND=1;SYMBOL_SOURCE=HGNC;HGNC_ID=6000;AF=0.2210;AFR_AF=0.1354;AMR_AF=0.3415;EAS_AF=0.0942;EUR_AF=0.2922;SAS_AF=0.3088;AA_AF=0.1548;EA_AF=0.2785;gnomAD_AF=0.2652;gnomAD_AFR_AF=0.1629;gnomAD_AMR_AF=0.3308;gnomAD_ASJ_AF=0.2978;gnomAD_EAS_AF=0.06947;gnomAD_FIN_AF=0.303;gnomAD_NFE_AF=0.2725;gnomAD_OTH_AF=0.2714;gnomAD_SAS_AF=0.2887;P…
rs432014	2:113888579-113888579	C	-	ENSR00000122033	RegulatoryFeature	regulatory_region_variant	-	-	-	-	-	rs432014	IMPACT=MODIFIER;BIOTYPE=promoter_flanking_region;AF=0.2210;AFR_AF=0.1354;AMR_AF=0.3415;EAS_AF=0.0942;EUR_AF=0.2922;SAS_AF=0.3088;AA_AF=0.1548;EA_AF=0.2785;gnomAD_AF=0.2652;gnomAD_AFR_AF=0.1629;gnomAD_AMR_AF=0.3308;gnomAD_ASJ_AF=0.2978;gnomAD_EAS_AF=0.06947;gnomAD_FIN_AF=0.303;gnomAD_NFE_AF=0.2725;gnomAD_OTH_AF=0.2714;gnomAD_SAS_AF=0.2887;PUBMED=26601827,18451331,19729864,16106254,17176440,23449693
rs454078	2:113888793-113888793	T	ENSG00000136689	ENST00000259206	Transcript	intron_variant	-	-	-	-	-	rs454078	IMPACT=MODIFIER;SYMBOL=IL1RN;BIOTYPE=protein_coding;INTRON=5/5;STRAND=1;SYMBOL_SOURCE=HGNC;HGNC_ID=6000;AF=0.1909;AFR_AF=0.031;AMR_AF=0.3329;EAS_AF=0.0942;EUR_AF=0.2922;SAS_AF=0.3016;PUBMED=20673868,17327408,18633131,19066394,21606320,22113576,19356949,25075970,21658613,22059093,22754588,25294155,26601827,19567509,17532232,19043479,19733643,25962811,27078871,21250972,17107994,18038187,19505916,28…
rs454078	2:113888793-113888793	T	ENSG00000136689	ENST00000354115	Transcript	intron_variant	-	-	-	-	-	rs454078	IMPACT=MODIFIER;SYMBOL=IL1RN;BIOTYPE=protein_coding;INTRON=4/4;STRAND=1;SYMBOL_SOURCE=HGNC;HGNC_ID=6000;AF=0.1909;AFR_AF=0.031;AMR_AF=0.3329;EAS_AF=0.0942;EUR_AF=0.2922;SAS_AF=0.3016;PUBMED=20673868,17327408,18633131,19066394,21606320,22113576,19356949,25075970,21658613,22059093,22754588,25294155,26601827,19567509,17532232,19043479,19733643,25962811,27078871,21250972,17107994,18038187,19505916,28…
rs454078	2:113888793-113888793	T	ENSG00000136689	ENST00000361779	Transcript	intron_variant	-	-	-	-	-	rs454078	IMPACT=MODIFIER;SYMBOL=IL1RN;BIOTYPE=protein_coding;INTRON=5/5;STRAND=1;SYMBOL_SOURCE=HGNC;HGNC_ID=6000;AF=0.1909;AFR_AF=0.031;AMR_AF=0.3329;EAS_AF=0.0942;EUR_AF=0.2922;SAS_AF=0.3016;PUBMED=20673868,17327408,18633131,19066394,21606320,22113576,19356949,25075970,21658613,22059093,22754588,25294155,26601827,19567509,17532232,19043479,19733643,25962811,27078871,21250972,17107994,18038187,19505916,28…
rs454078	2:113888793-113888793	T	ENSG00000136689	ENST00000409052	Transcript	intron_variant	-	-	-	-	-	rs454078	IMPACT=MODIFIER;SYMBOL=IL1RN;BIOTYPE=protein_coding;INTRON=7/8;STRAND=1;SYMBOL_SOURCE=HGNC;HGNC_ID=6000;AF=0.1909;AFR_AF=0.031;AMR_AF=0.3329;EAS_AF=0.0942;EUR_AF=0.2922;SAS_AF=0.3016;PUBMED=20673868,17327408,18633131,19066394,21606320,22113576,19356949,25075970,21658613,22059093,22754588,25294155,26601827,19567509,17532232,19043479,19733643,25962811,27078871,21250972,17107994,18038187,19505916,28…
rs454078	2:113888793-113888793	T	ENSG00000136689	ENST00000409930	Transcript	intron_variant	-	-	-	-	-	rs454078	IMPACT=MODIFIER;SYMBOL=IL1RN;BIOTYPE=protein_coding;INTRON=3/3;STRAND=1;SYMBOL_SOURCE=HGNC;HGNC_ID=6000;AF=0.1909;AFR_AF=0.031;AMR_AF=0.3329;EAS_AF=0.0942;EUR_AF=0.2922;SAS_AF=0.3016;PUBMED=20673868,17327408,18633131,19066394,21606320,22113576,19356949,25075970,21658613,22059093,22754588,25294155,26601827,19567509,17532232,19043479,19733643,25962811,27078871,21250972,17107994,18038187,19505916,28…
rs454078	2:113888793-113888793	T	ENSG00000136689	ENST00000472292	Transcript	downstream_gene_variant	-	-	-	-	-	rs454078	IMPACT=MODIFIER;SYMBOL=IL1RN;BIOTYPE=retained_intron;DISTANCE=1234;STRAND=1;SYMBOL_SOURCE=HGNC;HGNC_ID=6000;AF=0.1909;AFR_AF=0.031;AMR_AF=0.3329;EAS_AF=0.0942;EUR_AF=0.2922;SAS_AF=0.3016;PUBMED=20673868,17327408,18633131,19066394,21606320,22113576,19356949,25075970,21658613,22059093,22754588,25294155,26601827,19567509,17532232,19043479,19733643,25962811,27078871,21250972,17107994,18038187,1950591…
rs454078	2:113888793-113888793	T	ENSG00000136689	ENST00000486167	Transcript	downstream_gene_variant	-	-	-	-	-	rs454078	IMPACT=MODIFIER;SYMBOL=IL1RN;BIOTYPE=retained_intron;DISTANCE=1095;STRAND=1;SYMBOL_SOURCE=HGNC;HGNC_ID=6000;AF=0.1909;AFR_AF=0.031;AMR_AF=0.3329;EAS_AF=0.0942;EUR_AF=0.2922;SAS_AF=0.3016;PUBMED=20673868,17327408,18633131,19066394,21606320,22113576,19356949,25075970,21658613,22059093,22754588,25294155,26601827,19567509,17532232,19043479,19733643,25962811,27078871,21250972,17107994,18038187,1950591…
rs454078	2:113888793-113888793	T	-	ENSR00000122033	RegulatoryFeature	regulatory_region_variant	-	-	-	-	-	rs454078	IMPACT=MODIFIER;BIOTYPE=promoter_flanking_region;AF=0.1909;AFR_AF=0.031;AMR_AF=0.3329;EAS_AF=0.0942;EUR_AF=0.2922;SAS_AF=0.3016;PUBMED=20673868,17327408,18633131,19066394,21606320,22113576,19356949,25075970,21658613,22059093,22754588,25294155,26601827,19567509,17532232,19043479,19733643,25962811,27078871,21250972,17107994,18038187,19505916,28060727,19427781,22285242,17446060,16389181,19013788,191…
rs431726	2:113889006-113889006	A	ENSG00000136689	ENST00000259206	Transcript	intron_variant	-	-	-	-	-	rs431726	IMPACT=MODIFIER;SYMBOL=IL1RN;BIOTYPE=protein_coding;INTRON=5/5;STRAND=1;SYMBOL_SOURCE=HGNC;HGNC_ID=6000;PUBMED=25383745,19729864,24182552
rs431726	2:113889006-113889006	G	ENSG00000136689	ENST00000259206	Transcript	intron_variant	-	-	-	-	-	rs431726	IMPACT=MODIFIER;SYMBOL=IL1RN;BIOTYPE=protein_coding;INTRON=5/5;STRAND=1;SYMBOL_SOURCE=HGNC;HGNC_ID=6000;AF=0.2053;AFR_AF=0.1074;AMR_AF=0.3271;EAS_AF=0.0942;EUR_AF=0.2833;SAS_AF=0.2853;PUBMED=25383745,19729864,24182552
rs431726	2:113889006-113889006	A	ENSG00000136689	ENST00000354115	Transcript	intron_variant	-	-	-	-	-	rs431726	IMPACT=MODIFIER;SYMBOL=IL1RN;BIOTYPE=protein_coding;INTRON=4/4;STRAND=1;SYMBOL_SOURCE=HGNC;HGNC_ID=6000;PUBMED=25383745,19729864,24182552
rs431726	2:113889006-113889006	G	ENSG00000136689	ENST00000354115	Transcript	intron_variant	-	-	-	-	-	rs431726	IMPACT=MODIFIER;SYMBOL=IL1RN;BIOTYPE=protein_coding;INTRON=4/4;STRAND=1;SYMBOL_SOURCE=HGNC;HGNC_ID=6000;AF=0.2053;AFR_AF=0.1074;AMR_AF=0.3271;EAS_AF=0.0942;EUR_AF=0.2833;SAS_AF=0.2853;PUBMED=25383745,19729864,24182552
rs431726	2:113889006-113889006	A	ENSG00000136689	ENST00000361779	Transcript	intron_variant	-	-	-	-	-	rs431726	IMPACT=MODIFIER;SYMBOL=IL1RN;BIOTYPE=protein_coding;INTRON=5/5;STRAND=1;SYMBOL_SOURCE=HGNC;HGNC_ID=6000;PUBMED=25383745,19729864,24182552
rs431726	2:113889006-113889006	G	ENSG00000136689	ENST00000361779	Transcript	intron_variant	-	-	-	-	-	rs431726	IMPACT=MODIFIER;SYMBOL=IL1RN;BIOTYPE=protein_coding;INTRON=5/5;STRAND=1;SYMBOL_SOURCE=HGNC;HGNC_ID=6000;AF=0.2053;AFR_AF=0.1074;AMR_AF=0.3271;EAS_AF=0.0942;EUR_AF=0.2833;SAS_AF=0.2853;PUBMED=25383745,19729864,24182552
rs431726	2:113889006-113889006	A	ENSG00000136689	ENST00000409052	Transcript	intron_variant	-	-	-	-	-	rs431726	IMPACT=MODIFIER;SYMBOL=IL1RN;BIOTYPE=protein_coding;INTRON=7/8;STRAND=1;SYMBOL_SOURCE=HGNC;HGNC_ID=6000;PUBMED=25383745,19729864,24182552
rs431726	2:113889006-113889006	G	ENSG00000136689	ENST00000409052	Transcript	intron_variant	-	-	-	-	-	rs431726	IMPACT=MODIFIER;SYMBOL=IL1RN;BIOTYPE=protein_coding;INTRON=7/8;STRAND=1;SYMBOL_SOURCE=HGNC;HGNC_ID=6000;AF=0.2053;AFR_AF=0.1074;AMR_AF=0.3271;EAS_AF=0.0942;EUR_AF=0.2833;SAS_AF=0.2853;PUBMED=25383745,19729864,24182552
rs431726	2:113889006-113889006	A	ENSG00000136689	ENST00000409930	Transcript	intron_variant	-	-	-	-	-	rs431726	IMPACT=MODIFIER;SYMBOL=IL1RN;BIOTYPE=protein_coding;INTRON=3/3;STRAND=1;SYMBOL_SOURCE=HGNC;HGNC_ID=6000;PUBMED=25383745,19729864,24182552
rs431726	2:113889006-113889006	G	ENSG00000136689	ENST00000409930	Transcript	intron_variant	-	-	-	-	-	rs431726	IMPACT=MODIFIER;SYMBOL=IL1RN;BIOTYPE=protein_coding;INTRON=3/3;STRAND=1;SYMBOL_SOURCE=HGNC;HGNC_ID=6000;AF=0.2053;AFR_AF=0.1074;AMR_AF=0.3271;EAS_AF=0.0942;EUR_AF=0.2833;SAS_AF=0.2853;PUBMED=25383745,19729864,24182552
rs431726	2:113889006-113889006	A	ENSG00000136689	ENST00000472292	Transcript	downstream_gene_variant	-	-	-	-	-	rs431726	IMPACT=MODIFIER;SYMBOL=IL1RN;BIOTYPE=retained_intron;DISTANCE=1447;STRAND=1;SYMBOL_SOURCE=HGNC;HGNC_ID=6000;PUBMED=25383745,19729864,24182552
rs431726	2:113889006-113889006	G	ENSG00000136689	ENST00000472292	Transcript	downstream_gene_variant	-	-	-	-	-	rs431726	IMPACT=MODIFIER;SYMBOL=IL1RN;BIOTYPE=retained_intron;DISTANCE=1447;STRAND=1;SYMBOL_SOURCE=HGNC;HGNC_ID=6000;AF=0.2053;AFR_AF=0.1074;AMR_AF=0.3271;EAS_AF=0.0942;EUR_AF=0.2833;SAS_AF=0.2853;PUBMED=25383745,19729864,24182552
rs431726	2:113889006-113889006	A	ENSG00000136689	ENST00000486167	Transcript	downstream_gene_variant	-	-	-	-	-	rs431726	IMPACT=MODIFIER;SYMBOL=IL1RN;BIOTYPE=retained_intron;DISTANCE=1308;STRAND=1;SYMBOL_SOURCE=HGNC;HGNC_ID=6000;PUBMED=25383745,19729864,24182552
rs431726	2:113889006-113889006	G	ENSG00000136689	ENST00000486167	Transcript	downstream_gene_variant	-	-	-	-	-	rs431726	IMPACT=MODIFIER;SYMBOL=IL1RN;BIOTYPE=retained_intron;DISTANCE=1308;STRAND=1;SYMBOL_SOURCE=HGNC;HGNC_ID=6000;AF=0.2053;AFR_AF=0.1074;AMR_AF=0.3271;EAS_AF=0.0942;EUR_AF=0.2833;SAS_AF=0.2853;PUBMED=25383745,19729864,24182552
rs431726	2:113889006-113889006	A	-	ENSR00000122033	RegulatoryFeature	regulatory_region_variant	-	-	-	-	-	rs431726	IMPACT=MODIFIER;BIOTYPE=promoter_flanking_region;PUBMED=25383745,19729864,24182552
rs431726	2:113889006-113889006	G	-	ENSR00000122033	RegulatoryFeature	regulatory_region_variant	-	-	-	-	-	rs431726	IMPACT=MODIFIER;BIOTYPE=promoter_flanking_region;AF=0.2053;AFR_AF=0.1074;AMR_AF=0.3271;EAS_AF=0.0942;EUR_AF=0.2833;SAS_AF=0.2853;PUBMED=25383745,19729864,24182552
rs9005	2:113891412-113891412	A	ENSG00000136689	ENST00000259206	Transcript	3_prime_UTR_variant	1629	-	-	-	-	rs9005	IMPACT=MODIFIER;SYMBOL=IL1RN;BIOTYPE=protein_coding;EXON=6/6;STRAND=1;SYMBOL_SOURCE=HGNC;HGNC_ID=6000;AF=0.3199;AFR_AF=0.1785;AMR_AF=0.5086;EAS_AF=0.3294;EUR_AF=0.3082;SAS_AF=0.3793;CLIN_SIG=benign;PHENO=1;PUBMED=23602982,24281113,22000099,22674296,19934104,20353565,21146623
rs9005	2:113891412-113891412	A	ENSG00000136689	ENST00000354115	Transcript	3_prime_UTR_variant	1566	-	-	-	-	rs9005	IMPACT=MODIFIER;SYMBOL=IL1RN;BIOTYPE=protein_coding;EXON=5/5;STRAND=1;SYMBOL_SOURCE=HGNC;HGNC_ID=6000;AF=0.3199;AFR_AF=0.1785;AMR_AF=0.5086;EAS_AF=0.3294;EUR_AF=0.3082;SAS_AF=0.3793;CLIN_SIG=benign;PHENO=1;PUBMED=23602982,24281113,22000099,22674296,19934104,20353565,21146623
rs9005	2:113891412-113891412	A	ENSG00000136689	ENST00000361779	Transcript	3_prime_UTR_variant	1741	-	-	-	-	rs9005	IMPACT=MODIFIER;SYMBOL=IL1RN;BIOTYPE=protein_coding;EXON=6/6;STRAND=1;SYMBOL_SOURCE=HGNC;HGNC_ID=6000;AF=0.3199;AFR_AF=0.1785;AMR_AF=0.5086;EAS_AF=0.3294;EUR_AF=0.3082;SAS_AF=0.3793;CLIN_SIG=benign;PHENO=1;PUBMED=23602982,24281113,22000099,22674296,19934104,20353565,21146623
rs9005	2:113891412-113891412	A	ENSG00000136689	ENST00000409052	Transcript	3_prime_UTR_variant	1725	-	-	-	-	rs9005	IMPACT=MODIFIER;SYMBOL=IL1RN;BIOTYPE=protein_coding;EXON=9/9;STRAND=1;SYMBOL_SOURCE=HGNC;HGNC_ID=6000;AF=0.3199;AFR_AF=0.1785;AMR_AF=0.5086;EAS_AF=0.3294;EUR_AF=0.3082;SAS_AF=0.3793;CLIN_SIG=benign;PHENO=1;PUBMED=23602982,24281113,22000099,22674296,19934104,20353565,21146623
rs9005	2:113891412-113891412	A	ENSG00000136689	ENST00000409930	Transcript	downstream_gene_variant	-	-	-	-	-	rs9005	IMPACT=MODIFIER;SYMBOL=IL1RN;BIOTYPE=protein_coding;DISTANCE=714;STRAND=1;SYMBOL_SOURCE=HGNC;HGNC_ID=6000;AF=0.3199;AFR_AF=0.1785;AMR_AF=0.5086;EAS_AF=0.3294;EUR_AF=0.3082;SAS_AF=0.3793;CLIN_SIG=benign;PHENO=1;PUBMED=23602982,24281113,22000099,22674296,19934104,20353565,21146623
rs9005	2:113891412-113891412	A	ENSG00000136689	ENST00000472292	Transcript	downstream_gene_variant	-	-	-	-	-	rs9005	IMPACT=MODIFIER;SYMBOL=IL1RN;BIOTYPE=retained_intron;DISTANCE=3853;STRAND=1;SYMBOL_SOURCE=HGNC;HGNC_ID=6000;AF=0.3199;AFR_AF=0.1785;AMR_AF=0.5086;EAS_AF=0.3294;EUR_AF=0.3082;SAS_AF=0.3793;CLIN_SIG=benign;PHENO=1;PUBMED=23602982,24281113,22000099,22674296,19934104,20353565,21146623
rs9005	2:113891412-113891412	A	ENSG00000136689	ENST00000486167	Transcript	downstream_gene_variant	-	-	-	-	-	rs9005	IMPACT=MODIFIER;SYMBOL=IL1RN;BIOTYPE=retained_intron;DISTANCE=3714;STRAND=1;SYMBOL_SOURCE=HGNC;HGNC_ID=6000;AF=0.3199;AFR_AF=0.1785;AMR_AF=0.5086;EAS_AF=0.3294;EUR_AF=0.3082;SAS_AF=0.3793;CLIN_SIG=benign;PHENO=1;PUBMED=23602982,24281113,22000099,22674296,19934104,20353565,21146623
rs396201	2:113891775-113891775	C	ENSG00000136689	ENST00000259206	Transcript	downstream_gene_variant	-	-	-	-	-	rs396201	IMPACT=MODIFIER;SYMBOL=IL1RN;BIOTYPE=protein_coding;DISTANCE=182;STRAND=1;SYMBOL_SOURCE=HGNC;HGNC_ID=6000;AF=0.2851;AFR_AF=0.0499;AMR_AF=0.4986;EAS_AF=0.3294;EUR_AF=0.3101;SAS_AF=0.3804
rs396201	2:113891775-113891775	C	ENSG00000136689	ENST00000354115	Transcript	downstream_gene_variant	-	-	-	-	-	rs396201	IMPACT=MODIFIER;SYMBOL=IL1RN;BIOTYPE=protein_coding;DISTANCE=182;STRAND=1;SYMBOL_SOURCE=HGNC;HGNC_ID=6000;AF=0.2851;AFR_AF=0.0499;AMR_AF=0.4986;EAS_AF=0.3294;EUR_AF=0.3101;SAS_AF=0.3804
rs396201	2:113891775-113891775	C	ENSG00000136689	ENST00000361779	Transcript	downstream_gene_variant	-	-	-	-	-	rs396201	IMPACT=MODIFIER;SYMBOL=IL1RN;BIOTYPE=protein_coding;DISTANCE=182;STRAND=1;SYMBOL_SOURCE=HGNC;HGNC_ID=6000;AF=0.2851;AFR_AF=0.0499;AMR_AF=0.4986;EAS_AF=0.3294;EUR_AF=0.3101;SAS_AF=0.3804
rs396201	2:113891775-113891775	C	ENSG00000136689	ENST00000409052	Transcript	downstream_gene_variant	-	-	-	-	-	rs396201	IMPACT=MODIFIER;SYMBOL=IL1RN;BIOTYPE=protein_coding;DISTANCE=185;STRAND=1;SYMBOL_SOURCE=HGNC;HGNC_ID=6000;AF=0.2851;AFR_AF=0.0499;AMR_AF=0.4986;EAS_AF=0.3294;EUR_AF=0.3101;SAS_AF=0.3804
rs396201	2:113891775-113891775	C	ENSG00000136689	ENST00000409930	Transcript	downstream_gene_variant	-	-	-	-	-	rs396201	IMPACT=MODIFIER;SYMBOL=IL1RN;BIOTYPE=protein_coding;DISTANCE=1077;STRAND=1;SYMBOL_SOURCE=HGNC;HGNC_ID=6000;AF=0.2851;AFR_AF=0.0499;AMR_AF=0.4986;EAS_AF=0.3294;EUR_AF=0.3101;SAS_AF=0.3804
rs396201	2:113891775-113891775	C	ENSG00000136689	ENST00000472292	Transcript	downstream_gene_variant	-	-	-	-	-	rs396201	IMPACT=MODIFIER;SYMBOL=IL1RN;BIOTYPE=retained_intron;DISTANCE=4216;STRAND=1;SYMBOL_SOURCE=HGNC;HGNC_ID=6000;AF=0.2851;AFR_AF=0.0499;AMR_AF=0.4986;EAS_AF=0.3294;EUR_AF=0.3101;SAS_AF=0.3804
rs396201	2:113891775-113891775	C	ENSG00000136689	ENST00000486167	Transcript	downstream_gene_variant	-	-	-	-	-	rs396201	IMPACT=MODIFIER;SYMBOL=IL1RN;BIOTYPE=retained_intron;DISTANCE=4077;STRAND=1;SYMBOL_SOURCE=HGNC;HGNC_ID=6000;AF=0.2851;AFR_AF=0.0499;AMR_AF=0.4986;EAS_AF=0.3294;EUR_AF=0.3101;SAS_AF=0.3804
rs397211	2:113892141-113892141	C	ENSG00000136689	ENST00000259206	Transcript	downstream_gene_variant	-	-	-	-	-	rs397211	IMPACT=MODIFIER;SYMBOL=IL1RN;BIOTYPE=protein_coding;DISTANCE=548;STRAND=1;SYMBOL_SOURCE=HGNC;HGNC_ID=6000;AF=0.3073;AFR_AF=0.1309;AMR_AF=0.5029;EAS_AF=0.3294;EUR_AF=0.3111;SAS_AF=0.3804;PUBMED=25951190,24069534,22674296,24670917,21918647,19169254,21246217,26040912,19729864,21623003,21875636,20012999,20564140,22059992,22595751,25975676
rs397211	2:113892141-113892141	C	ENSG00000136689	ENST00000354115	Transcript	downstream_gene_variant	-	-	-	-	-	rs397211	IMPACT=MODIFIER;SYMBOL=IL1RN;BIOTYPE=protein_coding;DISTANCE=548;STRAND=1;SYMBOL_SOURCE=HGNC;HGNC_ID=6000;AF=0.3073;AFR_AF=0.1309;AMR_AF=0.5029;EAS_AF=0.3294;EUR_AF=0.3111;SAS_AF=0.3804;PUBMED=25951190,24069534,22674296,24670917,21918647,19169254,21246217,26040912,19729864,21623003,21875636,20012999,20564140,22059992,22595751,25975676
rs397211	2:113892141-113892141	C	ENSG00000136689	ENST00000361779	Transcript	downstream_gene_variant	-	-	-	-	-	rs397211	IMPACT=MODIFIER;SYMBOL=IL1RN;BIOTYPE=protein_coding;DISTANCE=548;STRAND=1;SYMBOL_SOURCE=HGNC;HGNC_ID=6000;AF=0.3073;AFR_AF=0.1309;AMR_AF=0.5029;EAS_AF=0.3294;EUR_AF=0.3111;SAS_AF=0.3804;PUBMED=25951190,24069534,22674296,24670917,21918647,19169254,21246217,26040912,19729864,21623003,21875636,20012999,20564140,22059992,22595751,25975676
rs397211	2:113892141-113892141	C	ENSG00000136689	ENST00000409052	Transcript	downstream_gene_variant	-	-	-	-	-	rs397211	IMPACT=MODIFIER;SYMBOL=IL1RN;BIOTYPE=protein_coding;DISTANCE=551;STRAND=1;SYMBOL_SOURCE=HGNC;HGNC_ID=6000;AF=0.3073;AFR_AF=0.1309;AMR_AF=0.5029;EAS_AF=0.3294;EUR_AF=0.3111;SAS_AF=0.3804;PUBMED=25951190,24069534,22674296,24670917,21918647,19169254,21246217,26040912,19729864,21623003,21875636,20012999,20564140,22059992,22595751,25975676
rs397211	2:113892141-113892141	C	ENSG00000136689	ENST00000409930	Transcript	downstream_gene_variant	-	-	-	-	-	rs397211	IMPACT=MODIFIER;SYMBOL=IL1RN;BIOTYPE=protein_coding;DISTANCE=1443;STRAND=1;SYMBOL_SOURCE=HGNC;HGNC_ID=6000;AF=0.3073;AFR_AF=0.1309;AMR_AF=0.5029;EAS_AF=0.3294;EUR_AF=0.3111;SAS_AF=0.3804;PUBMED=25951190,24069534,22674296,24670917,21918647,19169254,21246217,26040912,19729864,21623003,21875636,20012999,20564140,22059992,22595751,25975676
rs397211	2:113892141-113892141	C	ENSG00000136689	ENST00000472292	Transcript	downstream_gene_variant	-	-	-	-	-	rs397211	IMPACT=MODIFIER;SYMBOL=IL1RN;BIOTYPE=retained_intron;DISTANCE=4582;STRAND=1;SYMBOL_SOURCE=HGNC;HGNC_ID=6000;AF=0.3073;AFR_AF=0.1309;AMR_AF=0.5029;EAS_AF=0.3294;EUR_AF=0.3111;SAS_AF=0.3804;PUBMED=25951190,24069534,22674296,24670917,21918647,19169254,21246217,26040912,19729864,21623003,21875636,20012999,20564140,22059992,22595751,25975676
rs397211	2:113892141-113892141	C	ENSG00000136689	ENST00000486167	Transcript	downstream_gene_variant	-	-	-	-	-	rs397211	IMPACT=MODIFIER;SYMBOL=IL1RN;BIOTYPE=retained_intron;DISTANCE=4443;STRAND=1;SYMBOL_SOURCE=HGNC;HGNC_ID=6000;AF=0.3073;AFR_AF=0.1309;AMR_AF=0.5029;EAS_AF=0.3294;EUR_AF=0.3111;SAS_AF=0.3804;PUBMED=25951190,24069534,22674296,24670917,21918647,19169254,21246217,26040912,19729864,21623003,21875636,20012999,20564140,22059992,22595751,25975676
rs3087270	2:113893308-113893308	G	ENSG00000136689	ENST00000259206	Transcript	downstream_gene_variant	-	-	-	-	-	rs3087270	IMPACT=MODIFIER;SYMBOL=IL1RN;BIOTYPE=protein_coding;DISTANCE=1715;STRAND=1;SYMBOL_SOURCE=HGNC;HGNC_ID=6000;AF=0.2843;AFR_AF=0.0461;AMR_AF=0.4986;EAS_AF=0.3304;EUR_AF=0.3101;SAS_AF=0.3804;PUBMED=19036616
rs3087270	2:113893308-113893308	G	ENSG00000136689	ENST00000354115	Transcript	downstream_gene_variant	-	-	-	-	-	rs3087270	IMPACT=MODIFIER;SYMBOL=IL1RN;BIOTYPE=protein_coding;DISTANCE=1715;STRAND=1;SYMBOL_SOURCE=HGNC;HGNC_ID=6000;AF=0.2843;AFR_AF=0.0461;AMR_AF=0.4986;EAS_AF=0.3304;EUR_AF=0.3101;SAS_AF=0.3804;PUBMED=19036616
rs3087270	2:113893308-113893308	G	ENSG00000136689	ENST00000361779	Transcript	downstream_gene_variant	-	-	-	-	-	rs3087270	IMPACT=MODIFIER;SYMBOL=IL1RN;BIOTYPE=protein_coding;DISTANCE=1715;STRAND=1;SYMBOL_SOURCE=HGNC;HGNC_ID=6000;AF=0.2843;AFR_AF=0.0461;AMR_AF=0.4986;EAS_AF=0.3304;EUR_AF=0.3101;SAS_AF=0.3804;PUBMED=19036616
rs3087270	2:113893308-113893308	G	ENSG00000136689	ENST00000409052	Transcript	downstream_gene_variant	-	-	-	-	-	rs3087270	IMPACT=MODIFIER;SYMBOL=IL1RN;BIOTYPE=protein_coding;DISTANCE=1718;STRAND=1;SYMBOL_SOURCE=HGNC;HGNC_ID=6000;AF=0.2843;AFR_AF=0.0461;AMR_AF=0.4986;EAS_AF=0.3304;EUR_AF=0.3101;SAS_AF=0.3804;PUBMED=19036616
rs3087270	2:113893308-113893308	G	ENSG00000136689	ENST00000409930	Transcript	downstream_gene_variant	-	-	-	-	-	rs3087270	IMPACT=MODIFIER;SYMBOL=IL1RN;BIOTYPE=protein_coding;DISTANCE=2610;STRAND=1;SYMBOL_SOURCE=HGNC;HGNC_ID=6000;AF=0.2843;AFR_AF=0.0461;AMR_AF=0.4986;EAS_AF=0.3304;EUR_AF=0.3101;SAS_AF=0.3804;PUBMED=19036616

## Sheet: postterm birth
RSID	Location	Allele	Gene	Feature	Feature type	Consequence	cDNA position	CDS position	Protein position	Amino acids	Codons	Existing variation	Extra
rs2138606	2:113484441-113484441	A	ENSG00000144130	ENST00000327581	Transcript	intron_variant	-	-	-	-	-	rs2138606	IMPACT=MODIFIER;SYMBOL=NT5DC4;BIOTYPE=protein_coding;INTRON=15/16;STRAND=1;SYMBOL_SOURCE=HGNC;HGNC_ID=27678
rs2138606	2:113484441-113484441	G	ENSG00000144130	ENST00000327581	Transcript	intron_variant	-	-	-	-	-	rs2138606	IMPACT=MODIFIER;SYMBOL=NT5DC4;BIOTYPE=protein_coding;INTRON=15/16;STRAND=1;SYMBOL_SOURCE=HGNC;HGNC_ID=27678;AF=0.4227;AFR_AF=0.4735;AMR_AF=0.3242;EAS_AF=0.253;EUR_AF=0.5109;SAS_AF=0.5082
rs2138606	2:113484441-113484441	A	ENSG00000144130	ENST00000462854	Transcript	non_coding_transcript_exon_variant	234	-	-	-	-	rs2138606	IMPACT=MODIFIER;SYMBOL=NT5DC4;BIOTYPE=retained_intron;EXON=2/2;STRAND=1;SYMBOL_SOURCE=HGNC;HGNC_ID=27678
rs2138606	2:113484441-113484441	G	ENSG00000144130	ENST00000462854	Transcript	non_coding_transcript_exon_variant	234	-	-	-	-	rs2138606	IMPACT=MODIFIER;SYMBOL=NT5DC4;BIOTYPE=retained_intron;EXON=2/2;STRAND=1;SYMBOL_SOURCE=HGNC;HGNC_ID=27678;AF=0.4227;AFR_AF=0.4735;AMR_AF=0.3242;EAS_AF=0.253;EUR_AF=0.5109;SAS_AF=0.5082
rs2138606	2:113484441-113484441	A	ENSG00000144130	ENST00000470675	Transcript	downstream_gene_variant	-	-	-	-	-	rs2138606	IMPACT=MODIFIER;SYMBOL=NT5DC4;BIOTYPE=retained_intron;DISTANCE=2548;STRAND=1;SYMBOL_SOURCE=HGNC;HGNC_ID=27678
rs2138606	2:113484441-113484441	G	ENSG00000144130	ENST00000470675	Transcript	downstream_gene_variant	-	-	-	-	-	rs2138606	IMPACT=MODIFIER;SYMBOL=NT5DC4;BIOTYPE=retained_intron;DISTANCE=2548;STRAND=1;SYMBOL_SOURCE=HGNC;HGNC_ID=27678;AF=0.4227;AFR_AF=0.4735;AMR_AF=0.3242;EAS_AF=0.253;EUR_AF=0.5109;SAS_AF=0.5082
rs2138606	2:113484441-113484441	A	ENSG00000144130	ENST00000484666	Transcript	downstream_gene_variant	-	-	-	-	-	rs2138606	IMPACT=MODIFIER;SYMBOL=NT5DC4;BIOTYPE=retained_intron;DISTANCE=4458;STRAND=1;SYMBOL_SOURCE=HGNC;HGNC_ID=27678
rs2138606	2:113484441-113484441	G	ENSG00000144130	ENST00000484666	Transcript	downstream_gene_variant	-	-	-	-	-	rs2138606	IMPACT=MODIFIER;SYMBOL=NT5DC4;BIOTYPE=retained_intron;DISTANCE=4458;STRAND=1;SYMBOL_SOURCE=HGNC;HGNC_ID=27678;AF=0.4227;AFR_AF=0.4735;AMR_AF=0.3242;EAS_AF=0.253;EUR_AF=0.5109;SAS_AF=0.5082
rs2138606	2:113484441-113484441	A	ENSG00000144130	ENST00000491170	Transcript	upstream_gene_variant	-	-	-	-	-	rs2138606	IMPACT=MODIFIER;SYMBOL=NT5DC4;BIOTYPE=processed_transcript;DISTANCE=2793;STRAND=1;SYMBOL_SOURCE=HGNC;HGNC_ID=27678
rs2138606	2:113484441-113484441	G	ENSG00000144130	ENST00000491170	Transcript	upstream_gene_variant	-	-	-	-	-	rs2138606	IMPACT=MODIFIER;SYMBOL=NT5DC4;BIOTYPE=processed_transcript;DISTANCE=2793;STRAND=1;SYMBOL_SOURCE=HGNC;HGNC_ID=27678;AF=0.4227;AFR_AF=0.4735;AMR_AF=0.3242;EAS_AF=0.253;EUR_AF=0.5109;SAS_AF=0.5082
rs2138606	2:113484441-113484441	A	ENSG00000144130	ENST00000497526	Transcript	intron_variant,non_coding_transcript_variant	-	-	-	-	-	rs2138606	IMPACT=MODIFIER;SYMBOL=NT5DC4;BIOTYPE=processed_transcript;INTRON=7/8;STRAND=1;SYMBOL_SOURCE=HGNC;HGNC_ID=27678
rs2138606	2:113484441-113484441	G	ENSG00000144130	ENST00000497526	Transcript	intron_variant,non_coding_transcript_variant	-	-	-	-	-	rs2138606	IMPACT=MODIFIER;SYMBOL=NT5DC4;BIOTYPE=processed_transcript;INTRON=7/8;STRAND=1;SYMBOL_SOURCE=HGNC;HGNC_ID=27678;AF=0.4227;AFR_AF=0.4735;AMR_AF=0.3242;EAS_AF=0.253;EUR_AF=0.5109;SAS_AF=0.5082
rs2138606	2:113484441-113484441	A	-	ENSR00000121975	RegulatoryFeature	regulatory_region_variant	-	-	-	-	-	rs2138606	IMPACT=MODIFIER;BIOTYPE=enhancer
rs2138606	2:113484441-113484441	G	-	ENSR00000121975	RegulatoryFeature	regulatory_region_variant	-	-	-	-	-	rs2138606	IMPACT=MODIFIER;BIOTYPE=enhancer;AF=0.4227;AFR_AF=0.4735;AMR_AF=0.3242;EAS_AF=0.253;EUR_AF=0.5109;SAS_AF=0.5082
rs2138606	2:113484441-113484441	A	-	ENSR00000293002	RegulatoryFeature	regulatory_region_variant	-	-	-	-	-	rs2138606	IMPACT=MODIFIER;BIOTYPE=CTCF_binding_site
rs2138606	2:113484441-113484441	G	-	ENSR00000293002	RegulatoryFeature	regulatory_region_variant	-	-	-	-	-	rs2138606	IMPACT=MODIFIER;BIOTYPE=CTCF_binding_site;AF=0.4227;AFR_AF=0.4735;AMR_AF=0.3242;EAS_AF=0.253;EUR_AF=0.5109;SAS_AF=0.5082
rs908551	2:113486079-113486079	T	ENSG00000144130	ENST00000327581	Transcript	intron_variant	-	-	-	-	-	rs908551	IMPACT=MODIFIER;SYMBOL=NT5DC4;BIOTYPE=protein_coding;INTRON=15/16;STRAND=1;SYMBOL_SOURCE=HGNC;HGNC_ID=27678;AF=0.4447;AFR_AF=0.1997;AMR_AF=0.5346;EAS_AF=0.6925;EUR_AF=0.4612;SAS_AF=0.4397;PHENO=1
rs908551	2:113486079-113486079	T	ENSG00000144130	ENST00000462854	Transcript	downstream_gene_variant	-	-	-	-	-	rs908551	IMPACT=MODIFIER;SYMBOL=NT5DC4;BIOTYPE=retained_intron;DISTANCE=1218;STRAND=1;SYMBOL_SOURCE=HGNC;HGNC_ID=27678;AF=0.4447;AFR_AF=0.1997;AMR_AF=0.5346;EAS_AF=0.6925;EUR_AF=0.4612;SAS_AF=0.4397;PHENO=1
rs908551	2:113486079-113486079	T	ENSG00000144130	ENST00000470675	Transcript	downstream_gene_variant	-	-	-	-	-	rs908551	IMPACT=MODIFIER;SYMBOL=NT5DC4;BIOTYPE=retained_intron;DISTANCE=4186;STRAND=1;SYMBOL_SOURCE=HGNC;HGNC_ID=27678;AF=0.4447;AFR_AF=0.1997;AMR_AF=0.5346;EAS_AF=0.6925;EUR_AF=0.4612;SAS_AF=0.4397;PHENO=1
rs908551	2:113486079-113486079	T	ENSG00000144130	ENST00000491170	Transcript	upstream_gene_variant	-	-	-	-	-	rs908551	IMPACT=MODIFIER;SYMBOL=NT5DC4;BIOTYPE=processed_transcript;DISTANCE=1155;STRAND=1;SYMBOL_SOURCE=HGNC;HGNC_ID=27678;AF=0.4447;AFR_AF=0.1997;AMR_AF=0.5346;EAS_AF=0.6925;EUR_AF=0.4612;SAS_AF=0.4397;PHENO=1
rs908551	2:113486079-113486079	T	ENSG00000144130	ENST00000497526	Transcript	intron_variant,non_coding_transcript_variant	-	-	-	-	-	rs908551	IMPACT=MODIFIER;SYMBOL=NT5DC4;BIOTYPE=processed_transcript;INTRON=7/8;STRAND=1;SYMBOL_SOURCE=HGNC;HGNC_ID=27678;AF=0.4447;AFR_AF=0.1997;AMR_AF=0.5346;EAS_AF=0.6925;EUR_AF=0.4612;SAS_AF=0.4397;PHENO=1
rs58694576	2:113486637-113486637	C	ENSG00000144130	ENST00000327581	Transcript	intron_variant	-	-	-	-	-	rs58694576	IMPACT=MODIFIER;SYMBOL=NT5DC4;BIOTYPE=protein_coding;INTRON=15/16;STRAND=1;SYMBOL_SOURCE=HGNC;HGNC_ID=27678
rs58694576	2:113486637-113486637	G	ENSG00000144130	ENST00000327581	Transcript	intron_variant	-	-	-	-	-	rs58694576	IMPACT=MODIFIER;SYMBOL=NT5DC4;BIOTYPE=protein_coding;INTRON=15/16;STRAND=1;SYMBOL_SOURCE=HGNC;HGNC_ID=27678;AFR_AF=0.3986;AMR_AF=0.5648;EAS_AF=0.7163;EUR_AF=0.4672;SAS_AF=0.4397
rs58694576	2:113486637-113486637	C	ENSG00000144130	ENST00000462854	Transcript	downstream_gene_variant	-	-	-	-	-	rs58694576	IMPACT=MODIFIER;SYMBOL=NT5DC4;BIOTYPE=retained_intron;DISTANCE=1776;STRAND=1;SYMBOL_SOURCE=HGNC;HGNC_ID=27678
rs58694576	2:113486637-113486637	G	ENSG00000144130	ENST00000462854	Transcript	downstream_gene_variant	-	-	-	-	-	rs58694576	IMPACT=MODIFIER;SYMBOL=NT5DC4;BIOTYPE=retained_intron;DISTANCE=1776;STRAND=1;SYMBOL_SOURCE=HGNC;HGNC_ID=27678;AFR_AF=0.3986;AMR_AF=0.5648;EAS_AF=0.7163;EUR_AF=0.4672;SAS_AF=0.4397
rs58694576	2:113486637-113486637	C	ENSG00000144130	ENST00000470675	Transcript	downstream_gene_variant	-	-	-	-	-	rs58694576	IMPACT=MODIFIER;SYMBOL=NT5DC4;BIOTYPE=retained_intron;DISTANCE=4744;STRAND=1;SYMBOL_SOURCE=HGNC;HGNC_ID=27678
rs58694576	2:113486637-113486637	G	ENSG00000144130	ENST00000470675	Transcript	downstream_gene_variant	-	-	-	-	-	rs58694576	IMPACT=MODIFIER;SYMBOL=NT5DC4;BIOTYPE=retained_intron;DISTANCE=4744;STRAND=1;SYMBOL_SOURCE=HGNC;HGNC_ID=27678;AFR_AF=0.3986;AMR_AF=0.5648;EAS_AF=0.7163;EUR_AF=0.4672;SAS_AF=0.4397
rs58694576	2:113486637-113486637	C	ENSG00000144130	ENST00000491170	Transcript	upstream_gene_variant	-	-	-	-	-	rs58694576	IMPACT=MODIFIER;SYMBOL=NT5DC4;BIOTYPE=processed_transcript;DISTANCE=597;STRAND=1;SYMBOL_SOURCE=HGNC;HGNC_ID=27678
rs58694576	2:113486637-113486637	G	ENSG00000144130	ENST00000491170	Transcript	upstream_gene_variant	-	-	-	-	-	rs58694576	IMPACT=MODIFIER;SYMBOL=NT5DC4;BIOTYPE=processed_transcript;DISTANCE=597;STRAND=1;SYMBOL_SOURCE=HGNC;HGNC_ID=27678;AFR_AF=0.3986;AMR_AF=0.5648;EAS_AF=0.7163;EUR_AF=0.4672;SAS_AF=0.4397
rs58694576	2:113486637-113486637	C	ENSG00000144130	ENST00000497526	Transcript	intron_variant,non_coding_transcript_variant	-	-	-	-	-	rs58694576	IMPACT=MODIFIER;SYMBOL=NT5DC4;BIOTYPE=processed_transcript;INTRON=7/8;STRAND=1;SYMBOL_SOURCE=HGNC;HGNC_ID=27678
rs58694576	2:113486637-113486637	G	ENSG00000144130	ENST00000497526	Transcript	intron_variant,non_coding_transcript_variant	-	-	-	-	-	rs58694576	IMPACT=MODIFIER;SYMBOL=NT5DC4;BIOTYPE=processed_transcript;INTRON=7/8;STRAND=1;SYMBOL_SOURCE=HGNC;HGNC_ID=27678;AFR_AF=0.3986;AMR_AF=0.5648;EAS_AF=0.7163;EUR_AF=0.4672;SAS_AF=0.4397
rs12463996	2:113486879-113486879	A	ENSG00000144130	ENST00000327581	Transcript	intron_variant	-	-	-	-	-	rs12463996	IMPACT=MODIFIER;SYMBOL=NT5DC4;BIOTYPE=protein_coding;INTRON=15/16;STRAND=1;SYMBOL_SOURCE=HGNC;HGNC_ID=27678;AF=0.4058;AFR_AF=0.0514;AMR_AF=0.5274;EAS_AF=0.6925;EUR_AF=0.4672;SAS_AF=0.4397
rs12463996	2:113486879-113486879	C	ENSG00000144130	ENST00000327581	Transcript	intron_variant	-	-	-	-	-	rs12463996	IMPACT=MODIFIER;SYMBOL=NT5DC4;BIOTYPE=protein_coding;INTRON=15/16;STRAND=1;SYMBOL_SOURCE=HGNC;HGNC_ID=27678
rs12463996	2:113486879-113486879	A	ENSG00000144130	ENST00000462854	Transcript	downstream_gene_variant	-	-	-	-	-	rs12463996	IMPACT=MODIFIER;SYMBOL=NT5DC4;BIOTYPE=retained_intron;DISTANCE=2018;STRAND=1;SYMBOL_SOURCE=HGNC;HGNC_ID=27678;AF=0.4058;AFR_AF=0.0514;AMR_AF=0.5274;EAS_AF=0.6925;EUR_AF=0.4672;SAS_AF=0.4397
rs12463996	2:113486879-113486879	C	ENSG00000144130	ENST00000462854	Transcript	downstream_gene_variant	-	-	-	-	-	rs12463996	IMPACT=MODIFIER;SYMBOL=NT5DC4;BIOTYPE=retained_intron;DISTANCE=2018;STRAND=1;SYMBOL_SOURCE=HGNC;HGNC_ID=27678
rs12463996	2:113486879-113486879	A	ENSG00000144130	ENST00000470675	Transcript	downstream_gene_variant	-	-	-	-	-	rs12463996	IMPACT=MODIFIER;SYMBOL=NT5DC4;BIOTYPE=retained_intron;DISTANCE=4986;STRAND=1;SYMBOL_SOURCE=HGNC;HGNC_ID=27678;AF=0.4058;AFR_AF=0.0514;AMR_AF=0.5274;EAS_AF=0.6925;EUR_AF=0.4672;SAS_AF=0.4397
rs12463996	2:113486879-113486879	C	ENSG00000144130	ENST00000470675	Transcript	downstream_gene_variant	-	-	-	-	-	rs12463996	IMPACT=MODIFIER;SYMBOL=NT5DC4;BIOTYPE=retained_intron;DISTANCE=4986;STRAND=1;SYMBOL_SOURCE=HGNC;HGNC_ID=27678
rs12463996	2:113486879-113486879	A	ENSG00000144130	ENST00000491170	Transcript	upstream_gene_variant	-	-	-	-	-	rs12463996	IMPACT=MODIFIER;SYMBOL=NT5DC4;BIOTYPE=processed_transcript;DISTANCE=355;STRAND=1;SYMBOL_SOURCE=HGNC;HGNC_ID=27678;AF=0.4058;AFR_AF=0.0514;AMR_AF=0.5274;EAS_AF=0.6925;EUR_AF=0.4672;SAS_AF=0.4397
rs12463996	2:113486879-113486879	C	ENSG00000144130	ENST00000491170	Transcript	upstream_gene_variant	-	-	-	-	-	rs12463996	IMPACT=MODIFIER;SYMBOL=NT5DC4;BIOTYPE=processed_transcript;DISTANCE=355;STRAND=1;SYMBOL_SOURCE=HGNC;HGNC_ID=27678
rs12463996	2:113486879-113486879	A	ENSG00000144130	ENST00000497526	Transcript	intron_variant,non_coding_transcript_variant	-	-	-	-	-	rs12463996	IMPACT=MODIFIER;SYMBOL=NT5DC4;BIOTYPE=processed_transcript;INTRON=7/8;STRAND=1;SYMBOL_SOURCE=HGNC;HGNC_ID=27678;AF=0.4058;AFR_AF=0.0514;AMR_AF=0.5274;EAS_AF=0.6925;EUR_AF=0.4672;SAS_AF=0.4397
rs12463996	2:113486879-113486879	C	ENSG00000144130	ENST00000497526	Transcript	intron_variant,non_coding_transcript_variant	-	-	-	-	-	rs12463996	IMPACT=MODIFIER;SYMBOL=NT5DC4;BIOTYPE=processed_transcript;INTRON=7/8;STRAND=1;SYMBOL_SOURCE=HGNC;HGNC_ID=27678
rs12463996	2:113486879-113486879	A	-	ENSR00000121977	RegulatoryFeature	regulatory_region_variant	-	-	-	-	-	rs12463996	IMPACT=MODIFIER;BIOTYPE=promoter_flanking_region;AF=0.4058;AFR_AF=0.0514;AMR_AF=0.5274;EAS_AF=0.6925;EUR_AF=0.4672;SAS_AF=0.4397
rs12463996	2:113486879-113486879	C	-	ENSR00000121977	RegulatoryFeature	regulatory_region_variant	-	-	-	-	-	rs12463996	IMPACT=MODIFIER;BIOTYPE=promoter_flanking_region
rs12475027	2:113486941-113486941	T	ENSG00000144130	ENST00000327581	Transcript	intron_variant	-	-	-	-	-	rs12475027	IMPACT=MODIFIER;SYMBOL=NT5DC4;BIOTYPE=protein_coding;INTRON=15/16;STRAND=1;SYMBOL_SOURCE=HGNC;HGNC_ID=27678;AF=0.4501;AFR_AF=0.2133;AMR_AF=0.5389;EAS_AF=0.6925;EUR_AF=0.4672;SAS_AF=0.4397
rs12475027	2:113486941-113486941	T	ENSG00000144130	ENST00000462854	Transcript	downstream_gene_variant	-	-	-	-	-	rs12475027	IMPACT=MODIFIER;SYMBOL=NT5DC4;BIOTYPE=retained_intron;DISTANCE=2080;STRAND=1;SYMBOL_SOURCE=HGNC;HGNC_ID=27678;AF=0.4501;AFR_AF=0.2133;AMR_AF=0.5389;EAS_AF=0.6925;EUR_AF=0.4672;SAS_AF=0.4397
rs12475027	2:113486941-113486941	T	ENSG00000144130	ENST00000491170	Transcript	upstream_gene_variant	-	-	-	-	-	rs12475027	IMPACT=MODIFIER;SYMBOL=NT5DC4;BIOTYPE=processed_transcript;DISTANCE=293;STRAND=1;SYMBOL_SOURCE=HGNC;HGNC_ID=27678;AF=0.4501;AFR_AF=0.2133;AMR_AF=0.5389;EAS_AF=0.6925;EUR_AF=0.4672;SAS_AF=0.4397
rs12475027	2:113486941-113486941	T	ENSG00000144130	ENST00000497526	Transcript	intron_variant,non_coding_transcript_variant	-	-	-	-	-	rs12475027	IMPACT=MODIFIER;SYMBOL=NT5DC4;BIOTYPE=processed_transcript;INTRON=7/8;STRAND=1;SYMBOL_SOURCE=HGNC;HGNC_ID=27678;AF=0.4501;AFR_AF=0.2133;AMR_AF=0.5389;EAS_AF=0.6925;EUR_AF=0.4672;SAS_AF=0.4397
rs12475027	2:113486941-113486941	T	-	ENSR00000121977	RegulatoryFeature	regulatory_region_variant	-	-	-	-	-	rs12475027	IMPACT=MODIFIER;BIOTYPE=promoter_flanking_region;AF=0.4501;AFR_AF=0.2133;AMR_AF=0.5389;EAS_AF=0.6925;EUR_AF=0.4672;SAS_AF=0.4397
rs13015273	2:113488188-113488188	A	ENSG00000144130	ENST00000327581	Transcript	intron_variant	-	-	-	-	-	rs13015273	IMPACT=MODIFIER;SYMBOL=NT5DC4;BIOTYPE=protein_coding;INTRON=16/16;STRAND=1;SYMBOL_SOURCE=HGNC;HGNC_ID=27678;AF=0.4758;AFR_AF=0.2171;AMR_AF=0.5865;EAS_AF=0.7173;EUR_AF=0.508;SAS_AF=0.4652
rs13015273	2:113488188-113488188	A	ENSG00000144130	ENST00000462854	Transcript	downstream_gene_variant	-	-	-	-	-	rs13015273	IMPACT=MODIFIER;SYMBOL=NT5DC4;BIOTYPE=retained_intron;DISTANCE=3327;STRAND=1;SYMBOL_SOURCE=HGNC;HGNC_ID=27678;AF=0.4758;AFR_AF=0.2171;AMR_AF=0.5865;EAS_AF=0.7173;EUR_AF=0.508;SAS_AF=0.4652
rs13015273	2:113488188-113488188	A	ENSG00000144130	ENST00000491170	Transcript	intron_variant,non_coding_transcript_variant	-	-	-	-	-	rs13015273	IMPACT=MODIFIER;SYMBOL=NT5DC4;BIOTYPE=processed_transcript;INTRON=1/1;STRAND=1;SYMBOL_SOURCE=HGNC;HGNC_ID=27678;AF=0.4758;AFR_AF=0.2171;AMR_AF=0.5865;EAS_AF=0.7173;EUR_AF=0.508;SAS_AF=0.4652
rs13015273	2:113488188-113488188	A	ENSG00000144130	ENST00000497526	Transcript	intron_variant,non_coding_transcript_variant	-	-	-	-	-	rs13015273	IMPACT=MODIFIER;SYMBOL=NT5DC4;BIOTYPE=processed_transcript;INTRON=8/8;STRAND=1;SYMBOL_SOURCE=HGNC;HGNC_ID=27678;AF=0.4758;AFR_AF=0.2171;AMR_AF=0.5865;EAS_AF=0.7173;EUR_AF=0.508;SAS_AF=0.4652
rs13016817	2:113488220-113488220	T	ENSG00000144130	ENST00000327581	Transcript	intron_variant	-	-	-	-	-	rs13016817	IMPACT=MODIFIER;SYMBOL=NT5DC4;BIOTYPE=protein_coding;INTRON=16/16;STRAND=1;SYMBOL_SOURCE=HGNC;HGNC_ID=27678;AF=0.4758;AFR_AF=0.2179;AMR_AF=0.5865;EAS_AF=0.7173;EUR_AF=0.508;SAS_AF=0.4642;PUBMED=21750684
rs13016817	2:113488220-113488220	T	ENSG00000144130	ENST00000462854	Transcript	downstream_gene_variant	-	-	-	-	-	rs13016817	IMPACT=MODIFIER;SYMBOL=NT5DC4;BIOTYPE=retained_intron;DISTANCE=3359;STRAND=1;SYMBOL_SOURCE=HGNC;HGNC_ID=27678;AF=0.4758;AFR_AF=0.2179;AMR_AF=0.5865;EAS_AF=0.7173;EUR_AF=0.508;SAS_AF=0.4642;PUBMED=21750684
rs13016817	2:113488220-113488220	T	ENSG00000144130	ENST00000491170	Transcript	intron_variant,non_coding_transcript_variant	-	-	-	-	-	rs13016817	IMPACT=MODIFIER;SYMBOL=NT5DC4;BIOTYPE=processed_transcript;INTRON=1/1;STRAND=1;SYMBOL_SOURCE=HGNC;HGNC_ID=27678;AF=0.4758;AFR_AF=0.2179;AMR_AF=0.5865;EAS_AF=0.7173;EUR_AF=0.508;SAS_AF=0.4642;PUBMED=21750684
rs13016817	2:113488220-113488220	T	ENSG00000144130	ENST00000497526	Transcript	intron_variant,non_coding_transcript_variant	-	-	-	-	-	rs13016817	IMPACT=MODIFIER;SYMBOL=NT5DC4;BIOTYPE=processed_transcript;INTRON=8/8;STRAND=1;SYMBOL_SOURCE=HGNC;HGNC_ID=27678;AF=0.4758;AFR_AF=0.2179;AMR_AF=0.5865;EAS_AF=0.7173;EUR_AF=0.508;SAS_AF=0.4642;PUBMED=21750684
rs12622683	2:113489255-113489255	T	ENSG00000169607	ENST00000302450	Transcript	downstream_gene_variant	-	-	-	-	-	rs12622683	IMPACT=MODIFIER;SYMBOL=CKAP2L;BIOTYPE=protein_coding;DISTANCE=4929;STRAND=-1;SYMBOL_SOURCE=HGNC;HGNC_ID=26877;AF=0.5178;AFR_AF=0.4017;AMR_AF=0.5735;EAS_AF=0.6925;EUR_AF=0.5099;SAS_AF=0.4632;PUBMED=18484691
rs12622683	2:113489255-113489255	T	ENSG00000144130	ENST00000327581	Transcript	intron_variant	-	-	-	-	-	rs12622683	IMPACT=MODIFIER;SYMBOL=NT5DC4;BIOTYPE=protein_coding;INTRON=16/16;STRAND=1;SYMBOL_SOURCE=HGNC;HGNC_ID=27678;AF=0.5178;AFR_AF=0.4017;AMR_AF=0.5735;EAS_AF=0.6925;EUR_AF=0.5099;SAS_AF=0.4632;PUBMED=18484691
rs12622683	2:113489255-113489255	T	ENSG00000144130	ENST00000462854	Transcript	downstream_gene_variant	-	-	-	-	-	rs12622683	IMPACT=MODIFIER;SYMBOL=NT5DC4;BIOTYPE=retained_intron;DISTANCE=4394;STRAND=1;SYMBOL_SOURCE=HGNC;HGNC_ID=27678;AF=0.5178;AFR_AF=0.4017;AMR_AF=0.5735;EAS_AF=0.6925;EUR_AF=0.5099;SAS_AF=0.4632;PUBMED=18484691
rs12622683	2:113489255-113489255	T	ENSG00000144130	ENST00000491170	Transcript	intron_variant,non_coding_transcript_variant	-	-	-	-	-	rs12622683	IMPACT=MODIFIER;SYMBOL=NT5DC4;BIOTYPE=processed_transcript;INTRON=1/1;STRAND=1;SYMBOL_SOURCE=HGNC;HGNC_ID=27678;AF=0.5178;AFR_AF=0.4017;AMR_AF=0.5735;EAS_AF=0.6925;EUR_AF=0.5099;SAS_AF=0.4632;PUBMED=18484691
rs12622683	2:113489255-113489255	T	ENSG00000144130	ENST00000497526	Transcript	downstream_gene_variant	-	-	-	-	-	rs12622683	IMPACT=MODIFIER;SYMBOL=NT5DC4;BIOTYPE=processed_transcript;DISTANCE=5;STRAND=1;SYMBOL_SOURCE=HGNC;HGNC_ID=27678;AF=0.5178;AFR_AF=0.4017;AMR_AF=0.5735;EAS_AF=0.6925;EUR_AF=0.5099;SAS_AF=0.4632;PUBMED=18484691
rs12622683	2:113489255-113489255	T	ENSG00000169607	ENST00000541405	Transcript	downstream_gene_variant	-	-	-	-	-	rs12622683	IMPACT=MODIFIER;SYMBOL=CKAP2L;BIOTYPE=protein_coding;DISTANCE=4675;STRAND=-1;SYMBOL_SOURCE=HGNC;HGNC_ID=26877;AF=0.5178;AFR_AF=0.4017;AMR_AF=0.5735;EAS_AF=0.6925;EUR_AF=0.5099;SAS_AF=0.4632;PUBMED=18484691
rs13429613	2:113489612-113489612	T	ENSG00000169607	ENST00000302450	Transcript	downstream_gene_variant	-	-	-	-	-	rs13429613	IMPACT=MODIFIER;SYMBOL=CKAP2L;BIOTYPE=protein_coding;DISTANCE=4572;STRAND=-1;SYMBOL_SOURCE=HGNC;HGNC_ID=26877;AF=0.4445;AFR_AF=0.5234;AMR_AF=0.3862;EAS_AF=0.3075;EUR_AF=0.4423;SAS_AF=0.5225
rs13429613	2:113489612-113489612	T	ENSG00000144130	ENST00000327581	Transcript	intron_variant	-	-	-	-	-	rs13429613	IMPACT=MODIFIER;SYMBOL=NT5DC4;BIOTYPE=protein_coding;INTRON=16/16;STRAND=1;SYMBOL_SOURCE=HGNC;HGNC_ID=27678;AF=0.4445;AFR_AF=0.5234;AMR_AF=0.3862;EAS_AF=0.3075;EUR_AF=0.4423;SAS_AF=0.5225
rs13429613	2:113489612-113489612	T	ENSG00000144130	ENST00000462854	Transcript	downstream_gene_variant	-	-	-	-	-	rs13429613	IMPACT=MODIFIER;SYMBOL=NT5DC4;BIOTYPE=retained_intron;DISTANCE=4751;STRAND=1;SYMBOL_SOURCE=HGNC;HGNC_ID=27678;AF=0.4445;AFR_AF=0.5234;AMR_AF=0.3862;EAS_AF=0.3075;EUR_AF=0.4423;SAS_AF=0.5225
rs13429613	2:113489612-113489612	T	ENSG00000144130	ENST00000491170	Transcript	intron_variant,non_coding_transcript_variant	-	-	-	-	-	rs13429613	IMPACT=MODIFIER;SYMBOL=NT5DC4;BIOTYPE=processed_transcript;INTRON=1/1;STRAND=1;SYMBOL_SOURCE=HGNC;HGNC_ID=27678;AF=0.4445;AFR_AF=0.5234;AMR_AF=0.3862;EAS_AF=0.3075;EUR_AF=0.4423;SAS_AF=0.5225
rs13429613	2:113489612-113489612	T	ENSG00000144130	ENST00000497526	Transcript	downstream_gene_variant	-	-	-	-	-	rs13429613	IMPACT=MODIFIER;SYMBOL=NT5DC4;BIOTYPE=processed_transcript;DISTANCE=362;STRAND=1;SYMBOL_SOURCE=HGNC;HGNC_ID=27678;AF=0.4445;AFR_AF=0.5234;AMR_AF=0.3862;EAS_AF=0.3075;EUR_AF=0.4423;SAS_AF=0.5225
rs13429613	2:113489612-113489612	T	ENSG00000169607	ENST00000541405	Transcript	downstream_gene_variant	-	-	-	-	-	rs13429613	IMPACT=MODIFIER;SYMBOL=CKAP2L;BIOTYPE=protein_coding;DISTANCE=4318;STRAND=-1;SYMBOL_SOURCE=HGNC;HGNC_ID=26877;AF=0.4445;AFR_AF=0.5234;AMR_AF=0.3862;EAS_AF=0.3075;EUR_AF=0.4423;SAS_AF=0.5225
rs11123148	2:113490323-113490323	A	ENSG00000169607	ENST00000302450	Transcript	downstream_gene_variant	-	-	-	-	-	rs11123148	IMPACT=MODIFIER;SYMBOL=CKAP2L;BIOTYPE=protein_coding;DISTANCE=3861;STRAND=-1;SYMBOL_SOURCE=HGNC;HGNC_ID=26877;AF=0.3534;AFR_AF=0.3404;AMR_AF=0.2464;EAS_AF=0.255;EUR_AF=0.4364;SAS_AF=0.4632;PUBMED=18484691
rs11123148	2:113490323-113490323	A	ENSG00000144130	ENST00000327581	Transcript	intron_variant	-	-	-	-	-	rs11123148	IMPACT=MODIFIER;SYMBOL=NT5DC4;BIOTYPE=protein_coding;INTRON=16/16;STRAND=1;SYMBOL_SOURCE=HGNC;HGNC_ID=27678;AF=0.3534;AFR_AF=0.3404;AMR_AF=0.2464;EAS_AF=0.255;EUR_AF=0.4364;SAS_AF=0.4632;PUBMED=18484691
rs11123148	2:113490323-113490323	A	ENSG00000144130	ENST00000491170	Transcript	intron_variant,non_coding_transcript_variant	-	-	-	-	-	rs11123148	IMPACT=MODIFIER;SYMBOL=NT5DC4;BIOTYPE=processed_transcript;INTRON=1/1;STRAND=1;SYMBOL_SOURCE=HGNC;HGNC_ID=27678;AF=0.3534;AFR_AF=0.3404;AMR_AF=0.2464;EAS_AF=0.255;EUR_AF=0.4364;SAS_AF=0.4632;PUBMED=18484691
rs11123148	2:113490323-113490323	A	ENSG00000144130	ENST00000497526	Transcript	downstream_gene_variant	-	-	-	-	-	rs11123148	IMPACT=MODIFIER;SYMBOL=NT5DC4;BIOTYPE=processed_transcript;DISTANCE=1073;STRAND=1;SYMBOL_SOURCE=HGNC;HGNC_ID=27678;AF=0.3534;AFR_AF=0.3404;AMR_AF=0.2464;EAS_AF=0.255;EUR_AF=0.4364;SAS_AF=0.4632;PUBMED=18484691
rs11123148	2:113490323-113490323	A	ENSG00000169607	ENST00000541405	Transcript	downstream_gene_variant	-	-	-	-	-	rs11123148	IMPACT=MODIFIER;SYMBOL=CKAP2L;BIOTYPE=protein_coding;DISTANCE=3607;STRAND=-1;SYMBOL_SOURCE=HGNC;HGNC_ID=26877;AF=0.3534;AFR_AF=0.3404;AMR_AF=0.2464;EAS_AF=0.255;EUR_AF=0.4364;SAS_AF=0.4632;PUBMED=18484691
rs10187872	2:113490951-113490951	A	ENSG00000169607	ENST00000302450	Transcript	downstream_gene_variant	-	-	-	-	-	rs10187872	IMPACT=MODIFIER;SYMBOL=CKAP2L;BIOTYPE=protein_coding;DISTANCE=3233;STRAND=-1;SYMBOL_SOURCE=HGNC;HGNC_ID=26877;AF=0.3540;AFR_AF=0.3404;AMR_AF=0.2464;EAS_AF=0.2579;EUR_AF=0.4364;SAS_AF=0.4632
rs10187872	2:113490951-113490951	A	ENSG00000144130	ENST00000327581	Transcript	intron_variant	-	-	-	-	-	rs10187872	IMPACT=MODIFIER;SYMBOL=NT5DC4;BIOTYPE=protein_coding;INTRON=16/16;STRAND=1;SYMBOL_SOURCE=HGNC;HGNC_ID=27678;AF=0.3540;AFR_AF=0.3404;AMR_AF=0.2464;EAS_AF=0.2579;EUR_AF=0.4364;SAS_AF=0.4632
rs10187872	2:113490951-113490951	A	ENSG00000169607	ENST00000435431	Transcript	downstream_gene_variant	-	-	-	-	-	rs10187872	IMPACT=MODIFIER;SYMBOL=CKAP2L;BIOTYPE=nonsense_mediated_decay;DISTANCE=4493;STRAND=-1;SYMBOL_SOURCE=HGNC;HGNC_ID=26877;AF=0.3540;AFR_AF=0.3404;AMR_AF=0.2464;EAS_AF=0.2579;EUR_AF=0.4364;SAS_AF=0.4632
rs10187872	2:113490951-113490951	A	ENSG00000144130	ENST00000491170	Transcript	intron_variant,non_coding_transcript_variant	-	-	-	-	-	rs10187872	IMPACT=MODIFIER;SYMBOL=NT5DC4;BIOTYPE=processed_transcript;INTRON=1/1;STRAND=1;SYMBOL_SOURCE=HGNC;HGNC_ID=27678;AF=0.3540;AFR_AF=0.3404;AMR_AF=0.2464;EAS_AF=0.2579;EUR_AF=0.4364;SAS_AF=0.4632
rs10187872	2:113490951-113490951	A	ENSG00000144130	ENST00000497526	Transcript	downstream_gene_variant	-	-	-	-	-	rs10187872	IMPACT=MODIFIER;SYMBOL=NT5DC4;BIOTYPE=processed_transcript;DISTANCE=1701;STRAND=1;SYMBOL_SOURCE=HGNC;HGNC_ID=27678;AF=0.3540;AFR_AF=0.3404;AMR_AF=0.2464;EAS_AF=0.2579;EUR_AF=0.4364;SAS_AF=0.4632
rs10187872	2:113490951-113490951	A	ENSG00000169607	ENST00000541405	Transcript	downstream_gene_variant	-	-	-	-	-	rs10187872	IMPACT=MODIFIER;SYMBOL=CKAP2L;BIOTYPE=protein_coding;DISTANCE=2979;STRAND=-1;SYMBOL_SOURCE=HGNC;HGNC_ID=26877;AF=0.3540;AFR_AF=0.3404;AMR_AF=0.2464;EAS_AF=0.2579;EUR_AF=0.4364;SAS_AF=0.4632
rs13013602	2:113491106-113491106	G	ENSG00000169607	ENST00000302450	Transcript	downstream_gene_variant	-	-	-	-	-	rs13013602	IMPACT=MODIFIER;SYMBOL=CKAP2L;BIOTYPE=protein_coding;DISTANCE=3078;STRAND=-1;SYMBOL_SOURCE=HGNC;HGNC_ID=26877;AF=0.4557;AFR_AF=0.1808;AMR_AF=0.5591;EAS_AF=0.6925;EUR_AF=0.501;SAS_AF=0.4632
rs13013602	2:113491106-113491106	G	ENSG00000144130	ENST00000327581	Transcript	intron_variant	-	-	-	-	-	rs13013602	IMPACT=MODIFIER;SYMBOL=NT5DC4;BIOTYPE=protein_coding;INTRON=16/16;STRAND=1;SYMBOL_SOURCE=HGNC;HGNC_ID=27678;AF=0.4557;AFR_AF=0.1808;AMR_AF=0.5591;EAS_AF=0.6925;EUR_AF=0.501;SAS_AF=0.4632
rs13013602	2:113491106-113491106	G	ENSG00000169607	ENST00000435431	Transcript	downstream_gene_variant	-	-	-	-	-	rs13013602	IMPACT=MODIFIER;SYMBOL=CKAP2L;BIOTYPE=nonsense_mediated_decay;DISTANCE=4338;STRAND=-1;SYMBOL_SOURCE=HGNC;HGNC_ID=26877;AF=0.4557;AFR_AF=0.1808;AMR_AF=0.5591;EAS_AF=0.6925;EUR_AF=0.501;SAS_AF=0.4632
rs13013602	2:113491106-113491106	G	ENSG00000144130	ENST00000491170	Transcript	intron_variant,non_coding_transcript_variant	-	-	-	-	-	rs13013602	IMPACT=MODIFIER;SYMBOL=NT5DC4;BIOTYPE=processed_transcript;INTRON=1/1;STRAND=1;SYMBOL_SOURCE=HGNC;HGNC_ID=27678;AF=0.4557;AFR_AF=0.1808;AMR_AF=0.5591;EAS_AF=0.6925;EUR_AF=0.501;SAS_AF=0.4632
rs13013602	2:113491106-113491106	G	ENSG00000144130	ENST00000497526	Transcript	downstream_gene_variant	-	-	-	-	-	rs13013602	IMPACT=MODIFIER;SYMBOL=NT5DC4;BIOTYPE=processed_transcript;DISTANCE=1856;STRAND=1;SYMBOL_SOURCE=HGNC;HGNC_ID=27678;AF=0.4557;AFR_AF=0.1808;AMR_AF=0.5591;EAS_AF=0.6925;EUR_AF=0.501;SAS_AF=0.4632
rs13013602	2:113491106-113491106	G	ENSG00000169607	ENST00000541405	Transcript	downstream_gene_variant	-	-	-	-	-	rs13013602	IMPACT=MODIFIER;SYMBOL=CKAP2L;BIOTYPE=protein_coding;DISTANCE=2824;STRAND=-1;SYMBOL_SOURCE=HGNC;HGNC_ID=26877;AF=0.4557;AFR_AF=0.1808;AMR_AF=0.5591;EAS_AF=0.6925;EUR_AF=0.501;SAS_AF=0.4632
rs13036237	2:113491186-113491186	C	ENSG00000169607	ENST00000302450	Transcript	downstream_gene_variant	-	-	-	-	-	rs13036237	IMPACT=MODIFIER;SYMBOL=CKAP2L;BIOTYPE=protein_coding;DISTANCE=2998;STRAND=-1;SYMBOL_SOURCE=HGNC;HGNC_ID=26877;AF=0.4233;AFR_AF=0.0552;AMR_AF=0.5519;EAS_AF=0.6925;EUR_AF=0.5089;SAS_AF=0.4642
rs13036237	2:113491186-113491186	T	ENSG00000169607	ENST00000302450	Transcript	downstream_gene_variant	-	-	-	-	-	rs13036237	IMPACT=MODIFIER;SYMBOL=CKAP2L;BIOTYPE=protein_coding;DISTANCE=2998;STRAND=-1;SYMBOL_SOURCE=HGNC;HGNC_ID=26877
rs13036237	2:113491186-113491186	C	ENSG00000144130	ENST00000327581	Transcript	intron_variant	-	-	-	-	-	rs13036237	IMPACT=MODIFIER;SYMBOL=NT5DC4;BIOTYPE=protein_coding;INTRON=16/16;STRAND=1;SYMBOL_SOURCE=HGNC;HGNC_ID=27678;AF=0.4233;AFR_AF=0.0552;AMR_AF=0.5519;EAS_AF=0.6925;EUR_AF=0.5089;SAS_AF=0.4642
rs13036237	2:113491186-113491186	T	ENSG00000144130	ENST00000327581	Transcript	intron_variant	-	-	-	-	-	rs13036237	IMPACT=MODIFIER;SYMBOL=NT5DC4;BIOTYPE=protein_coding;INTRON=16/16;STRAND=1;SYMBOL_SOURCE=HGNC;HGNC_ID=27678
rs13036237	2:113491186-113491186	C	ENSG00000169607	ENST00000435431	Transcript	downstream_gene_variant	-	-	-	-	-	rs13036237	IMPACT=MODIFIER;SYMBOL=CKAP2L;BIOTYPE=nonsense_mediated_decay;DISTANCE=4258;STRAND=-1;SYMBOL_SOURCE=HGNC;HGNC_ID=26877;AF=0.4233;AFR_AF=0.0552;AMR_AF=0.5519;EAS_AF=0.6925;EUR_AF=0.5089;SAS_AF=0.4642
rs13036237	2:113491186-113491186	T	ENSG00000169607	ENST00000435431	Transcript	downstream_gene_variant	-	-	-	-	-	rs13036237	IMPACT=MODIFIER;SYMBOL=CKAP2L;BIOTYPE=nonsense_mediated_decay;DISTANCE=4258;STRAND=-1;SYMBOL_SOURCE=HGNC;HGNC_ID=26877
rs13036237	2:113491186-113491186	C	ENSG00000144130	ENST00000491170	Transcript	intron_variant,non_coding_transcript_variant	-	-	-	-	-	rs13036237	IMPACT=MODIFIER;SYMBOL=NT5DC4;BIOTYPE=processed_transcript;INTRON=1/1;STRAND=1;SYMBOL_SOURCE=HGNC;HGNC_ID=27678;AF=0.4233;AFR_AF=0.0552;AMR_AF=0.5519;EAS_AF=0.6925;EUR_AF=0.5089;SAS_AF=0.4642
rs13036237	2:113491186-113491186	T	ENSG00000144130	ENST00000491170	Transcript	intron_variant,non_coding_transcript_variant	-	-	-	-	-	rs13036237	IMPACT=MODIFIER;SYMBOL=NT5DC4;BIOTYPE=processed_transcript;INTRON=1/1;STRAND=1;SYMBOL_SOURCE=HGNC;HGNC_ID=27678
rs13036237	2:113491186-113491186	C	ENSG00000144130	ENST00000497526	Transcript	downstream_gene_variant	-	-	-	-	-	rs13036237	IMPACT=MODIFIER;SYMBOL=NT5DC4;BIOTYPE=processed_transcript;DISTANCE=1936;STRAND=1;SYMBOL_SOURCE=HGNC;HGNC_ID=27678;AF=0.4233;AFR_AF=0.0552;AMR_AF=0.5519;EAS_AF=0.6925;EUR_AF=0.5089;SAS_AF=0.4642
rs13036237	2:113491186-113491186	T	ENSG00000144130	ENST00000497526	Transcript	downstream_gene_variant	-	-	-	-	-	rs13036237	IMPACT=MODIFIER;SYMBOL=NT5DC4;BIOTYPE=processed_transcript;DISTANCE=1936;STRAND=1;SYMBOL_SOURCE=HGNC;HGNC_ID=27678
rs13036237	2:113491186-113491186	C	ENSG00000169607	ENST00000541405	Transcript	downstream_gene_variant	-	-	-	-	-	rs13036237	IMPACT=MODIFIER;SYMBOL=CKAP2L;BIOTYPE=protein_coding;DISTANCE=2744;STRAND=-1;SYMBOL_SOURCE=HGNC;HGNC_ID=26877;AF=0.4233;AFR_AF=0.0552;AMR_AF=0.5519;EAS_AF=0.6925;EUR_AF=0.5089;SAS_AF=0.4642
rs13036237	2:113491186-113491186	T	ENSG00000169607	ENST00000541405	Transcript	downstream_gene_variant	-	-	-	-	-	rs13036237	IMPACT=MODIFIER;SYMBOL=CKAP2L;BIOTYPE=protein_coding;DISTANCE=2744;STRAND=-1;SYMBOL_SOURCE=HGNC;HGNC_ID=26877
rs17649681	2:113491306-113491306	C	ENSG00000169607	ENST00000302450	Transcript	downstream_gene_variant	-	-	-	-	-	rs17649681	IMPACT=MODIFIER;SYMBOL=CKAP2L;BIOTYPE=protein_coding;DISTANCE=2878;STRAND=-1;SYMBOL_SOURCE=HGNC;HGNC_ID=26877;AF=0.4227;AFR_AF=0.0552;AMR_AF=0.5519;EAS_AF=0.6915;EUR_AF=0.508;SAS_AF=0.4632
rs17649681	2:113491306-113491306	C	ENSG00000144130	ENST00000327581	Transcript	intron_variant	-	-	-	-	-	rs17649681	IMPACT=MODIFIER;SYMBOL=NT5DC4;BIOTYPE=protein_coding;INTRON=16/16;STRAND=1;SYMBOL_SOURCE=HGNC;HGNC_ID=27678;AF=0.4227;AFR_AF=0.0552;AMR_AF=0.5519;EAS_AF=0.6915;EUR_AF=0.508;SAS_AF=0.4632
rs17649681	2:113491306-113491306	C	ENSG00000169607	ENST00000435431	Transcript	downstream_gene_variant	-	-	-	-	-	rs17649681	IMPACT=MODIFIER;SYMBOL=CKAP2L;BIOTYPE=nonsense_mediated_decay;DISTANCE=4138;STRAND=-1;SYMBOL_SOURCE=HGNC;HGNC_ID=26877;AF=0.4227;AFR_AF=0.0552;AMR_AF=0.5519;EAS_AF=0.6915;EUR_AF=0.508;SAS_AF=0.4632
rs17649681	2:113491306-113491306	C	ENSG00000144130	ENST00000491170	Transcript	intron_variant,non_coding_transcript_variant	-	-	-	-	-	rs17649681	IMPACT=MODIFIER;SYMBOL=NT5DC4;BIOTYPE=processed_transcript;INTRON=1/1;STRAND=1;SYMBOL_SOURCE=HGNC;HGNC_ID=27678;AF=0.4227;AFR_AF=0.0552;AMR_AF=0.5519;EAS_AF=0.6915;EUR_AF=0.508;SAS_AF=0.4632
rs17649681	2:113491306-113491306	C	ENSG00000144130	ENST00000497526	Transcript	downstream_gene_variant	-	-	-	-	-	rs17649681	IMPACT=MODIFIER;SYMBOL=NT5DC4;BIOTYPE=processed_transcript;DISTANCE=2056;STRAND=1;SYMBOL_SOURCE=HGNC;HGNC_ID=27678;AF=0.4227;AFR_AF=0.0552;AMR_AF=0.5519;EAS_AF=0.6915;EUR_AF=0.508;SAS_AF=0.4632
rs17649681	2:113491306-113491306	C	ENSG00000169607	ENST00000541405	Transcript	downstream_gene_variant	-	-	-	-	-	rs17649681	IMPACT=MODIFIER;SYMBOL=CKAP2L;BIOTYPE=protein_coding;DISTANCE=2624;STRAND=-1;SYMBOL_SOURCE=HGNC;HGNC_ID=26877;AF=0.4227;AFR_AF=0.0552;AMR_AF=0.5519;EAS_AF=0.6915;EUR_AF=0.508;SAS_AF=0.4632
rs55762606	2:113491379-113491379	A	ENSG00000169607	ENST00000302450	Transcript	downstream_gene_variant	-	-	-	-	-	rs55762606	IMPACT=MODIFIER;SYMBOL=CKAP2L;BIOTYPE=protein_coding;DISTANCE=2805;STRAND=-1;SYMBOL_SOURCE=HGNC;HGNC_ID=26877;AF=0.4191;AFR_AF=0.0424;AMR_AF=0.5504;EAS_AF=0.6925;EUR_AF=0.507;SAS_AF=0.4632
rs55762606	2:113491379-113491379	A	ENSG00000144130	ENST00000327581	Transcript	intron_variant	-	-	-	-	-	rs55762606	IMPACT=MODIFIER;SYMBOL=NT5DC4;BIOTYPE=protein_coding;INTRON=16/16;STRAND=1;SYMBOL_SOURCE=HGNC;HGNC_ID=27678;AF=0.4191;AFR_AF=0.0424;AMR_AF=0.5504;EAS_AF=0.6925;EUR_AF=0.507;SAS_AF=0.4632
rs55762606	2:113491379-113491379	A	ENSG00000169607	ENST00000435431	Transcript	downstream_gene_variant	-	-	-	-	-	rs55762606	IMPACT=MODIFIER;SYMBOL=CKAP2L;BIOTYPE=nonsense_mediated_decay;DISTANCE=4065;STRAND=-1;SYMBOL_SOURCE=HGNC;HGNC_ID=26877;AF=0.4191;AFR_AF=0.0424;AMR_AF=0.5504;EAS_AF=0.6925;EUR_AF=0.507;SAS_AF=0.4632
rs55762606	2:113491379-113491379	A	ENSG00000144130	ENST00000491170	Transcript	intron_variant,non_coding_transcript_variant	-	-	-	-	-	rs55762606	IMPACT=MODIFIER;SYMBOL=NT5DC4;BIOTYPE=processed_transcript;INTRON=1/1;STRAND=1;SYMBOL_SOURCE=HGNC;HGNC_ID=27678;AF=0.4191;AFR_AF=0.0424;AMR_AF=0.5504;EAS_AF=0.6925;EUR_AF=0.507;SAS_AF=0.4632
rs55762606	2:113491379-113491379	A	ENSG00000144130	ENST00000497526	Transcript	downstream_gene_variant	-	-	-	-	-	rs55762606	IMPACT=MODIFIER;SYMBOL=NT5DC4;BIOTYPE=processed_transcript;DISTANCE=2129;STRAND=1;SYMBOL_SOURCE=HGNC;HGNC_ID=27678;AF=0.4191;AFR_AF=0.0424;AMR_AF=0.5504;EAS_AF=0.6925;EUR_AF=0.507;SAS_AF=0.4632
rs55762606	2:113491379-113491379	A	ENSG00000169607	ENST00000541405	Transcript	downstream_gene_variant	-	-	-	-	-	rs55762606	IMPACT=MODIFIER;SYMBOL=CKAP2L;BIOTYPE=protein_coding;DISTANCE=2551;STRAND=-1;SYMBOL_SOURCE=HGNC;HGNC_ID=26877;AF=0.4191;AFR_AF=0.0424;AMR_AF=0.5504;EAS_AF=0.6925;EUR_AF=0.507;SAS_AF=0.4632
rs13019249	2:113491565-113491565	G	ENSG00000169607	ENST00000302450	Transcript	downstream_gene_variant	-	-	-	-	-	rs13019249	IMPACT=MODIFIER;SYMBOL=CKAP2L;BIOTYPE=protein_coding;DISTANCE=2619;STRAND=-1;SYMBOL_SOURCE=HGNC;HGNC_ID=26877;AF=0.4229;AFR_AF=0.0552;AMR_AF=0.5519;EAS_AF=0.6925;EUR_AF=0.508;SAS_AF=0.4632
rs13019249	2:113491565-113491565	G	ENSG00000144130	ENST00000327581	Transcript	intron_variant	-	-	-	-	-	rs13019249	IMPACT=MODIFIER;SYMBOL=NT5DC4;BIOTYPE=protein_coding;INTRON=16/16;STRAND=1;SYMBOL_SOURCE=HGNC;HGNC_ID=27678;AF=0.4229;AFR_AF=0.0552;AMR_AF=0.5519;EAS_AF=0.6925;EUR_AF=0.508;SAS_AF=0.4632
rs13019249	2:113491565-113491565	G	ENSG00000169607	ENST00000435431	Transcript	downstream_gene_variant	-	-	-	-	-	rs13019249	IMPACT=MODIFIER;SYMBOL=CKAP2L;BIOTYPE=nonsense_mediated_decay;DISTANCE=3879;STRAND=-1;SYMBOL_SOURCE=HGNC;HGNC_ID=26877;AF=0.4229;AFR_AF=0.0552;AMR_AF=0.5519;EAS_AF=0.6925;EUR_AF=0.508;SAS_AF=0.4632
rs13019249	2:113491565-113491565	G	ENSG00000144130	ENST00000491170	Transcript	intron_variant,non_coding_transcript_variant	-	-	-	-	-	rs13019249	IMPACT=MODIFIER;SYMBOL=NT5DC4;BIOTYPE=processed_transcript;INTRON=1/1;STRAND=1;SYMBOL_SOURCE=HGNC;HGNC_ID=27678;AF=0.4229;AFR_AF=0.0552;AMR_AF=0.5519;EAS_AF=0.6925;EUR_AF=0.508;SAS_AF=0.4632
rs13019249	2:113491565-113491565	G	ENSG00000144130	ENST00000497526	Transcript	downstream_gene_variant	-	-	-	-	-	rs13019249	IMPACT=MODIFIER;SYMBOL=NT5DC4;BIOTYPE=processed_transcript;DISTANCE=2315;STRAND=1;SYMBOL_SOURCE=HGNC;HGNC_ID=27678;AF=0.4229;AFR_AF=0.0552;AMR_AF=0.5519;EAS_AF=0.6925;EUR_AF=0.508;SAS_AF=0.4632
rs13019249	2:113491565-113491565	G	ENSG00000169607	ENST00000541405	Transcript	downstream_gene_variant	-	-	-	-	-	rs13019249	IMPACT=MODIFIER;SYMBOL=CKAP2L;BIOTYPE=protein_coding;DISTANCE=2365;STRAND=-1;SYMBOL_SOURCE=HGNC;HGNC_ID=26877;AF=0.4229;AFR_AF=0.0552;AMR_AF=0.5519;EAS_AF=0.6925;EUR_AF=0.508;SAS_AF=0.4632
rs4261731	2:113494520-113494520	C	ENSG00000169607	ENST00000302450	Transcript	3_prime_UTR_variant	4197	-	-	-	-	rs4261731	IMPACT=MODIFIER;SYMBOL=CKAP2L;BIOTYPE=protein_coding;EXON=9/9;STRAND=-1;SYMBOL_SOURCE=HGNC;HGNC_ID=26877;AF=0.4181;AFR_AF=0.0424;AMR_AF=0.5504;EAS_AF=0.6885;EUR_AF=0.507;SAS_AF=0.4622
rs4261731	2:113494520-113494520	C	ENSG00000144130	ENST00000327581	Transcript	intron_variant	-	-	-	-	-	rs4261731	IMPACT=MODIFIER;SYMBOL=NT5DC4;BIOTYPE=protein_coding;INTRON=16/16;STRAND=1;SYMBOL_SOURCE=HGNC;HGNC_ID=27678;AF=0.4181;AFR_AF=0.0424;AMR_AF=0.5504;EAS_AF=0.6885;EUR_AF=0.507;SAS_AF=0.4622
rs4261731	2:113494520-113494520	C	ENSG00000169607	ENST00000435431	Transcript	downstream_gene_variant	-	-	-	-	-	rs4261731	IMPACT=MODIFIER;SYMBOL=CKAP2L;BIOTYPE=nonsense_mediated_decay;DISTANCE=924;STRAND=-1;SYMBOL_SOURCE=HGNC;HGNC_ID=26877;AF=0.4181;AFR_AF=0.0424;AMR_AF=0.5504;EAS_AF=0.6885;EUR_AF=0.507;SAS_AF=0.4622
rs4261731	2:113494520-113494520	C	ENSG00000144130	ENST00000491170	Transcript	intron_variant,non_coding_transcript_variant	-	-	-	-	-	rs4261731	IMPACT=MODIFIER;SYMBOL=NT5DC4;BIOTYPE=processed_transcript;INTRON=1/1;STRAND=1;SYMBOL_SOURCE=HGNC;HGNC_ID=27678;AF=0.4181;AFR_AF=0.0424;AMR_AF=0.5504;EAS_AF=0.6885;EUR_AF=0.507;SAS_AF=0.4622
rs4261731	2:113494520-113494520	C	ENSG00000169607	ENST00000541405	Transcript	3_prime_UTR_variant	4147	-	-	-	-	rs4261731	IMPACT=MODIFIER;SYMBOL=CKAP2L;BIOTYPE=protein_coding;EXON=9/9;STRAND=-1;SYMBOL_SOURCE=HGNC;HGNC_ID=26877;AF=0.4181;AFR_AF=0.0424;AMR_AF=0.5504;EAS_AF=0.6885;EUR_AF=0.507;SAS_AF=0.4622
[truncated: 261 more rows]
