# Supplementary material for: Variants in the fetal genome near pro-inflammatory cytokine genes on 2q13 associate with gestational duration
Source: Nat Commun. 2019 Sep 2;10:3927. doi: 10.1038/s41467-019-11881-8 (PMC6718389; doi:10.1038/s41467-019-11881-8)
Supplement: Supplementary file 7 — Supplementary Data 4 [file 41467_2019_11881_MOESM7_ESM.xlsx]

## Sheet: Single variant associations
CHR:POS	SNP	A0 (Non-effect allele)	A1 (Effect allele)	MAF	AC	R2	BETA	SE	P	BETA_COND	SE_COND	P_COND
2:113251910	rs139198884	G	A	0.001877	69	0.00100414	0.31098	0.11317	0.0060017	0.2966	0.11318	0.0087839
2:113332692	rs151127933	A	G	8.16e-05	3	1.43371e-06	1.4566	0.54186	0.0071925	1.4584	0.54163	0.0070962
2:113343917	2:113343917:C:T	C	T	8.16e-05	3	5.36715e-05	-1.4559	0.54191	0.0072265	-1.4396	0.54169	0.0078796
2:113479614	rs13386452	G	A	0.4216	21266	0.282277	-0.025583	0.0099157	0.0098848	-0.0058418	0.011663	0.61647
2:113498566	rs3811040	A	G	0.4754	19286	0.954845	0.036706	0.0098195	0.00018597	-0.037524	0.040198	0.35059
2:113520129	rs36093393	G	A	0.08663	3185	0.081158	0.054286	0.017366	0.0017748	0.03709	0.018109	0.040553
2:113890340	2:113890340:C:T	C	T	8.16e-05	3	1.43371e-06	1.43	0.54181	0.0083134	1.4333	0.54158	0.0081388

## Sheet: Gene-based associations
CHR	START	END	GENE_ID	FRAC_WITH_RARE	NUM_ALL_VARS	NUM_PASS_VARS	NUM_SINGLE_VARS	PVALUE	STATRHO
2	113060834	113089971	2:113060834-113089971_ZC3H6	0.067294	60	44	25	0.26529	1
2	113138444	113174866	2:113138444-113174866_RGPD8	0.01001	5	4	0	0.32336	0
2	113243505	113286305	2:113243505-113286305_TTL	0.033837	18	12	4	0.07522	1
2	113300150	113333296	2:113300150-113333296_POLR1B	0.010771	75	58	28	0.53981	0
2	113343553	113343917	2:113343553-113343917_CHCHD5	0.0034817	21	17	7	0.27051	1
2	113404422	113420540	2:113404422-113420540_SLC20A1	0.0068545	39	34	17	0.66877	0
2	113479123	113500016	2:113479123-113500016_NT5DC4	0.021597	32	30	10	0.45717	0
2	113496453	113522166	2:113496453-113522166_CKAP2L	0.15385	78	52	25	0.44204	0
2	113532648	113541332	2:113532648-113541332_IL1A	0.0084866	19	16	7	0.31322	0
2	113587982	113593785	2:113587982-113593785_IL1B	0.002176	20	17	12	0.29845	1
2	113671384	113676381	2:113671384-113676381_IL37	0.0021216	22	15	7	0.49524	1
2	113736234	113742588	2:113736234-113742588_IL36G	0.001904	12	12	2	0.16108	1
2	113763551	113765587	2:113763551-113765587_IL36A	0.044065	20	16	7	0.15444	1
2	113780255	113789274	2:113780255-113789274_IL36B	0.048635	25	19	11	0.47328	1
2	113817020	113820187	2:113817020-113820187_IL36RN	0.018932	21	17	7	0.32261	1
2	113831917	113832913	2:113831917-113832913_IL1F10	0.016756	25	19	9	0.11145	0
2	113875599	113890443	2:113875599-113890443_IL1RN	0.0029377	25	16	5	0.42428	1
2	113940052	113958988	2:113940052-113958988_PSD4	0.076379	114	84	39	0.7747	1
