# Supplementary material for: Variants in the fetal genome near pro-inflammatory cytokine genes on 2q13 associate with gestational duration
Source: Nat Commun. 2019 Sep 2;10:3927. doi: 10.1038/s41467-019-11881-8 (PMC6718389; doi:10.1038/s41467-019-11881-8)
Supplement: Supplementary file 8 — Supplementary Data 5 [file 41467_2019_11881_MOESM8_ESM.xlsx]

## Sheet: Fetal and maternal results
CHR	POS	SNP	Effect Allele	Non Effect Allele	Fetal results			Maternal results
					Beta	Beta (days)	P	Beta (days)	P
1	22470407	rs56318008	T	C	0.0263	0.2277	5,37E−05	1.05	5,57E−10
3	123068359	rs4383453	A	G	-0.0167	-0.1665	0.005492	-0.808	5,51E−08
3	127881613	rs2955117	A	G	0.0103	0.1404	0.0491	0.911	2,91E−12
5	157895049	rs2963463	T	C	-0.0265	-0.2067	1,18E−06	-1.29	1,77E−22
Note:
Six loci were reported in the maternal GWAS (Zhang et al. 2017, PubMed ID: 28877031), but two of them are on chromosome X, which was not analyzed in the current study.
The fetal effect estimates in days are based on 51,357 infants from the iPSYCH study.

## Sheet: Mother-child pair results
SNP_Effect/Other Allele	Study	N	Fetal effect (unadjusted for maternal genotype)		Fetal effect (adjusted for maternal genotype)		Maternal effect (unadjusted for fetal genotype)		Maternal effect (adjusted for fetal genotype)
			Beta (95% CI)	P	Beta (95% CI)	P	Beta (95% CI)	P	Beta (95% CI)	P
rs56318008_T/C	MoBa_HARVEST	6362	-0.0395(-0.087,0.0081)	0.1	-0.0554(-0.1096,-0.0011)	0.05	0.0066(-0.0413,0.0546)	0.79	0.0334(-0.0213,0.0881)	0.23
rs56318008_T/C	MoBa_2008	854	0.0717(-0.0575,0.2008)	0.28	-0.0223(-0.1695,0.1248)	0.77	0.1854(0.055,0.3159)	0.01	0.1964(0.0471,0.3457)	0.01
rs56318008_T/C	ALSPAC	4305	-0.0045(-0.0629,0.054)	0.88	-0.0564(-0.1244,0.0115)	0.1	0.0749(0.015,0.1347)	0.01	0.1044(0.0348,0.1739)	0.0033
rs56318008_T/C	EFSOCH	656	0.0481(-0.1119,0.2082)	0.56	-0.015(-0.2038,0.1737)	0.88	0.1032(-0.0454,0.2518)	0.17	0.1106(-0.0649,0.2861)	0.22
rs56318008_T/C	BiB	1182	0.0733(-0.0401,0.1868)	0.21	0.03(-0.0959,0.156)	0.64	0.1145(-0.0008,0.2299)	0.05	0.1012(-0.0269,0.2294)	0.12
rs56318008_T/C	FIN	833	0.084(-0.0426,0.2106)	0.19	0.0693(-0.0732,0.2119)	0.34	0.0644(-0.0635,0.1924)	0.32	0.0323(-0.1118,0.1763)	0.66
rs56318008_T/C	DNBC	1396	-0.0018(-0.1046,0.101)	0.97	-0.0039(-0.123,0.1152)	0.95	0.0023(-0.1056,0.1102)	0.97	0.0044(-0.1207,0.1294)	0.95
rs56318008_T/C	All combined	15588	-0.0017(-0.0323,0.0289)	0.91	-0.0338(-0.0689,0.0013)	0.06	0.0501(0.0191,0.0811)	0.001539	0.0672(0.0317,0.1027)	0.000213
rs4383453_A/G	MoBa_HARVEST	6362	0.0005(-0.0454,0.0464)	0.98	0.0021(-0.051,0.0553)	0.94	-0.0022(-0.048,0.0437)	0.93	-0.0032(-0.0563,0.0499)	0.91
rs4383453_A/G	MoBa_2008	854	0.0411(-0.076,0.1582)	0.49	0.0582(-0.0812,0.1976)	0.41	-0.0001(-0.1219,0.1218)	1	-0.0328(-0.1778,0.1121)	0.66
rs4383453_A/G	ALSPAC	4305	-0.0162(-0.0694,0.037)	0.55	-0.0144(-0.076,0.0471)	0.65	-0.0108(-0.0642,0.0426)	0.69	-0.0035(-0.0653,0.0583)	0.91
rs4383453_A/G	EFSOCH	656	0.0243(-0.1208,0.1693)	0.74	0.0401(-0.1252,0.2055)	0.63	-0.0133(-0.1519,0.1253)	0.85	-0.0317(-0.1897,0.1263)	0.69
rs4383453_A/G	BiB	1182	-0.019(-0.1212,0.0831)	0.71	0.0008(-0.1147,0.1163)	0.99	-0.0422(-0.1444,0.06)	0.42	-0.0426(-0.1581,0.073)	0.47
rs4383453_A/G	FIN	833	-0.0371(-0.148,0.0737)	0.51	-0.0204(-0.1484,0.1075)	0.75	-0.0424(-0.15,0.0653)	0.44	-0.0324(-0.1567,0.0918)	0.61
rs4383453_A/G	DNBC	1396	-0.0072(-0.0973,0.0829)	0.88	0.0298(-0.0746,0.1341)	0.58	-0.0597(-0.1519,0.0326)	0.21	-0.0751(-0.182,0.0318)	0.17
rs4383453_A/G	All combined	15588	-0.0057(-0.0339,0.0225)	0.69	0.0032(-0.0295,0.0359)	0.85	-0.0162(-0.0446,0.0122)	0.26	-0.018(-0.0507,0.0147)	0.28
rs2955117_A/G	MoBa_HARVEST	6362	-0.0103(-0.0487,0.028)	0.6	-0.012(-0.0562,0.0321)	0.59	-0.0025(-0.0412,0.0361)	0.9	0.0034(-0.041,0.0479)	0.88
rs2955117_A/G	MoBa_2008	854	0.1285(0.024,0.2329)	0.02	0.1341(0.0132,0.2549)	0.03	0.0563(-0.0487,0.1612)	0.29	-0.0112(-0.1322,0.1099)	0.86
rs2955117_A/G	ALSPAC	4305	-0.0125(-0.0595,0.0345)	0.6	-0.0292(-0.0834,0.025)	0.29	0.019(-0.028,0.066)	0.43	0.0335(-0.0207,0.0876)	0.23
rs2955117_A/G	EFSOCH	656	0.0184(-0.1004,0.1373)	0.76	0.0159(-0.1227,0.1544)	0.82	0.0135(-0.1086,0.1355)	0.83	0.0051(-0.1372,0.1474)	0.94
rs2955117_A/G	BiB	1182	-0.147(-0.2388,-0.0553)	0.001724	-0.1897(-0.2947,-0.0846)	0.000418	-0.0052(-0.0964,0.086)	0.91	0.0864(-0.0176,0.1903)	0.1
rs2955117_A/G	FIN	833	0.0379(-0.0623,0.1382)	0.46	0.0617(-0.0533,0.1767)	0.29	-0.0185(-0.1192,0.0822)	0.72	-0.0488(-0.1643,0.0667)	0.41
rs2955117_A/G	DNBC	1396	0.0164(-0.065,0.0978)	0.69	-0.0497(-0.1441,0.0446)	0.3	0.1074(0.0239,0.1908)	0.01	0.1334(0.0364,0.2304)	0.01
rs2955117_A/G	All combined	15588	-0.0065(-0.031,0.018)	0.6	-0.0193(-0.0475,0.0089)	0.18	0.0157(-0.009,0.0404)	0.21	0.0251(-0.0033,0.0535)	0.08
rs2963463_T/C	MoBa_HARVEST	6362	-0.0525(-0.0917,-0.0134)	0.01	-0.0258(-0.0705,0.0189)	0.26	-0.0677(-0.1068,-0.0286)	0.00069	-0.0552(-0.0999,-0.0106)	0.02
rs2963463_T/C	MoBa_2008	854	0.0574(-0.0515,0.1662)	0.3	0.0901(-0.039,0.2191)	0.17	-0.0121(-0.1178,0.0935)	0.82	-0.0591(-0.1842,0.0661)	0.36
rs2963463_T/C	ALSPAC	4305	-0.04(-0.0871,0.0071)	0.1	-0.0059(-0.0603,0.0485)	0.83	-0.0706(-0.1174,-0.0238)	0.0031	-0.0676(-0.1218,-0.0135)	0.01
rs2963463_T/C	EFSOCH	656	-0.1182(-0.2411,0.0047)	0.06	-0.0756(-0.2173,0.0662)	0.3	-0.1215(-0.2428,-0.0003)	0.05	-0.0843(-0.2242,0.0556)	0.24
rs2963463_T/C	BiB	1182	-0.1084(-0.2047,-0.0122)	0.03	-0.0932(-0.2007,0.0144)	0.09	-0.0743(-0.1688,0.0202)	0.12	-0.0336(-0.1391,0.0718)	0.53
rs2963463_T/C	FIN	833	-0.0612(-0.1727,0.0504)	0.28	-0.0849(-0.2184,0.0486)	0.21	-0.0035(-0.1203,0.1134)	0.95	0.0453(-0.0944,0.185)	0.53
rs2963463_T/C	DNBC	1396	-0.0394(-0.1241,0.0453)	0.36	-0.0635(-0.1613,0.0343)	0.2	0.0159(-0.0655,0.0973)	0.7	0.0464(-0.0476,0.1403)	0.33
rs2963463_T/C	All combined	15588	-0.049(-0.0741,-0.0239)	0.000136	-0.0274(-0.0564,0.0016)	0.06	-0.0574(-0.0823,-0.0325)	6.66e-06	-0.0448(-0.0736,-0.016)	0.002221
