# Supplementary material for: Variants in the fetal genome near pro-inflammatory cytokine genes on 2q13 associate with gestational duration
Source: Nat Commun. 2019 Sep 2;10:3927. doi: 10.1038/s41467-019-11881-8 (PMC6718389; doi:10.1038/s41467-019-11881-8)
Supplement: Supplementary file 9 — Supplementary Data 6 [file 41467_2019_11881_MOESM9_ESM.xlsx]

## Sheet: Fetal unadj. correlations
Trait	PMID	Category	rg	se	z	P	h2_obs	h2_obs_se	h2_int	h2_int_se	gcov_int	gcov_int_se
Birth weight of first child	0	ukbb	0.2833	0.0497	5.6957	1.2288e-08	0.1083	0.0065	1.0243	0.0099	0.0022	0.0055
Transport type for commuting to job workplace: Cycle	0	ukbb	0.3362	0.0649	5.1826	2.1885e-07	0.0315	0.0033	1.0159	0.0076	-0.0121	0.0049
Birth weight	0	ukbb	0.2062	0.0448	4.6045	4.135e-06	0.1084	0.0061	1.0512	0.0138	0.0021	0.0054
Overall health rating	0	ukbb	-0.1664	0.0367	-4.5397	5.6342e-06	0.0995	0.0031	1.0631	0.0106	0.0136	0.0054
Qualifications: A levels/AS levels or equivalent	0	ukbb	0.1755	0.04	4.3914	1.1263e-05	0.0966	0.0036	1.0539	0.0117	-0.0064	0.0058
Years of schooling 2016	27225129	education	0.1553	0.036	4.3186	1.5704e-05	0.1268	0.0044	0.9277	0.0102	-0.0072	0.0051
Health satisfaction	0	ukbb	-0.234	0.0555	-4.2184	2.4601e-05	0.0827	0.0053	1.0069	0.0076	0.0131	0.005
Shortness of breath walking on level ground	0	ukbb	-0.2799	0.0679	-4.1204	3.7819e-05	0.049	0.0052	1.0081	0.0065	0.0069	0.0044
Average weekly red wine intake	0	ukbb	0.1942	0.0495	3.9258	8.6435e-05	0.0566	0.0034	1.0125	0.0074	-0.0059	0.0047
Job involves mainly walking or standing	0	ukbb	-0.1841	0.0481	-3.8299	0.0001	0.0797	0.0045	1.032	0.0091	0.0122	0.005
Qualifications: None of the above	0	ukbb	-0.1491	0.0395	-3.7733	0.0002	0.0974	0.0039	1.0672	0.0116	0.0104	0.0053
Ever used hormone-replacement therapy (HRT)	0	ukbb	-0.2101	0.0581	-3.6142	0.0003	0.0405	0.0033	1	0.0072	0.0057	0.0045
Years of schooling (proxy cognitive performance)	25201988	education	0.1898	0.0545	3.48	0.0005	0.1069	0.0074	1.0267	0.0092	-0.0114	0.0055
Years of schooling 2013	23722424	education	0.1906	0.0554	3.4408	0.0006	0.0842	0.0063	1.0191	0.009	-0.0093	0.0054
Qualifications: Other professional qualifications eg: nursing_ teaching	0	ukbb	0.1581	0.0464	3.405	0.0007	0.0473	0.0025	1.0255	0.0092	-0.0068	0.0048
Medication for pain relief_ constipation_ heartburn: None of the above	0	ukbb	0.1334	0.0393	3.3961	0.0007	0.0543	0.0027	1.0293	0.0088	0.0002	0.005
Number of treatments/medications taken	0	ukbb	-0.1377	0.0418	-3.2939	0.001	0.0605	0.0026	1.0323	0.009	0.0018	0.005
Comparative body size at age 10	0	ukbb	0.0946	0.0293	3.2287	0.0012	0.1456	0.0089	1.0164	0.0166	-0.0031	0.0054
Alcohol usually taken with meals	0	ukbb	0.139	0.0434	3.2025	0.0014	0.1103	0.0053	1.0584	0.0091	-0.0089	0.0051
College completion	23722424	education	0.1804	0.0578	3.1197	0.0018	0.0792	0.0057	1.0211	0.0088	-0.0085	0.0058
Current employment status: Unable to work because of sickness or disability	0	ukbb	-0.1898	0.0607	-3.1284	0.0018	0.0245	0.0019	1.0177	0.0073	0.0033	0.0049
Number of full brothers	0	ukbb	-0.2047	0.066	-3.1	0.0019	0.0188	0.0018	1.0276	0.0075	0.005	0.0048
Qualifications: O levels/GCSEs or equivalent	0	ukbb	0.1372	0.0447	3.0707	0.0021	0.0484	0.0025	1.0172	0.0093	-0.0068	0.0049
Taking other prescription medications	0	ukbb	-0.1509	0.0499	-3.0249	0.0025	0.0432	0.0022	1.017	0.0085	0.0027	0.0051
Age completed full time education	0	ukbb	0.1312	0.0436	3.0084	0.0026	0.0842	0.0045	1.0638	0.0094	-0.0072	0.005
Average weekly champagne plus white wine intake	0	ukbb	0.1866	0.0619	3.0155	0.0026	0.0306	0.0026	1.0408	0.0078	-0.0088	0.0048
Qualifications: College or University degree	0	ukbb	0.108	0.0361	2.9897	0.0028	0.1681	0.0053	1.1174	0.0134	0.0003	0.0063
Types of physical activity in last 4 weeks: Walking for pleasure (not as a means of transport)	0	ukbb	0.1694	0.0574	2.9497	0.0032	0.0373	0.002	1.0406	0.0072	-0.0102	0.0054
Age at last live birth	0	ukbb	0.1609	0.0551	2.9216	0.0035	0.0881	0.0058	1.0175	0.0083	-0.0024	0.0047
Usual walking pace	0	ukbb	0.1178	0.0405	2.9052	0.0037	0.0782	0.0028	1.0273	0.0097	-0.0077	0.0054
Pain type(s) experienced in last month: Neck or shoulder pain	0	ukbb	-0.1493	0.0514	-2.9057	0.0037	0.0331	0.0019	1.0245	0.0074	0.0068	0.0054
Job involves heavy manual or physical work	0	ukbb	-0.13	0.0451	-2.8813	0.004	0.0866	0.0045	1.0375	0.0088	0.0049	0.005
Mouth/teeth dental problems: Loose teeth	0	ukbb	-0.2016	0.07	-2.8778	0.004	0.0145	0.0017	1.0112	0.007	0.0083	0.0049
Current employment status: Doing unpaid or voluntary work	0	ukbb	0.2503	0.0881	2.8402	0.0045	0.009	0.0014	1.009	0.0062	-0.0077	0.0045
Diagnoses - main ICD10: R07 Pain in throat and chest	0	ukbb	-0.1779	0.064	-2.7792	0.0054	0.0163	0.0017	1.0055	0.0076	0.0059	0.0049
Job involves shift work	0	ukbb	-0.1714	0.0621	-2.7588	0.0058	0.0308	0.0028	1.0017	0.0067	0.0061	0.0043
Doctor diagnosed hayfever or allergic rhinitis	0	ukbb	0.1642	0.0609	2.6981	0.007	0.0785	0.0091	1.009	0.0081	-0.0093	0.0047
Types of transport used (excluding work): Cycle	0	ukbb	0.1525	0.0566	2.6959	0.007	0.0247	0.0018	1.0259	0.0068	-0.0065	0.0049
Number of full sisters	0	ukbb	-0.1782	0.0679	-2.6228	0.0087	0.0187	0.0018	1.0399	0.0067	0.0151	0.0049
Neck/shoulder pain for 3+ months	0	ukbb	-0.2931	0.1137	-2.5774	0.01	0.0209	0.0062	1.0086	0.0074	0.0066	0.0044
Medication for pain relief_ constipation_ heartburn: Paracetamol	0	ukbb	-0.1141	0.0446	-2.5592	0.0105	0.043	0.0024	1.0269	0.0083	-0.0009	0.0048
Types of transport used (excluding work): Walk	0	ukbb	0.1299	0.0508	2.5583	0.0105	0.033	0.0023	1.0352	0.0087	-0.0043	0.0047
Pain type(s) experienced in last month: None of the above	0	ukbb	0.1106	0.0433	2.5553	0.0106	0.0552	0.0027	1.0368	0.0086	-0.0034	0.0047
Birth weight	27680694	anthropometric	0.1353	0.053	2.5523	0.0107	0.1023	0.0067	1.0419	0.0097	0.0212	0.0048
Why stopped smoking: Health precaution	0	ukbb	0.1816	0.0713	2.5482	0.0108	0.0549	0.0062	0.9982	0.0065	-0.0056	0.0046
Intelligence	28530673	cognitive	0.1286	0.0508	2.5286	0.0115	0.1889	0.0102	1.0094	0.0081	-0.0024	0.0046
Mood swings	0	ukbb	-0.0958	0.0381	-2.5143	0.0119	0.071	0.0033	1.0177	0.0097	0.0016	0.0048
Triglycerides in very small VLDL	27005778	metabolites	-0.2408	0.0964	-2.4972	0.0125	0.1405	0.036	0.9977	0.0096	0.0103	0.0044
Cancer code_ self-reported: malignant melanoma	0	ukbb	0.3326	0.1338	2.4859	0.0129	0.005	0.0015	0.9934	0.0062	-0.0117	0.0044
Time spent using computer	0	ukbb	0.1028	0.0415	2.4783	0.0132	0.0961	0.0042	1.0447	0.0093	-0.0048	0.0053
Long-standing illness_ disability or infirmity	0	ukbb	-0.1102	0.0445	-2.4774	0.0132	0.05	0.0024	1.0274	0.0087	0.0056	0.0052
Fluid intelligence score	0	ukbb	0.1046	0.0423	2.4711	0.0135	0.2376	0.0107	1.0428	0.0102	-0.0017	0.0057
Impedance of arm (left)	0	ukbb	0.0778	0.0323	2.4067	0.0161	0.2333	0.0082	1.0969	0.0214	-0.0099	0.0067
Mothers age at death	0	ukbb	0.1645	0.0689	2.3866	0.017	0.024	0.0032	1.0295	0.008	-0.0023	0.0046
Diagnoses - main ICD10: R04 Haemorrhage from respiratory passages	0	ukbb	-0.3501	0.1482	-2.3622	0.0182	0.0027	0.0014	0.9968	0.0064	0.0028	0.0045
Non-cancer illness code_ self-reported: hayfever/allergic rhinitis	0	ukbb	0.1426	0.0607	2.3476	0.0189	0.0231	0.0025	1.0178	0.0086	-0.0102	0.0047
Noisy workplace	0	ukbb	-0.1424	0.0608	-2.3438	0.0191	0.0619	0.0056	1.028	0.0073	0.0078	0.005
Age at first live birth	0	ukbb	0.107	0.0457	2.3381	0.0194	0.1662	0.0074	1.047	0.009	8.4755e-05	0.0054
Vitamin and mineral supplements: Vitamin C	0	ukbb	-0.1743	0.0749	-2.3254	0.0201	0.0132	0.0017	0.9986	0.0074	0.0002	0.0047
Drive faster than motorway speed limit	0	ukbb	0.1005	0.0433	2.3196	0.0204	0.0565	0.0029	1.0303	0.0088	-0.0038	0.0049
Childhood IQ	23358156	education	0.2113	0.0917	2.3046	0.0212	0.2752	0.045	1.0018	0.0092	-0.0042	0.0059
Concentration of very small VLDL particles	27005778	metabolites	-0.2491	0.1085	-2.2955	0.0217	0.118	0.0357	1.0047	0.0122	0.0118	0.0044
Illnesses of mother: Heart disease	0	ukbb	-0.1437	0.0628	-2.2905	0.022	0.0156	0.0018	1.0112	0.0068	0.0064	0.0044
Ever stopped smoking for 6+ months	0	ukbb	-0.2667	0.1168	-2.283	0.0224	0.0199	0.0053	1.0005	0.0067	0.0041	0.0047
Hip circumference	25673412	anthropometric	0.0966	0.0426	2.2655	0.0235	0.1274	0.0058	0.8604	0.008	-0.0049	0.0043
Non-cancer illness code_ self-reported: depression	0	ukbb	-0.1436	0.0637	-2.2555	0.0241	0.0186	0.0017	0.9997	0.0071	0.002	0.0043
Impedance of arm (right)	0	ukbb	0.0732	0.0329	2.2258	0.026	0.2369	0.0082	1.0802	0.0218	-0.0075	0.0068
Time spent watching television (TV)	0	ukbb	-0.0847	0.0385	-2.2009	0.0277	0.0994	0.0039	1.0562	0.0108	-0.0029	0.0056
Exposure to tobacco smoke outside home	0	ukbb	-0.1238	0.0565	-2.1895	0.0286	0.0316	0.0024	1.0205	0.0084	0.0008	0.0049
Fractured bone site(s): Arm	0	ukbb	0.2349	0.1078	2.1802	0.0292	0.0052	0.0015	0.9968	0.0069	-0.0064	0.0046
Frequency of depressed mood in last 2 weeks	0	ukbb	-0.0927	0.0429	-2.1617	0.0306	0.0424	0.0028	1.0112	0.0084	-0.0013	0.0049
Medication for cholesterol_ blood pressure_ diabetes_ or take exogenous hormones: Blood pressure medication	0	ukbb	-0.0869	0.0402	-2.1593	0.0308	0.105	0.0068	1.032	0.0119	0.0046	0.0048
Concentration of small VLDL particles	27005778	metabolites	-0.1939	0.0902	-2.1493	0.0316	0.1521	0.0366	0.9896	0.0078	0.0093	0.0043
Types of physical activity in last 4 weeks: None of the above	0	ukbb	-0.1319	0.0616	-2.1422	0.0322	0.0242	0.0018	1.0166	0.0073	0.001	0.0052
Loneliness_ isolation	0	ukbb	-0.091	0.0426	-2.1353	0.0327	0.038	0.0022	1.0227	0.0077	-0.0005	0.0045
Alcohol intake frequency.	0	ukbb	-0.0899	0.0422	-2.1331	0.0329	0.0835	0.004	1.0447	0.0104	-0.0032	0.0053
Pain type(s) experienced in last month: Headache	0	ukbb	-0.0879	0.0412	-2.1338	0.0329	0.0449	0.0027	1.0045	0.0094	0.0048	0.0043
Phospholipids in small VLDL	27005778	metabolites	-0.1987	0.0937	-2.1207	0.034	0.1183	0.0343	0.9977	0.0084	0.0093	0.0043
Current tobacco smoking	0	ukbb	-0.0958	0.0453	-2.1137	0.0345	0.0551	0.0027	1.0138	0.0092	0.0016	0.0051
Total lipids in small VLDL	27005778	metabolites	-0.1977	0.0937	-2.1102	0.0348	0.1462	0.0369	0.9912	0.008	0.0093	0.0044
Hair/balding pattern: Pattern 2	0	ukbb	-0.1154	0.0547	-2.1106	0.0348	0.0516	0.0065	1.0348	0.0134	-0.0015	0.0049
Medication for cholesterol_ blood pressure_ diabetes_ or take exogenous hormones: None of the above	0	ukbb	0.0971	0.0462	2.1028	0.0355	0.0663	0.0044	1.0174	0.0087	-0.0004	0.0046
Triglycerides in IDL	27005778	metabolites	-0.2337	0.1118	-2.0914	0.0365	0.1087	0.0341	1.0101	0.0149	0.0088	0.0044
Bilateral oophorectomy (both ovaries removed)	0	ukbb	-0.1654	0.0795	-2.0822	0.0373	0.021	0.0033	1.0119	0.0072	0.0055	0.0044
Maternal smoking around birth	0	ukbb	-0.0927	0.0447	-2.0725	0.0382	0.0497	0.0028	1.0366	0.0088	-0.0022	0.0046
Diagnoses - main ICD10: K21 Gastro-oesophageal reflux disease	0	ukbb	-0.2067	0.1003	-2.0611	0.0393	0.0063	0.0013	1.0026	0.0058	0.0094	0.0044
Breastfed as a baby	0	ukbb	0.1251	0.0608	2.0574	0.0396	0.026	0.0023	1.0211	0.0069	-0.0033	0.0045
Serum total triglycerides	27005778	metabolites	-0.1995	0.097	-2.0565	0.0397	0.1272	0.035	0.9913	0.0075	0.0076	0.0045
Pain type(s) experienced in last month: Back pain	0	ukbb	-0.0977	0.0476	-2.0524	0.0401	0.0394	0.0023	1.0236	0.0092	-0.0035	0.0049
Mouth/teeth dental problems: Dentures	0	ukbb	-0.1001	0.0488	-2.052	0.0402	0.048	0.0027	1.0361	0.0094	-0.0012	0.005
Seen a psychiatrist for nerves_ anxiety_ tension or depression	0	ukbb	-0.1051	0.0515	-2.04	0.0413	0.0313	0.0021	1.0039	0.008	0.0049	0.0048
Pain type(s) experienced in last month: Knee pain	0	ukbb	-0.0941	0.0464	-2.0287	0.0425	0.0407	0.0023	1.0141	0.0082	0.0038	0.0049
Total lipids in very small VLDL	27005778	metabolites	-0.2181	0.1092	-1.9971	0.0458	0.1082	0.0352	1.0092	0.0126	0.0106	0.0044
Free cholesterol in small VLDL	27005778	metabolites	-0.1998	0.1005	-1.9882	0.0468	0.1128	0.033	0.9995	0.0087	0.0096	0.0045
Diagnoses - main ICD10: N32 Other disorders of bladder	0	ukbb	0.2765	0.1396	1.9806	0.0476	0.004	0.0011	0.9893	0.0058	-0.0115	0.0049
Rheumatoid Arthritis	24390342	autoimmune	-0.1105	0.056	-1.9733	0.0485	0.1595	0.0288	1.0237	0.0162	0.0034	0.0048
Townsend deprivation index at recruitment	0	ukbb	-0.1045	0.0534	-1.9589	0.0501	0.0336	0.002	1.0355	0.0072	0.0029	0.0051
Smoking status: Current	0	ukbb	-0.0908	0.0466	-1.9475	0.0515	0.0518	0.0027	1.0144	0.0089	0.001	0.0052
Impedance of whole body	0	ukbb	0.0604	0.0317	1.9033	0.057	0.2581	0.0094	1.0892	0.0218	-0.0094	0.0068
Types of physical activity in last 4 weeks: Light DIY (eg: pruning_ watering the lawn)	0	ukbb	0.0989	0.052	1.9024	0.0571	0.0389	0.0022	1.0052	0.0081	-0.004	0.005
Triglycerides	20686565	lipids	-0.0883	0.0469	-1.8825	0.0598	0.1684	0.029	0.9681	0.0163	-0.0024	0.0049
Medication for pain relief_ constipation_ heartburn: Omeprazole (e.g. Zanprol)	0	ukbb	-0.1237	0.0658	-1.8813	0.0599	0.0182	0.0017	1.0194	0.007	0.0073	0.0048
Reason for reducing amount of alcohol drunk: Health precaution	0	ukbb	0.1351	0.072	1.876	0.0607	0.046	0.0046	0.9972	0.0069	-0.0053	0.005
Types of physical activity in last 4 weeks: Heavy DIY (eg: weeding_ lawn mowing_ carpentry_ digging)	0	ukbb	0.0942	0.0502	1.8753	0.0607	0.0342	0.002	1.0058	0.0072	0.0056	0.0046
Duration walking for pleasure	0	ukbb	0.1195	0.0638	1.8727	0.0611	0.0252	0.0023	1.0121	0.0069	-0.0043	0.0045
Diagnoses - main ICD10: K80 Cholelithiasis	0	ukbb	-0.1499	0.0801	-1.8715	0.0613	0.0096	0.0018	1.0233	0.0083	0.0041	0.0046
Risk taking	0	ukbb	0.0729	0.039	1.8669	0.0619	0.0555	0.0028	1.0052	0.0088	-0.0041	0.005
Types of physical activity in last 4 weeks: Other exercises (eg: swimming_ cycling_ keep fit_ bowling)	0	ukbb	0.0749	0.0402	1.8602	0.0629	0.0465	0.0024	1.013	0.0084	0.0019	0.0042
Total lipids in medium VLDL	27005778	metabolites	-0.1764	0.0952	-1.8543	0.0637	0.1422	0.0338	0.9851	0.0066	0.0086	0.0042
Number of self-reported non-cancer illnesses	0	ukbb	-0.078	0.0421	-1.8523	0.064	0.0613	0.0025	1.0265	0.0102	-0.0005	0.0051
Relative age voice broke	0	ukbb	0.0985	0.0536	1.8382	0.066	0.0722	0.0054	1.0108	0.0084	-0.0063	0.0051
Blood clot_ DVT_ bronchitis_ emphysema_ asthma_ rhinitis_ eczema_ allergy diagnosed by doctor: Hayfever_ allergic rhinitis or eczema	0	ukbb	0.0726	0.0396	1.8355	0.0664	0.0725	0.0056	1.0432	0.0153	-0.0062	0.0055
Pack years adult smoking as proportion of life span exposed to smoking PREVIEW ONLY	0	ukbb	-0.0887	0.0487	-1.8212	0.0686	0.1272	0.011	1.0146	0.0093	0.0017	0.0047
Diagnoses - main ICD10: K43 Ventral hernia	0	ukbb	-0.202	0.1112	-1.8162	0.0693	0.0054	0.0014	0.9928	0.0065	0.0085	0.0045
Duration of moderate activity	0	ukbb	-0.0997	0.0549	-1.8159	0.0694	0.0318	0.0024	1.0095	0.0075	0.0063	0.0047
Leg pain on walking	0	ukbb	-0.1193	0.0658	-1.8134	0.0698	0.0567	0.005	1.0104	0.0067	0.0002	0.0054
Phospholipids in medium VLDL	27005778	metabolites	-0.187	0.1036	-1.8041	0.0712	0.1125	0.0323	0.9962	0.0069	0.0087	0.0042
Free cholesterol in medium VLDL	27005778	metabolites	-0.1839	0.1026	-1.7937	0.0729	0.1137	0.0325	0.9948	0.007	0.0079	0.0043
Phospholipids in large VLDL	27005778	metabolites	-0.1737	0.0976	-1.7798	0.0751	0.1177	0.0302	0.989	0.0064	0.0097	0.0042
18:2 linoleic acid (LA)	27005778	metabolites	-0.2025	0.1139	-1.777	0.0756	0.128	0.0468	1.003	0.0097	0.0004	0.0043
Lung cancer	27488534	cancer	-0.1291	0.073	-1.7675	0.0771	0.3163	0.0679	1.0143	0.0074	0.0036	0.0045
Total cholesterol in medium VLDL	27005778	metabolites	-0.1637	0.0931	-1.7584	0.0787	0.1273	0.0345	0.9913	0.0075	0.009	0.0043
Non-cancer illness code_ self-reported: hypothyroidism/myxoedema	0	ukbb	-0.082	0.0469	-1.7466	0.0807	0.0509	0.0058	1.032	0.0151	0.0076	0.0054
Hearing aid user	0	ukbb	-0.1502	0.0864	-1.7396	0.0819	0.017	0.0027	1.0049	0.0067	0.0046	0.0051
Medication for cholesterol_ blood pressure_ diabetes_ or take exogenous hormones: Hormone replacement therapy	0	ukbb	-0.1599	0.0926	-1.7281	0.084	0.0159	0.0028	1.0002	0.0061	0.0004	0.0048
Sleeplessness / insomnia	0	ukbb	-0.0634	0.0369	-1.7184	0.0857	0.0623	0.0027	1.0186	0.0085	-0.0015	0.0047
Ever manic/hyper for 2 days	0	ukbb	-0.1621	0.0943	-1.7183	0.0857	0.0183	0.0048	0.9953	0.0065	0.0071	0.0042
Age started oral contraceptive pill	0	ukbb	0.0976	0.0569	1.7158	0.0862	0.0486	0.0042	1.0151	0.0073	-0.0026	0.0043
Maximum workload during fitness test	0	ukbb	0.1689	0.0987	1.7117	0.087	0.0429	0.01	1.0072	0.007	-0.0017	0.0048
Diagnoses - main ICD10: J34 Other disorders of nose and nasal sinuses	0	ukbb	-0.2854	0.1667	-1.7114	0.087	0.0026	0.0014	1.007	0.0066	0.004	0.0048
Smoking/smokers in household	0	ukbb	-0.1577	0.0924	-1.7077	0.0877	0.01	0.0019	1.0114	0.0075	0.0007	0.0044
Cholesterol esters in medium VLDL	27005778	metabolites	-0.1523	0.0894	-1.7043	0.0883	0.1535	0.0365	0.9857	0.0078	0.0087	0.0043
Diagnoses - main ICD10: I48 Atrial fibrillation and flutter	0	ukbb	-0.1293	0.0759	-1.7021	0.0887	0.0128	0.0021	1.0108	0.0079	0.0057	0.0046
Diagnoses - main ICD10: I25 Chronic ischaemic heart disease	0	ukbb	-0.1109	0.0653	-1.6967	0.0897	0.0199	0.0023	1.0203	0.0073	0.0015	0.0052
Chest pain or discomfort walking normally	0	ukbb	-0.1409	0.0833	-1.6925	0.0906	0.0751	0.0093	1.0084	0.0071	-0.0037	0.0049
Non-cancer illness code_ self-reported: back problem	0	ukbb	-0.2036	0.1204	-1.6912	0.0908	0.005	0.0013	1.0052	0.0062	0.0015	0.0045
Age of first birth	27798627	reproductive	0.0826	0.0489	1.6904	0.0909	0.0628	0.0035	0.9519	0.008	-0.0026	0.005
Type of tobacco previously smoked: Cigars or pipes	0	ukbb	0.2321	0.1389	1.6708	0.0948	0.0125	0.0053	0.9996	0.0061	-0.0022	0.0044
Cigarettes smoked per day	20418890	smoking_behaviour	-0.1662	0.0998	-1.6663	0.0956	0.0605	0.0149	1.0042	0.006	0.0046	0.004
Doctor diagnosed asthma	0	ukbb	-0.1057	0.0638	-1.6562	0.0977	0.0694	0.0098	0.9989	0.0078	0.0094	0.0045
Started insulin within one year diagnosis of diabetes	0	ukbb	-0.1579	0.0956	-1.6512	0.0987	0.1672	0.0457	1.0061	0.0083	0.0045	0.0048
Mouth/teeth dental problems: Painful gums	0	ukbb	-0.1675	0.1017	-1.6476	0.0994	0.0068	0.0015	1.0051	0.0064	-0.0021	0.0049
Medication for pain relief_ constipation_ heartburn: Aspirin	0	ukbb	-0.1025	0.0622	-1.6466	0.0996	0.0211	0.0019	1.0132	0.007	-0.0039	0.0047
Illnesses of siblings: Heart disease	0	ukbb	-0.1197	0.0727	-1.6461	0.0997	0.017	0.0022	1.0126	0.007	0.005	0.0047
Types of transport used (excluding work): Public transport	0	ukbb	0.0966	0.0588	1.643	0.1004	0.022	0.0019	1.027	0.007	-0.0011	0.0048
Medication for pain relief_ constipation_ heartburn: Laxatives (e.g. Dulcolax_ Senokot)	0	ukbb	0.1347	0.0822	1.638	0.1014	0.0115	0.0016	1.0093	0.0067	-0.0071	0.0051
Average weekly fortified wine intake	0	ukbb	0.1334	0.0815	1.6373	0.1016	0.0127	0.0023	1.0175	0.0066	-0.0031	0.0043
Non-cancer illness code_ self-reported: heart attack/myocardial infarction	0	ukbb	-0.0969	0.0592	-1.6363	0.1018	0.0193	0.0018	1.0103	0.0074	-0.0026	0.0049
Triglycerides in medium VLDL	27005778	metabolites	-0.1823	0.112	-1.6276	0.1036	0.0985	0.0297	0.9983	0.0065	0.0083	0.0042
Pack years of smoking PREVIEW ONLY	0	ukbb	-0.0827	0.0508	-1.6272	0.1037	0.1097	0.0098	1.0152	0.0089	0.0007	0.0046
Non-cancer illness code_ self-reported: deep venous thrombosis (dvt)	0	ukbb	-0.1228	0.0755	-1.6261	0.1039	0.0111	0.0018	1.0082	0.0092	0.008	0.0044
Non-cancer illness code_ self-reported: hiatus hernia	0	ukbb	-0.1617	0.1	-1.6169	0.1059	0.0083	0.0014	1.0331	0.0065	0.0064	0.0049
Illnesses of siblings: None of the above (group 1)	0	ukbb	0.0801	0.0496	1.6161	0.1061	0.0363	0.0026	1.0137	0.0077	-0.0004	0.0048
Mean diameter for HDL particles	27005778	metabolites	0.1659	0.1032	1.6076	0.1079	0.121	0.0297	1.0078	0.0187	-0.0058	0.0041
Vascular/heart problems diagnosed by doctor: Heart attack	0	ukbb	-0.0978	0.0611	-1.6012	0.1093	0.0189	0.0018	1.0121	0.0075	-0.0028	0.005
Diagnoses - main ICD10: S52 Fracture of forearm	0	ukbb	0.161	0.1006	1.5993	0.1098	0.0064	0.0018	0.9992	0.0072	-0.0049	0.0045
Total cholesterol in small VLDL	27005778	metabolites	-0.174	0.1092	-1.5933	0.1111	0.092	0.0318	1.0049	0.0097	0.0078	0.0045
Relative age of first facial hair	0	ukbb	0.0679	0.0429	1.5838	0.1132	0.1231	0.0078	1.0471	0.0151	-0.0055	0.0053
Alcohol intake versus 10 years previously	0	ukbb	-0.0827	0.0523	-1.5809	0.1139	0.0348	0.0024	1.0293	0.0081	-0.0026	0.0042
Blood clot_ DVT_ bronchitis_ emphysema_ asthma_ rhinitis_ eczema_ allergy diagnosed by doctor: Blood clot in the leg (DVT)	0	ukbb	-0.1241	0.0786	-1.5787	0.1144	0.0107	0.0017	1.0103	0.0092	0.0076	0.0044
Waist circumference	25673412	anthropometric	0.066	0.0419	1.5772	0.1148	0.1209	0.0051	0.8456	0.0076	-0.006	0.0045
Sodium in urine	0	ukbb	-0.0658	0.0418	-1.5727	0.1158	0.0714	0.0032	1.0283	0.0101	-0.0027	0.0054
Diagnoses - main ICD10: K35 Acute appendicitis	0	ukbb	-0.2799	0.178	-1.5724	0.1159	0.0023	0.0013	1.0044	0.0067	0.0055	0.0047
Phospholipids in very small VLDL	27005778	metabolites	-0.2126	0.1356	-1.5675	0.117	0.086	0.0381	1.0145	0.0154	0.0097	0.0045
Non-cancer illness code_ self-reported: pernicious anaemia	0	ukbb	-0.2149	0.1371	-1.5675	0.117	0.0034	0.0012	0.9918	0.0063	0.0044	0.0042
Non-cancer illness code_ self-reported: migraine	0	ukbb	-0.1073	0.0693	-1.5489	0.1214	0.0166	0.0018	1.0117	0.0074	0.0068	0.0047
Suffer from nerves	0	ukbb	-0.0709	0.0458	-1.5479	0.1216	0.0458	0.0031	0.9984	0.0094	0.0021	0.0048
Non-cancer illness code_ self-reported: angina	0	ukbb	-0.0847	0.0551	-1.5373	0.1242	0.0228	0.002	1.0218	0.0077	-0.0018	0.0048
Why reduced smoking: Illness or ill health	0	ukbb	-0.2203	0.1437	-1.5324	0.1254	0.1073	0.0431	0.9985	0.0065	0.003	0.0045
Used an inhaler for chest within last hour	0	ukbb	-0.1957	0.1279	-1.5297	0.1261	0.0042	0.0016	1.0026	0.0064	0.0023	0.0042
Father still alive	0	ukbb	0.1528	0.1	1.5289	0.1263	0.0064	0.0015	1.0165	0.0066	0.0005	0.0046
Impedance of leg (right)	0	ukbb	0.0493	0.0323	1.5275	0.1266	0.2399	0.0088	1.0925	0.0217	-0.0105	0.0064
Diagnoses - main ICD10: R10 Abdominal and pelvic pain	0	ukbb	-0.1197	0.0784	-1.5278	0.1266	0.012	0.0017	0.9967	0.0074	0.0031	0.0047
Triglycerides in small VLDL	27005778	metabolites	-0.1531	0.1003	-1.5266	0.1269	0.1221	0.0347	0.9933	0.0073	0.0077	0.0045
Time from waking to first cigarette	0	ukbb	0.1702	0.1119	1.5219	0.128	0.0846	0.0258	1.0163	0.0075	-0.0026	0.0043
Past tobacco smoking	0	ukbb	0.0589	0.0387	1.521	0.1283	0.0913	0.0041	1.021	0.0105	-0.0011	0.0056
Daytime dozing / sleeping (narcolepsy)	0	ukbb	0.0629	0.0415	1.516	0.1295	0.0486	0.0027	1.0104	0.0087	-0.0088	0.0045
Vascular/heart problems diagnosed by doctor: None of the above	0	ukbb	0.052	0.0345	1.5096	0.1311	0.1135	0.0048	1.0591	0.0157	0.0007	0.005
Cancer code_ self-reported: basal cell carcinoma	0	ukbb	0.1228	0.0822	1.4932	0.1354	0.0104	0.0019	0.9973	0.008	-0.0011	0.0044
Illness_ injury_ bereavement_ stress in last 2 years: Marital separation/divorce	0	ukbb	-0.199	0.1335	-1.4908	0.136	0.0041	0.0015	1.01	0.0069	0.0065	0.0051
Non-cancer illness code_ self-reported: asthma	0	ukbb	-0.0633	0.0425	-1.4882	0.1367	0.0578	0.0058	1.028	0.0152	0.0085	0.0051
Ever had bowel cancer screening	0	ukbb	-0.1106	0.0744	-1.4866	0.1371	0.013	0.0017	1.0201	0.0069	0.0079	0.0045
Neo-openness to experience	21173776	personality	0.1651	0.1111	1.4856	0.1374	0.1061	0.0269	0.9917	0.0066	-0.0049	0.0048
Wheeze or whistling in the chest in last year	0	ukbb	-0.0633	0.0427	-1.4842	0.1378	0.06	0.0031	1.0315	0.0099	-0.0015	0.0054
Forced expiratory volume in 1 second (FEV1)/Forced Vital capacity(FVC)	28166213	lung_function	-0.0715	0.0482	-1.4838	0.1379	0.2591	0.0203	0.9727	0.0082	-0.0002	0.0046
Neuroticism score	0	ukbb	-0.0544	0.0368	-1.4773	0.1396	0.1183	0.0063	1.018	0.0134	0.0032	0.005
Frequency of stair climbing in last 4 weeks	0	ukbb	0.0834	0.0565	1.477	0.1397	0.0352	0.0021	1.0163	0.0076	-0.0011	0.0055
Diagnoses - main ICD10: R31 Unspecified haematuria	0	ukbb	0.2279	0.1547	1.4731	0.1407	0.0033	0.0015	1.0071	0.0063	-0.0087	0.0048
Reason for glasses/contact lenses: For astigmatism	0	ukbb	0.1228	0.0838	1.4646	0.143	0.009	0.0015	1.0271	0.0068	-0.0056	0.0044
Back pain for 3+ months	0	ukbb	-0.1256	0.0858	-1.4643	0.1431	0.0402	0.0057	0.9918	0.0067	0.0004	0.0049
Financial situation satisfaction	0	ukbb	-0.0974	0.0666	-1.4633	0.1434	0.0571	0.0058	1.0063	0.008	-0.0021	0.0049
Number of trend entries	0	ukbb	0.1679	0.1152	1.4574	0.145	0.0317	0.0093	1.0053	0.0066	0.0015	0.0046
Diagnoses - main ICD10: I21 Acute myocardial infarction	0	ukbb	-0.123	0.0846	-1.4535	0.1461	0.0103	0.0016	1.0058	0.0072	0.0011	0.005
Transport type for commuting to job workplace: Car/motor vehicle	0	ukbb	-0.1036	0.0716	-1.4457	0.1483	0.0243	0.003	1.0244	0.007	0.0061	0.0044
Diagnoses - main ICD10: K52 Other non-infective gastro-enteritis and colitis	0	ukbb	0.1653	0.1148	1.4396	0.15	0.0048	0.0013	1.0039	0.0061	-0.0046	0.0044
Medication for cholesterol_ blood pressure_ diabetes_ or take exogenous hormones: Cholesterol lowering medication	0	ukbb	-0.0769	0.0536	-1.435	0.1513	0.051	0.0056	1.0243	0.0137	-0.0015	0.0048
Mouth/teeth dental problems: None of the above	0	ukbb	0.0672	0.0471	1.4272	0.1535	0.0375	0.002	1.0181	0.008	0.0015	0.0049
Frequency of tiredness / lethargy in last 2 weeks	0	ukbb	-0.0633	0.0445	-1.4232	0.1547	0.0601	0.0029	1.0244	0.0094	-0.0046	0.0052
Age at Menarche	25231870	reproductive	0.051	0.036	1.4173	0.1564	0.2018	0.0099	0.9542	0.0117	0.001	0.0051
Sitting height ratio	25865494	anthropometric	-0.1	0.071	-1.4075	0.1593	0.2233	0.0281	0.9793	0.0075	0.0034	0.0046
Vitamin and mineral supplements: None of the above	0	ukbb	0.0708	0.0505	1.4018	0.161	0.0301	0.0018	0.9944	0.0067	-0.0042	0.0048
Duration of walks	0	ukbb	-0.0665	0.0475	-1.3996	0.1616	0.0465	0.0027	1.0075	0.0081	0.0012	0.0047
Child birth length	25281659	anthropometric	0.1103	0.079	1.3972	0.1624	0.1704	0.0233	0.9922	0.0071	-0.0084	0.0044
Non-cancer illness code_ self-reported: hypertension	0	ukbb	-0.0493	0.0354	-1.3934	0.1635	0.1147	0.0051	1.0556	0.0172	0.0005	0.0053
Mineral and other dietary supplements: None of the above	0	ukbb	0.0745	0.0535	1.3918	0.164	0.0301	0.002	1.0095	0.0067	0.0011	0.0049
Diagnoses - main ICD10: I80 Phlebitis and thrombophlebitis	0	ukbb	-0.1298	0.0943	-1.376	0.1688	0.0079	0.0017	0.9946	0.0084	-0.0022	0.0043
Concentration of large VLDL particles	27005778	metabolites	-0.1401	0.1024	-1.3683	0.1712	0.1339	0.0341	0.9732	0.0067	0.006	0.0044
Illnesses of siblings: Diabetes	0	ukbb	-0.0927	0.0678	-1.3677	0.1714	0.0206	0.0021	1.0093	0.007	-0.0025	0.0052
Total Cholesterol	20686565	lipids	-0.0618	0.0453	-1.366	0.172	0.1346	0.024	1.0201	0.0347	0.0015	0.0052
Vitamin and mineral supplements: Vitamin D	0	ukbb	-0.1314	0.0962	-1.3654	0.1721	0.0059	0.0016	0.9983	0.0072	0.0041	0.0044
Total lipids in large VLDL	27005778	metabolites	-0.1322	0.0971	-1.3616	0.1733	0.1408	0.0299	0.9847	0.0063	0.0068	0.0042
Pain type(s) experienced in last month: Stomach or abdominal pain	0	ukbb	-0.082	0.0603	-1.3598	0.1739	0.0215	0.0017	1.0073	0.0072	-0.0008	0.0048
Nervous feelings	0	ukbb	-0.0581	0.0428	-1.3576	0.1746	0.0661	0.0039	1.0148	0.0123	0.0087	0.0054
Mineral and other dietary supplements: Fish oil (including cod liver oil)	0	ukbb	-0.075	0.0555	-1.3518	0.1764	0.027	0.0019	1.0055	0.0072	-0.001	0.0047
Seen doctor (GP) for nerves_ anxiety_ tension or depression	0	ukbb	-0.0517	0.0386	-1.3397	0.1804	0.0613	0.003	1.0143	0.0097	-0.0004	0.0046
Triglycerides in large VLDL	27005778	metabolites	-0.1339	0.1018	-1.3148	0.1886	0.1141	0.0285	0.9879	0.0063	0.0066	0.0043
Concentration of medium VLDL particles	27005778	metabolites	-0.1235	0.0943	-1.3103	0.1901	0.1525	0.035	0.9796	0.0067	0.0069	0.0044
Impedance of leg (left)	0	ukbb	0.0428	0.0326	1.3099	0.1902	0.241	0.009	1.082	0.0218	-0.0087	0.0066
Phospholipids in medium LDL	27005778	metabolites	-0.1756	0.1343	-1.3081	0.1908	0.0723	0.0421	1.0088	0.0191	0.0044	0.0045
Non-cancer illness code_ self-reported: gastro-oesophageal reflux (gord) / gastric reflux	0	ukbb	-0.1105	0.0846	-1.3071	0.1912	0.0114	0.0016	1.0139	0.0071	0.0015	0.0049
Forced expiratory volume in 1-second (FEV1)	0	ukbb	0.0392	0.0301	1.303	0.1926	0.1475	0.0061	1.066	0.0134	-0.0017	0.0053
Frequency of other exercises in last 4 weeks	0	ukbb	-0.1088	0.0836	-1.3009	0.1933	0.0212	0.0033	0.9982	0.0065	0.0022	0.0048
Illnesses of mother: Chronic bronchitis/emphysema	0	ukbb	-0.098	0.0759	-1.2898	0.1971	0.0128	0.0019	1.004	0.0068	-0.0005	0.0046
Medication for cholesterol_ blood pressure or diabetes: Insulin	0	ukbb	-0.1548	0.1202	-1.2874	0.1979	0.0095	0.0033	1.0115	0.007	-0.002	0.0046
Infant head circumference	22504419	anthropometric	0.1233	0.0959	1.2864	0.1983	0.2284	0.0446	0.9909	0.0066	0.0059	0.0049
Mineral and other dietary supplements: Calcium	0	ukbb	-0.1018	0.0793	-1.2847	0.1989	0.0124	0.0016	0.9979	0.0064	0.0046	0.0047
Frequency of travelling from home to job workplace	0	ukbb	-0.0991	0.0773	-1.2812	0.2001	0.0219	0.0027	1.0169	0.0069	-0.0003	0.0047
Blood clot_ DVT_ bronchitis_ emphysema_ asthma_ rhinitis_ eczema_ allergy diagnosed by doctor: Asthma	0	ukbb	-0.055	0.043	-1.2803	0.2004	0.0571	0.0057	1.0273	0.0152	0.0068	0.0051
Concentration of small LDL particles	27005778	metabolites	-0.1595	0.1248	-1.2781	0.2012	0.0937	0.0424	1.0072	0.0159	0.0024	0.0046
Vitamin and mineral supplements: Vitamin B	0	ukbb	-0.123	0.0962	-1.2783	0.2012	0.0076	0.0016	0.9989	0.0067	0.0028	0.0045
Diagnoses - main ICD10: I83 Varicose veins of lower extremities	0	ukbb	-0.0928	0.0728	-1.2754	0.2022	0.0192	0.0023	1.0345	0.0111	0.0098	0.0053
Platelet count	22139419	haemotological	-0.0728	0.0571	-1.2749	0.2023	0.1201	0.0115	0.985	0.0081	-0.0005	0.0046
Frequency of unenthusiasm / disinterest in last 2 weeks	0	ukbb	-0.0607	0.0476	-1.2742	0.2026	0.0388	0.0027	1.018	0.0088	-0.0043	0.0051
No-wear time bias adjusted acceleration standard deviation	0	ukbb	-0.0798	0.0628	-1.2697	0.2042	0.0898	0.0081	1.0006	0.0075	0.0085	0.0047
Concentration of medium LDL particles	27005778	metabolites	-0.1711	0.135	-1.2673	0.205	0.0791	0.0477	1.012	0.02	0.0036	0.0045
Diagnoses - main ICD10: H25 Senile cataract	0	ukbb	-0.1772	0.1411	-1.2559	0.2092	0.0033	0.0014	1.0132	0.007	0.0032	0.0049
Lung cancer (all)	24880342	cancer	-0.1052	0.0845	-1.2453	0.213	0.1299	0.0293	1.0068	0.008	0.0028	0.0049
Extreme bmi	23563607	anthropometric	0.0816	0.0655	1.2447	0.2132	0.6915	0.0551	1.0299	0.0113	-0.008	0.0068
Diagnoses - main ICD10: K30 Dyspepsia	0	ukbb	-0.1736	0.14	-1.2398	0.215	0.0032	0.0014	1.0032	0.0064	-0.0013	0.0044
Vascular/heart problems diagnosed by doctor: High blood pressure	0	ukbb	-0.0433	0.0349	-1.2394	0.2152	0.1165	0.0051	1.0604	0.0171	0.0002	0.0051
Cancer code_ self-reported: breast cancer	0	ukbb	-0.1115	0.09	-1.2388	0.2154	0.0099	0.0018	1.0188	0.008	0.0056	0.0048
Blood clot_ DVT_ bronchitis_ emphysema_ asthma_ rhinitis_ eczema_ allergy diagnosed by doctor: Emphysema/chronic bronchitis	0	ukbb	-0.0984	0.0796	-1.2364	0.2163	0.0127	0.0017	0.9851	0.0072	-0.0054	0.0048
Diagnoses - main ICD10: C50 Malignant neoplasm of breast	0	ukbb	-0.1144	0.0932	-1.2283	0.2193	0.0089	0.0017	1.0032	0.0077	0.0053	0.0047
Miserableness	0	ukbb	-0.0548	0.0446	-1.2263	0.2201	0.0641	0.0036	1.0188	0.011	-0.0025	0.0051
Alzheimers disease	24162737	neurological	-0.1199	0.0982	-1.2217	0.2218	0.0454	0.0211	1.0651	0.0292	-1.0667e-05	0.0047
Diagnoses - main ICD10: G56 Mononeuropathies of upper limb	0	ukbb	-0.0913	0.0748	-1.2193	0.2227	0.0139	0.0019	1.0082	0.0074	-0.0025	0.0051
Concentration of IDL particles	27005778	metabolites	-0.1706	0.14	-1.2188	0.2229	0.0749	0.042	1.0184	0.018	0.0065	0.0045
Exposure to tobacco smoke at home	0	ukbb	-0.0956	0.0785	-1.2189	0.2229	0.0117	0.0016	0.999	0.0063	-0.0041	0.0045
Prospective memory result	0	ukbb	-0.0735	0.0603	-1.2177	0.2233	0.0578	0.0051	1.0112	0.0078	0.0037	0.0045
Apolipoprotein B	27005778	metabolites	-0.1563	0.1286	-1.2152	0.2243	0.0827	0.0389	1.0088	0.0146	0.0078	0.0046
Average weekly beer plus cider intake	0	ukbb	-0.0601	0.0498	-1.208	0.227	0.0514	0.0035	1.0633	0.0093	0.004	0.0053
Illness_ injury_ bereavement_ stress in last 2 years: Serious illness_ injury or assault of a close relative	0	ukbb	0.0921	0.0763	1.2066	0.2276	0.0112	0.0017	1.0104	0.0071	-0.0024	0.0045
Vascular/heart problems diagnosed by doctor: Angina	0	ukbb	-0.0678	0.0563	-1.2052	0.2281	0.0222	0.0021	1.0249	0.0077	-0.0023	0.0048
Non-cancer illness code_ self-reported: vaginal prolapse/uterine prolapse	0	ukbb	0.1319	0.1098	1.2012	0.2297	0.0048	0.0015	1.0053	0.0067	-0.0025	0.0043
Non-cancer illness code_ self-reported: emphysema/chronic bronchitis	0	ukbb	-0.1075	0.0897	-1.1993	0.2304	0.0098	0.0016	0.9876	0.0069	-0.003	0.005
Total lipids in small LDL	27005778	metabolites	-0.1546	0.1293	-1.1962	0.2316	0.0861	0.0446	1.0082	0.0176	0.0029	0.0045
Total lipids in medium LDL	27005778	metabolites	-0.1614	0.135	-1.1951	0.232	0.0807	0.0493	1.0102	0.0207	0.0034	0.0045
Irritability	0	ukbb	0.046	0.0386	1.1915	0.2334	0.0679	0.0043	0.9928	0.0112	-0.0048	0.0046
Parkinsons disease	19915575	neurological	0.084	0.0707	1.188	0.2348	0.4076	0.1191	1.1238	0.0091	-0.0057	0.004
Free cholesterol in large HDL	27005778	metabolites	0.1186	0.1004	1.1819	0.2372	0.1071	0.0284	1.008	0.014	-0.0067	0.004
Cholesterol esters in medium LDL	27005778	metabolites	-0.1549	0.1313	-1.1799	0.238	0.0796	0.0486	1.0104	0.0207	0.0038	0.0044
Chest pain or discomfort	0	ukbb	-0.059	0.05	-1.1798	0.2381	0.0331	0.0022	1.0174	0.008	-0.001	0.0049
Total cholesterol in large HDL	27005778	metabolites	0.1198	0.1016	1.1787	0.2385	0.1055	0.0281	1.0064	0.0143	-0.0065	0.0041
Pulse wave peak to peak time	0	ukbb	0.0797	0.0677	1.1783	0.2387	0.0397	0.0048	1.0097	0.0071	-0.0026	0.0045
Duration of vigorous activity	0	ukbb	-0.0729	0.0621	-1.1745	0.2402	0.0363	0.0032	0.9906	0.0074	0.0033	0.0049
Asthma	17611496	autoimmune	-0.113	0.0964	-1.1727	0.2409	0.1211	0.0261	1.0085	0.0081	0.0043	0.0048
Phospholipids in very large HDL	27005778	metabolites	0.1409	0.1203	1.1714	0.2415	0.0937	0.0302	1.007	0.0166	-0.0055	0.0044
Creatinine	27005778	metabolites	-0.1061	0.0908	-1.1692	0.2423	0.1163	0.0243	1.0113	0.0071	0.0067	0.0049
Non-cancer illness code_ self-reported: pulmonary embolism +/- dvt	0	ukbb	-0.1416	0.1216	-1.1649	0.2441	0.0055	0.0015	1.0083	0.0075	0.0039	0.0047
Non-cancer illness code_ self-reported: type 2 diabetes	0	ukbb	0.1087	0.0934	1.1633	0.2447	0.0064	0.0014	1.0109	0.0064	-0.0057	0.0046
Knee pain for 3+ months	0	ukbb	-0.1288	0.1107	-1.1628	0.2449	0.0263	0.0069	1.0007	0.0065	0.0032	0.0042
LDL cholesterol	20686565	lipids	-0.055	0.0474	-1.1596	0.2462	0.1044	0.0283	1.0506	0.0481	0.0013	0.0048
Total lipids in IDL	27005778	metabolites	-0.1618	0.1414	-1.1442	0.2526	0.0732	0.0433	1.0193	0.0188	0.0062	0.0045
Diagnoses - main ICD10: S09 Other and unspecified injuries of head	0	ukbb	-0.1474	0.1291	-1.1417	0.2536	0.004	0.0015	0.9935	0.0064	0.004	0.0044
Body mass index (BMI)	0	ukbb	-0.0336	0.0294	-1.1402	0.2542	0.2476	0.0084	1.073	0.0185	0.0019	0.0062
Diagnoses - main ICD10: M67 Other disorders of synovium and tendon	0	ukbb	0.1838	0.1622	1.1328	0.2573	0.0021	0.0013	0.9994	0.0061	-0.0058	0.0043
Extreme waist-to-hip ratio	23563607	anthropometric	-0.1188	0.1052	-1.1285	0.2591	0.3599	0.0574	0.9773	0.0085	0.0123	0.0071
Concentration of large LDL particles	27005778	metabolites	-0.1568	0.1398	-1.1215	0.2621	0.0746	0.0492	1.0163	0.0214	0.0043	0.0045
Diagnoses - main ICD10: M23 Internal derangement of knee	0	ukbb	-0.1009	0.0902	-1.1191	0.2631	0.008	0.0018	1.0054	0.0072	0.0015	0.0044
Urinary albumin-to-creatinine ratio (non-diabetes)	26631737	kidney	0.0951	0.0852	1.1162	0.2643	0.0532	0.0106	0.995	0.0073	-0.0062	0.0044
Illness_ injury_ bereavement_ stress in last 2 years: Serious illness_ injury or assault to yourself	0	ukbb	-0.0776	0.07	-1.1097	0.2671	0.0143	0.0017	1.0108	0.007	-0.0036	0.0048
Adopted as a child	0	ukbb	-0.1119	0.1011	-1.1065	0.2685	0.0059	0.0014	1.001	0.0066	-0.0022	0.0041
Concentration of very large VLDL particles	27005778	metabolites	-0.1101	0.0995	-1.1063	0.2686	0.1275	0.0297	0.9823	0.0067	0.0034	0.0045
Illnesses of father: Diabetes	0	ukbb	0.0741	0.0671	1.1047	0.2693	0.0185	0.0022	1.027	0.0077	-0.0092	0.005
Urinary albumin-to-creatinine ratio	26631737	kidney	0.095	0.0862	1.1026	0.2702	0.0455	0.0088	0.9963	0.0068	-0.0084	0.0046
Forced expiratory volume in 1 second (FEV1)/Forced Vital capacity(FVC)	26635082	lung_function	0.0866	0.0788	1.0994	0.2716	0.1119	0.0151	0.9826	0.007	0.0015	0.0047
Cholesterol esters in large LDL	27005778	metabolites	-0.1475	0.1357	-1.0873	0.2769	0.0752	0.0498	1.0128	0.0217	0.0041	0.0045
Illnesses of mother: High blood pressure	0	ukbb	-0.062	0.0575	-1.0777	0.2812	0.0294	0.0022	1.0182	0.0087	0.0031	0.0052
Total lipids in large LDL	27005778	metabolites	-0.1488	0.1389	-1.071	0.2842	0.0741	0.0503	1.015	0.022	0.0042	0.0045
Diagnoses - main ICD10: S76 Injury of muscle and tendon at hip and thigh level	0	ukbb	0.2326	0.2174	1.0701	0.2846	0.0015	0.0012	0.9982	0.0065	-0.0036	0.0042
Illnesses of mother: None of the above (group 1)	0	ukbb	0.077	0.072	1.0698	0.2847	0.0169	0.0018	1.0127	0.0075	0.0024	0.0051
Diagnoses - main ICD10: K76 Other diseases of liver	0	ukbb	-0.1558	0.1459	-1.0682	0.2854	0.0037	0.0013	0.993	0.0063	0.0038	0.0045
Mothers age at death	27015805	aging	0.1007	0.0946	1.0644	0.2872	0.0361	0.0076	1.0125	0.0072	0.0015	0.0046
Difficulty not smoking for 1 day	0	ukbb	0.1001	0.0942	1.0634	0.2876	0.1103	0.0214	0.9899	0.0065	-0.0074	0.005
Non-cancer illness code_ self-reported: enlarged prostate	0	ukbb	-0.1133	0.107	-1.0586	0.2898	0.0064	0.0015	1.0034	0.0066	0.0027	0.0047
Number of depression episodes	0	ukbb	0.1277	0.1217	1.0497	0.2939	0.032	0.0118	1.0048	0.0063	-0.0037	0.0044
Cancer code_ self-reported: small intestine/small bowel cancer	0	ukbb	0.4032	0.3852	1.0468	0.2952	0.0011	0.0014	0.9993	0.0069	-0.0026	0.0048
Number of cigarettes previously smoked daily	0	ukbb	-0.0599	0.0573	-1.0458	0.2957	0.101	0.014	1.0009	0.009	0.0059	0.0043
HOMA-B	20081858	glycemic	0.0883	0.0845	1.0453	0.2959	0.0913	0.0133	0.9884	0.0063	-0.005	0.0046
Illness_ injury_ bereavement_ stress in last 2 years: None of the above	0	ukbb	0.071	0.0682	1.042	0.2974	0.0231	0.0017	1.0121	0.0059	0.0023	0.0051
Phospholipids in large LDL	27005778	metabolites	-0.1546	0.1484	-1.0412	0.2978	0.0616	0.0441	1.0179	0.0212	0.0046	0.0045
Diagnoses - main ICD10: C61 Malignant neoplasm of prostate	0	ukbb	0.1363	0.1313	1.0383	0.2991	0.0043	0.0015	1.0186	0.0067	-0.0064	0.0049
Non-cancer illness code_ self-reported: glaucoma	0	ukbb	-0.0807	0.0781	-1.0335	0.3014	0.0112	0.0017	1.0139	0.0078	0.007	0.0048
Mouth/teeth dental problems: Toothache	0	ukbb	-0.0966	0.0937	-1.031	0.3025	0.0084	0.0016	1.0044	0.0072	0.0069	0.0049
Total cholesterol in large VLDL	27005778	metabolites	-0.1044	0.1019	-1.0247	0.3055	0.1189	0.0286	0.9908	0.0066	0.0067	0.0046
Frequency of light DIY in last 4 weeks	0	ukbb	0.0781	0.0765	1.0208	0.3074	0.0224	0.0029	1.0037	0.0063	-0.0035	0.0046
Diagnoses - main ICD10: I10 Essential (primary) hypertension	0	ukbb	-0.1774	0.1753	-1.0122	0.3114	0.0025	0.0013	0.9982	0.006	0.0017	0.0047
Forced vital capacity (FVC)	0	ukbb	0.0313	0.0309	1.0122	0.3115	0.1702	0.0073	1.0951	0.0167	0.0011	0.0056
Vitamin and mineral supplements: Vitamin A	0	ukbb	-0.1341	0.1327	-1.0111	0.312	0.0036	0.0015	1.0041	0.0063	0.0006	0.0045
Total cholesterol in IDL	27005778	metabolites	-0.1433	0.1418	-1.0107	0.3122	0.0704	0.0447	1.0191	0.0197	0.0052	0.0046
Valine	27005778	metabolites	0.1162	0.115	1.0103	0.3124	0.0597	0.0196	1.016	0.0075	-0.0042	0.0046
Non-cancer illness code_ self-reported: uterine fibroids	0	ukbb	-0.1016	0.1009	-1.0068	0.314	0.0069	0.0015	1.0083	0.0069	0.001	0.0048
Reason for glasses/contact lenses: For just reading/near work as you are getting older (called presbyopia)	0	ukbb	-0.1388	0.1382	-1.0044	0.3152	0.004	0.0017	1.1361	0.008	0.0061	0.0049
Friendships satisfaction	0	ukbb	0.0588	0.0588	1.0004	0.3171	0.0616	0.0053	0.9994	0.0073	-0.0017	0.0048
Non-cancer illness code_ self-reported: malabsorption/coeliac disease	0	ukbb	-0.1089	0.1092	-0.9981	0.3182	0.0167	0.012	0.9951	0.0206	0.0063	0.0045
Total cholesterol in large LDL	27005778	metabolites	-0.1409	0.1413	-0.9971	0.3187	0.0642	0.0462	1.0154	0.0225	0.0046	0.0045
Cholesterol esters in large VLDL	27005778	metabolites	-0.0917	0.0921	-0.9962	0.3191	0.1652	0.0339	0.9774	0.0068	0.0065	0.0044
Systemic lupus erythematosus	26502338	autoimmune	-0.0714	0.0718	-0.9939	0.3203	0.388	0.0669	1.1063	0.0098	-0.0009	0.0049
Non-cancer illness code_ self-reported: allergy or anaphylactic reaction to drug	0	ukbb	-0.3222	0.3245	-0.9929	0.3207	0.001	0.0013	1.0078	0.0061	0.0012	0.0049
Concentration of chylomicrons and largest VLDL particles	27005778	metabolites	-0.0992	0.1001	-0.9912	0.3216	0.1173	0.027	0.9879	0.0065	0.0048	0.0047
Diagnoses - main ICD10: J22 Unspecified acute lower respiratory infection	0	ukbb	-0.1322	0.1334	-0.9909	0.3217	0.0028	0.0015	0.9994	0.0073	-0.0053	0.0043
Phospholipids in IDL	27005778	metabolites	-0.1496	0.1511	-0.9902	0.3221	0.0599	0.0409	1.0216	0.0192	0.0062	0.0044
Age of smoking initiation	20418890	smoking_behaviour	0.1181	0.1193	0.9899	0.3222	0.0625	0.0185	0.9989	0.0063	0.0027	0.0044
Non-cancer illness code_ self-reported: joint disorder	0	ukbb	0.1667	0.1689	0.9865	0.3239	0.0022	0.0013	0.991	0.0063	-0.0056	0.0046
Smoking status: Previous	0	ukbb	-0.0436	0.0442	-0.985	0.3246	0.052	0.003	1.0202	0.0096	0.0016	0.0056
Ever taken oral contraceptive pill	0	ukbb	-0.0759	0.0771	-0.9847	0.3248	0.0194	0.0028	1.0114	0.0069	-0.0015	0.0044
Omega-3 fatty acids	27005778	metabolites	-0.1013	0.1031	-0.983	0.3256	0.156	0.0415	0.9908	0.0078	0.0071	0.0043
Diagnoses - main ICD10: G47 Sleep disorders	0	ukbb	0.1017	0.1035	0.9829	0.3256	0.0062	0.0016	0.9946	0.007	-0.0022	0.0044
Handedness (chirality/laterality): Use both right and left hands equally	0	ukbb	-0.1173	0.1196	-0.9808	0.3267	0.0043	0.0014	1.0056	0.0067	-0.0005	0.0044
Transport type for commuting to job workplace: Public transport	0	ukbb	0.0651	0.0666	0.9762	0.329	0.0314	0.0034	1.0254	0.0074	-0.0057	0.0045
Blood clot_ DVT_ bronchitis_ emphysema_ asthma_ rhinitis_ eczema_ allergy diagnosed by doctor: Blood clot in the lung	0	ukbb	-0.114	0.117	-0.9743	0.3299	0.0058	0.0015	1.0087	0.0074	0.0038	0.0046
Ever had stillbirth_ spontaneous miscarriage or termination	0	ukbb	0.0812	0.0833	0.9741	0.33	0.0199	0.0032	0.9955	0.0078	-0.0089	0.0042
Hair/balding pattern: Pattern 4	0	ukbb	0.0482	0.0496	0.9717	0.3312	0.1678	0.0197	1.0979	0.0244	0.0016	0.0063
Standing height	0	ukbb	0.0285	0.0294	0.9682	0.3329	0.4506	0.0224	1.2511	0.0574	-0.0023	0.007
Diagnoses - main ICD10: N20 Calculus of kidney and ureter	0	ukbb	0.0885	0.0914	0.9682	0.333	0.0081	0.0014	1.0081	0.0066	-0.0039	0.0047
Number of older siblings	0	ukbb	-0.2014	0.2119	-0.9504	0.3419	0.0059	0.005	1.0071	0.0061	0.0041	0.0042
Tense / highly strung	0	ukbb	-0.0424	0.0447	-0.949	0.3426	0.0572	0.0032	0.9957	0.0095	0.0037	0.0053
Creatinine (enzymatic) in urine	0	ukbb	-0.0411	0.0435	-0.9441	0.3451	0.066	0.003	1.019	0.0088	-0.0005	0.0053
Total cholesterol in medium LDL	27005778	metabolites	-0.1284	0.1363	-0.9418	0.3463	0.0683	0.0467	1.0132	0.022	0.0041	0.0046
Former vs Current smoker	20418890	smoking_behaviour	0.0886	0.0941	0.9414	0.3465	0.062	0.0104	1.0014	0.0066	-0.0011	0.0044
Diagnoses - main ICD10: K20 Oesophagitis	0	ukbb	-0.1662	0.177	-0.9392	0.3476	0.0023	0.0013	1.0059	0.0065	0.0021	0.0042
Non-cancer illness code_ self-reported: diabetes	0	ukbb	-0.0457	0.0488	-0.9382	0.3481	0.0357	0.0026	1.038	0.0104	-0.0004	0.0049
Mean diameter for VLDL particles	27005778	metabolites	-0.0924	0.0989	-0.934	0.3503	0.1371	0.0348	0.9892	0.0084	0.0031	0.0044
ICV	25607358	brain_volume	0.0946	0.1021	0.9265	0.3542	0.1749	0.0453	1.0024	0.0067	0.0054	0.0045
Non-cancer illness code_ self-reported: bone disorder	0	ukbb	-0.1793	0.1945	-0.9218	0.3566	0.0018	0.0012	1.004	0.0061	0.0023	0.0045
Family relationship satisfaction	0	ukbb	0.0575	0.063	0.9135	0.361	0.0572	0.005	1.0052	0.0073	-0.0011	0.0046
Current employment status: In paid employment or self-employed	0	ukbb	0.0861	0.095	0.9065	0.3647	0.008	0.0015	1.0194	0.0067	0.0014	0.0048
Total cholesterol in small LDL	27005778	metabolites	-0.121	0.1335	-0.9062	0.3649	0.0693	0.0431	1.0166	0.0191	0.0031	0.0045
Diagnoses - main ICD10: K29 Gastritis and duodenitis	0	ukbb	-0.0865	0.0955	-0.9059	0.365	0.0073	0.0015	1.0044	0.0066	-0.0004	0.0049
Total cholesterol in LDL	27005778	metabolites	-0.124	0.137	-0.9054	0.3652	0.0677	0.05	1.0142	0.0238	0.004	0.0045
Forced expiratory volume in 1-second (FEV1)_ predicted percentage	0	ukbb	-0.0382	0.0423	-0.9043	0.3658	0.2013	0.0099	1.0343	0.0098	0.002	0.0052
Tinnitus: Yes_ now most or all of the time	0	ukbb	-0.0633	0.0707	-0.8948	0.3709	0.0333	0.0047	1.0019	0.0067	0.0008	0.0043
Free cholesterol in large VLDL	27005778	metabolites	-0.0891	0.1001	-0.8894	0.3738	0.1252	0.0296	0.9878	0.0067	0.006	0.0045
Ever smoked	0	ukbb	-0.0358	0.0404	-0.8878	0.3747	0.0753	0.0034	1.0214	0.0102	-0.002	0.0052
Mean platelet volume	22139419	haemotological	0.0569	0.0641	0.8863	0.3755	0.3193	0.0512	0.9816	0.0108	-0.0002	0.0049
Non-cancer illness code_ self-reported: eczema/dermatitis	0	ukbb	0.0922	0.1042	0.8854	0.3759	0.0083	0.0022	1.015	0.0071	-0.0108	0.005
Sensitivity / hurt feelings	0	ukbb	-0.0352	0.0399	-0.8827	0.3774	0.0627	0.0032	1.0208	0.0093	-0.0007	0.0049
Number of incorrect matches in round	0	ukbb	-0.0337	0.0384	-0.8777	0.3801	0.0545	0.0027	1.0052	0.009	0.0016	0.0047
Non-cancer illness code_ self-reported: polio / poliomyelitis	0	ukbb	-0.1305	0.1487	-0.8774	0.3803	0.0027	0.0012	0.9917	0.0064	0.0034	0.0047
Current employment status: Retired	0	ukbb	0.0818	0.0932	0.8773	0.3803	0.0084	0.0015	1.0167	0.007	-0.0038	0.0049
HOMA-IR	20081858	glycemic	0.0825	0.0941	0.877	0.3805	0.0685	0.0124	1.0031	0.0064	-0.0084	0.0046
Diagnoses - main ICD10: D25 Leiomyoma of uterus	0	ukbb	-0.1001	0.1149	-0.8716	0.3834	0.0058	0.0014	0.9936	0.006	0.001	0.0046
Arm predicted mass (right)	0	ukbb	-0.0285	0.0327	-0.8714	0.3836	0.2647	0.011	1.1063	0.0272	0.0027	0.0066
Pulse wave Arterial Stiffness index	0	ukbb	-0.0595	0.0689	-0.864	0.3876	0.0387	0.005	1.0085	0.0073	0.0023	0.0046
Frequency of tenseness / restlessness in last 2 weeks	0	ukbb	-0.0383	0.0447	-0.8576	0.3911	0.0438	0.0026	1.0144	0.0093	-0.0034	0.0053
Diagnoses - main ICD10: K44 Diaphragmatic hernia	0	ukbb	-0.0937	0.1095	-0.856	0.392	0.0051	0.0013	1.0052	0.0064	0.0014	0.0045
Subjective well being	27089181	psychiatric	0.0533	0.0624	0.8534	0.3934	0.0251	0.0021	1.0009	0.0072	-0.0016	0.0049
Age at Menopause	26414677	reproductive	0.0463	0.0545	0.8505	0.3951	0.1358	0.0158	0.9897	0.0138	0.0027	0.0045
Heel bone mineral density (BMD) T-score_ automated	0	ukbb	-0.0291	0.0344	-0.846	0.3976	0.2949	0.0338	1.084	0.0348	0.0041	0.0059
Diagnoses - main ICD10: O75 Other complications of labour and delivery_ not elsewhere classified	0	ukbb	-0.1217	0.1442	-0.8437	0.3988	0.003	0.0012	0.9878	0.0058	0.0073	0.0046
Eye problems/disorders: Diabetes related eye disease	0	ukbb	-0.0843	0.1002	-0.8413	0.4002	0.0202	0.0042	1.0064	0.0062	-0.0019	0.0043
Depressive symptoms	27089181	psychiatric	-0.0481	0.0574	-0.8382	0.4019	0.0474	0.0037	1.0002	0.0071	-0.0057	0.0046
Other serious medical condition/disability diagnosed by doctor	0	ukbb	-0.0516	0.0617	-0.8361	0.4031	0.0254	0.0018	1.0111	0.0072	0.0025	0.0051
Free cholesterol in IDL	27005778	metabolites	-0.1154	0.1389	-0.8311	0.4059	0.07	0.0412	1.0205	0.0199	0.0056	0.0045
Guilty feelings	0	ukbb	0.0379	0.0457	0.8288	0.4072	0.0512	0.0027	1.0077	0.0086	-0.001	0.0047
Glutamine	27005778	metabolites	0.0998	0.1205	0.8284	0.4074	0.062	0.0204	1.0185	0.0076	-0.0044	0.0042
Qualifications: CSEs or equivalent	0	ukbb	-0.0474	0.0574	-0.8257	0.409	0.0208	0.0019	1.0594	0.0072	-0.0076	0.0048
Arm fat-free mass (right)	0	ukbb	-0.0267	0.0327	-0.8179	0.4134	0.2659	0.011	1.1044	0.0271	0.0027	0.0066
Forced expiratory volume in 1-second (FEV1)_ Best measure	0	ukbb	0.0258	0.0315	0.8163	0.4143	0.1623	0.0072	1.0587	0.0136	0.0004	0.0052
Total cholesterol in HDL	27005778	metabolites	0.0924	0.1132	0.8159	0.4145	0.0928	0.0281	1.0071	0.0128	-0.0085	0.0045
Tinnitus: Yes_ now some of the time	0	ukbb	-0.109	0.1338	-0.8147	0.4153	0.0091	0.004	0.9985	0.0063	0.0051	0.0044
Cancer code_ self-reported: prostate cancer	0	ukbb	0.0904	0.1111	0.8139	0.4157	0.0061	0.0015	1.0146	0.0075	-0.0041	0.0047
Diagnoses - main ICD10: R55 Syncope and collapse	0	ukbb	-0.0873	0.1075	-0.8121	0.4167	0.0053	0.0014	1.0089	0.007	0.007	0.0046
Cholesterol esters in large HDL	27005778	metabolites	0.0807	0.0999	0.808	0.4191	0.1241	0.0312	1.0005	0.0141	-0.0052	0.0041
Obesity class 2	23563607	anthropometric	0.0455	0.0566	0.8034	0.4217	0.1842	0.0123	1.0023	0.0098	-0.0114	0.0066
Illnesses of father: None of the above (group 1)	0	ukbb	-0.0628	0.0786	-0.7984	0.4247	0.0147	0.0018	1.0234	0.0068	0.008	0.0048
Fractured/broken bones in last 5 years	0	ukbb	0.0511	0.0642	0.7964	0.4258	0.0188	0.0021	1.0079	0.0074	-0.0055	0.0047
Mean Thalamus	25607358	brain_volume	-0.0855	0.1078	-0.7932	0.4277	0.1383	0.0357	0.9796	0.0063	0.0012	0.0047
Illnesses of siblings: None of the above (group 2)	0	ukbb	0.0869	0.1104	0.7871	0.4312	0.0089	0.0018	1.003	0.0069	-0.0026	0.005
Ever had hysterectomy (womb removed)	0	ukbb	-0.0657	0.0837	-0.7847	0.4326	0.0219	0.0033	1.0045	0.0073	-0.0025	0.0046
Diagnoses - main ICD10: F43 Reaction to severe stress_ and adjustment disorders	0	ukbb	-0.5174	0.6617	-0.782	0.4342	0.0006	0.0013	1.0034	0.0056	0.0033	0.0044
Primary biliary cirrhosis	26394269	autoimmune	0.0569	0.0728	0.7812	0.4347	0.3738	0.0636	1.0043	0.0099	-0.0046	0.0053
HbA1C	20858683	glycemic	-0.0635	0.0813	-0.7801	0.4353	0.065	0.0116	0.9993	0.0071	0.0029	0.0042
Excessive daytime sleepiness	27992416	sleeping	0.0469	0.0604	0.7759	0.4378	0.0541	0.0052	1.0028	0.0068	-0.0068	0.0045
Arm fat-free mass (left)	0	ukbb	-0.0251	0.0325	-0.7721	0.4401	0.2649	0.0107	1.1109	0.026	0.0029	0.0065
Duration of fitness test	0	ukbb	0.1008	0.1307	0.7712	0.4406	0.02	0.0088	1.0046	0.0064	0.0075	0.0043
Diagnoses - main ICD10: F31 Bipolar affective disorder	0	ukbb	-0.0866	0.1123	-0.7707	0.4409	0.0049	0.0015	0.9871	0.0071	0.001	0.0043
Arm predicted mass (left)	0	ukbb	-0.0247	0.0323	-0.766	0.4437	0.264	0.0108	1.1135	0.0264	0.0023	0.0065
Types of transport used (excluding work): Car/motor vehicle	0	ukbb	0.0408	0.0534	0.7636	0.4451	0.0243	0.0017	1.0097	0.007	-0.0023	0.0047
Phospholipids in very large VLDL	27005778	metabolites	-0.0801	0.1051	-0.7618	0.4461	0.109	0.0279	0.9845	0.0067	0.0049	0.0045
Diagnoses - main ICD10: M17 Gonarthrosis [arthrosis of knee]	0	ukbb	-0.0597	0.079	-0.7551	0.4502	0.0139	0.0017	1.0066	0.007	-0.0014	0.0052
Headaches for 3+ months	0	ukbb	-0.0571	0.0763	-0.7485	0.4541	0.0554	0.0073	1.0072	0.0065	0.004	0.0045
Free cholesterol in large LDL	27005778	metabolites	-0.107	0.1429	-0.7485	0.4542	0.0628	0.0477	1.0176	0.0235	0.0034	0.0046
Heel bone mineral density (BMD) T-score_ automated (left)	0	ukbb	-0.0306	0.041	-0.7453	0.4561	0.3006	0.036	1.0315	0.0215	0.0007	0.0055
Weight change compared with 1 year ago	0	ukbb	-0.0627	0.0847	-0.7409	0.4588	0.0085	0.0014	1.0228	0.0064	-0.001	0.0042
Mineral and other dietary supplements: Selenium	0	ukbb	-0.0708	0.0957	-0.7403	0.4591	0.0064	0.0016	1	0.007	0.0045	0.0045
Triglycerides in very large VLDL	27005778	metabolites	-0.0744	0.1009	-0.7375	0.4608	0.1208	0.0292	0.9803	0.007	0.0055	0.0046
Duration of strenuous sports	0	ukbb	-0.1011	0.1378	-0.7339	0.463	0.0298	0.0137	0.9946	0.0068	0.0028	0.0045
Diagnoses - main ICD10: R11 Nausea and vomiting	0	ukbb	-0.1807	0.2463	-0.7335	0.4632	0.0012	0.0013	0.9949	0.0062	-0.002	0.0047
Light smokers_ at least 100 smokes in lifetime	0	ukbb	0.0415	0.0567	0.731	0.4648	0.077	0.0076	1.0053	0.0075	-0.0004	0.0047
Diagnoses - main ICD10: K50 Crohns disease [regional enteritis]	0	ukbb	-0.0869	0.1191	-0.7291	0.4659	0.0044	0.0014	1.0029	0.0066	0.0027	0.0044
Non-cancer illness code_ self-reported: anxiety/panic attacks	0	ukbb	0.074	0.1015	0.7285	0.4663	0.0061	0.0012	1.0002	0.006	-0.0039	0.0046
Reason for glasses/contact lenses: For short-sightedness_ i.e. only or mainly for distance viewing such as driving_ cinema etc (called myopia)	0	ukbb	-0.0401	0.0551	-0.7283	0.4664	0.0254	0.0021	1.1159	0.0086	0.0041	0.0047
Illnesses of mother: Diabetes	0	ukbb	-0.0429	0.0591	-0.7265	0.4675	0.0207	0.0019	1.0161	0.0092	-0.0006	0.0047
Phospholipids in medium HDL	27005778	metabolites	-0.0951	0.132	-0.7205	0.4712	0.0657	0.0232	0.9958	0.0077	-0.0023	0.0048
Comparative height size at age 10	0	ukbb	0.0235	0.0326	0.72	0.4715	0.2411	0.0122	1.1145	0.0342	-0.002	0.006
Pain type(s) experienced in last month: Facial pain	0	ukbb	-0.0679	0.0952	-0.7128	0.4759	0.0069	0.0014	0.9973	0.006	-0.0027	0.0046
Extreme height	23563607	anthropometric	-0.0367	0.0517	-0.71	0.4777	1.228	0.1076	1.0372	0.0176	0.0129	0.0077
Forced vital capacity (FVC)_ Best measure	0	ukbb	0.0238	0.0335	0.709	0.4783	0.1884	0.0085	1.0825	0.0165	0.0016	0.0057
Non-cancer illness code_ self-reported: osteoarthritis	0	ukbb	-0.0473	0.0671	-0.7047	0.481	0.0188	0.0017	1.0286	0.0077	-0.0033	0.0055
Mouth/teeth dental problems: Mouth ulcers	0	ukbb	0.0435	0.0625	0.6963	0.4862	0.0291	0.0038	1.0318	0.0111	-0.0041	0.0052
Illnesses of father: None of the above (group 2)	0	ukbb	0.0676	0.097	0.6963	0.4863	0.0093	0.0017	1.0021	0.0073	-0.0063	0.0046
Illnesses of siblings: High blood pressure	0	ukbb	-0.0374	0.0538	-0.6951	0.487	0.0366	0.0027	1.0071	0.0081	-0.001	0.005
Non-cancer illness code_ self-reported: ankylosing spondylitis	0	ukbb	0.134	0.1929	0.6947	0.4872	0.0017	0.0014	1.0024	0.0065	0.0007	0.0046
Most recent bowel cancer screening	0	ukbb	0.1023	0.1477	0.6931	0.4883	0.0115	0.0059	1.0119	0.006	-0.0022	0.0045
Number of unsuccessful stop-smoking attempts	0	ukbb	-0.0526	0.076	-0.6917	0.4891	0.0497	0.0074	1.0072	0.0069	0.0042	0.0046
Non-cancer illness code_ self-reported: sleep apnoea	0	ukbb	-0.0945	0.1368	-0.6905	0.4899	0.0033	0.0014	1.0038	0.007	-0.0017	0.0043
Illness_ injury_ bereavement_ stress in last 2 years: Financial difficulties	0	ukbb	-0.0386	0.0561	-0.688	0.4914	0.0333	0.0022	1.0275	0.008	-0.0053	0.0051
Diagnoses - main ICD10: M54 Dorsalgia	0	ukbb	-0.0589	0.0867	-0.6801	0.4964	0.0101	0.0015	1.0041	0.0072	-0.0003	0.0046
Worrier / anxious feelings	0	ukbb	-0.0255	0.0377	-0.6766	0.4986	0.0794	0.005	1.0011	0.0121	0.0016	0.005
Urate	23263486	other	0.0293	0.0434	0.6759	0.4991	0.1761	0.0581	0.953	0.0488	-0.0075	0.0053
Forced expiratory volume in 1 second (FEV1)/Forced Vital capacity(FVC)	21946350	lung_function	0.0438	0.0651	0.6731	0.5009	0.1236	0.0136	0.9286	0.0079	0.0048	0.0051
Child birth weight	23202124	anthropometric	0.0599	0.0893	0.6707	0.5024	0.1119	0.018	1.0046	0.0059	0.0049	0.0046
Diagnoses - main ICD10: B37 Candidiasis	0	ukbb	-0.4225	0.6328	-0.6677	0.5043	0.0006	0.0014	1.0013	0.0065	0.004	0.0043
Non-cancer illness code_ self-reported: rheumatoid arthritis	0	ukbb	-0.082	0.1228	-0.6674	0.5045	0.0048	0.0014	1.0039	0.0063	0.0026	0.005
Triglycerides in chylomicrons and largest VLDL particles	27005778	metabolites	-0.0748	0.1125	-0.6647	0.5062	0.0922	0.0271	0.9901	0.0067	0.0037	0.0045
Had menopause	0	ukbb	-0.0573	0.0867	-0.6613	0.5084	0.0202	0.004	1.0044	0.0068	0.0015	0.0047
Length of menstrual cycle	0	ukbb	0.0549	0.0831	0.6606	0.5089	0.1045	0.0207	0.9981	0.0069	0.0046	0.0049
Leg fat mass (left)	0	ukbb	-0.0199	0.0304	-0.6546	0.5127	0.2316	0.0077	1.0719	0.0174	-0.0007	0.0063
Overweight	23563607	anthropometric	-0.0323	0.0494	-0.6536	0.5134	0.1095	0.0065	1.0246	0.0095	0.0028	0.0054
Forced expiratory volume in 1 second (FEV1)	26635082	lung_function	0.0437	0.0671	0.6511	0.515	0.1411	0.0159	0.9914	0.0067	-0.0008	0.0046
Diagnoses - main ICD10: C44 Other malignant neoplasms of skin	0	ukbb	0.0572	0.0885	0.6465	0.518	0.0098	0.0023	1.0103	0.0086	0.0011	0.0052
Non-cancer illness code_ self-reported: psoriasis	0	ukbb	0.0684	0.106	0.6452	0.5188	0.0069	0.0016	1.0184	0.0082	-0.0074	0.0045
Leg fat percentage (left)	0	ukbb	-0.0194	0.0304	-0.6385	0.5232	0.208	0.0062	1.0848	0.0163	-0.0012	0.006
Sleep duration	0	ukbb	0.0248	0.0389	0.6364	0.5245	0.0714	0.0037	1.0231	0.0101	0.0054	0.0055
Total lipids in large HDL	27005778	metabolites	0.0607	0.0962	0.6311	0.528	0.1314	0.0308	1.0003	0.0148	-0.0047	0.0041
Diagnoses - main ICD10: E04 Other non-toxic goitre	0	ukbb	0.0697	0.1105	0.6306	0.5283	0.0053	0.0013	0.9921	0.0063	-0.0081	0.0045
Chronotype	27494321	sleeping	-0.0298	0.0483	-0.6176	0.5368	0.1015	0.0058	1.0139	0.0077	-0.0016	0.005
Diagnoses - main ICD10: I84 Haemorrhoids	0	ukbb	0.056	0.0909	0.6152	0.5384	0.0094	0.0016	1.0013	0.0073	-0.0053	0.005
Types of physical activity in last 4 weeks: Strenuous sports	0	ukbb	0.0362	0.0591	0.6122	0.5404	0.022	0.0017	1.0112	0.0069	0.0005	0.0047
Average weekly spirits intake	0	ukbb	0.039	0.064	0.6103	0.5417	0.0315	0.0028	1.0168	0.0078	-0.0057	0.0051
Insomnia	28604731	sleeping	-0.0397	0.0653	-0.6072	0.5437	0.0475	0.0049	1.003	0.0071	0.0006	0.0044
Heel bone mineral density (BMD) T-score_ automated (right)	0	ukbb	-0.0245	0.0405	-0.6042	0.5457	0.3017	0.0366	1.0312	0.0224	0.0012	0.0053
Medication for cholesterol_ blood pressure or diabetes: None of the above	0	ukbb	0.0305	0.0504	0.6038	0.546	0.0887	0.0051	1.0328	0.0101	0.0035	0.0053
Apolipoprotein A-I	27005778	metabolites	-0.0878	0.1457	-0.6025	0.5469	0.0724	0.0308	1.0055	0.0119	-0.0004	0.0049
Sitting height	0	ukbb	-0.0174	0.0289	-0.6022	0.547	0.3213	0.0183	1.1378	0.0419	0.0031	0.0059
Loud music exposure frequency	0	ukbb	0.0492	0.0827	0.5955	0.5515	0.0291	0.0046	1.0128	0.007	-0.0033	0.0046
Diastolic blood pressure_ automated reading	0	ukbb	0.0203	0.0341	0.5946	0.5521	0.1362	0.0058	1.0652	0.0155	-0.0023	0.0056
Non-cancer illness code_ self-reported: kidney stone/ureter stone/bladder stone	0	ukbb	0.0486	0.0818	0.5937	0.5527	0.009	0.0016	1.0022	0.0077	-0.0065	0.0047
Fathers age at death	0	ukbb	0.0354	0.0599	0.591	0.5545	0.0342	0.0031	1.023	0.0079	0.0049	0.005
Qualifications: NVQ or HND or HNC or equivalent	0	ukbb	-0.0437	0.0744	-0.5877	0.5568	0.015	0.0017	1.0111	0.0069	0.0025	0.0049
22:6 docosahexaenoic acid	27005778	metabolites	-0.0622	0.1059	-0.5867	0.5574	0.1321	0.0366	0.9955	0.0072	0.0072	0.0046
Diagnoses - main ICD10: J33 Nasal polyp	0	ukbb	0.0807	0.1387	0.5818	0.5607	0.0032	0.0015	1.0069	0.0073	-0.0073	0.0041
Non-cancer illness code_ self-reported: varicose veins	0	ukbb	-0.0639	0.11	-0.5812	0.5611	0.0045	0.0014	1.0102	0.0063	-4.3768e-06	0.0044
Non-cancer illness code_ self-reported: iron deficiency anaemia	0	ukbb	0.0672	0.1161	0.5782	0.5631	0.0045	0.0013	0.9902	0.006	-0.0074	0.0042
Frequency of heavy DIY in last 4 weeks	0	ukbb	-0.0504	0.0877	-0.5748	0.5654	0.0203	0.0036	1.0095	0.0062	-0.0015	0.0047
Fed-up feelings	0	ukbb	-0.0225	0.0393	-0.5724	0.5671	0.0718	0.0033	1.0246	0.0101	-0.0086	0.0049
Non-cancer illness code_ self-reported: ulcerative colitis	0	ukbb	-0.0594	0.1039	-0.5717	0.5675	0.0058	0.0017	1.0115	0.0079	0.0029	0.0045
Pulse rate	0	ukbb	-0.0259	0.0453	-0.5716	0.5676	0.1346	0.0121	1.0266	0.0143	0.0026	0.0048
Forced expiratory volume in 1 second (FEV1)	28166213	lung_function	-0.0285	0.05	-0.5695	0.569	0.265	0.0174	0.9707	0.007	0.0008	0.0047
Neuroticism	27089181	personality	-0.0265	0.0467	-0.5669	0.5708	0.0893	0.0074	0.99	0.0117	-0.0037	0.0056
Ever unenthusiastic/disinterested for a whole week	0	ukbb	-0.0363	0.064	-0.5668	0.5709	0.0578	0.0063	0.9996	0.0074	0.0025	0.005
Free cholesterol in medium HDL	27005778	metabolites	-0.0755	0.1344	-0.5619	0.5742	0.0651	0.0231	0.9986	0.0083	-0.0026	0.0048
Leg fat mass (right)	0	ukbb	-0.017	0.0304	-0.5587	0.5764	0.2305	0.0077	1.0713	0.0175	-0.0017	0.0062
Basal metabolic rate	0	ukbb	-0.0179	0.0321	-0.5585	0.5765	0.2842	0.0116	1.1175	0.0275	0.0039	0.0066
Frequency of walking for pleasure in last 4 weeks	0	ukbb	0.0301	0.0539	0.5579	0.5769	0.0344	0.0026	1.0074	0.0076	-0.004	0.0046
Concentration of large HDL particles	27005778	metabolites	0.0531	0.0962	0.5518	0.5811	0.1333	0.0302	0.9992	0.015	-0.0048	0.0042
Non-cancer illness code_ self-reported: chronic obstructive airways disease/copd	0	ukbb	0.0485	0.0895	0.5422	0.5877	0.006	0.0015	0.9924	0.007	-0.0053	0.0043
Cancer code_ self-reported: squamous cell carcinoma	0	ukbb	-0.0871	0.1625	-0.536	0.592	0.0023	0.0013	0.9994	0.0065	0.0031	0.0047
Average weekly intake of other alcoholic drinks	0	ukbb	-0.0972	0.1815	-0.5355	0.5923	0.0079	0.0059	1.0037	0.0065	-0.0036	0.0046
Illnesses of siblings: Severe depression	0	ukbb	-0.043	0.0803	-0.5352	0.5925	0.0142	0.0018	1.0045	0.0065	-0.0009	0.0048
Diagnoses - main ICD10: I30 Acute pericarditis	0	ukbb	0.0974	0.1821	0.5349	0.5927	0.0022	0.0014	0.995	0.0068	-0.0061	0.0048
Mean time to correctly identify matches	0	ukbb	-0.0213	0.0398	-0.5348	0.5928	0.0733	0.0031	1.0308	0.0095	0.0017	0.0049
Transport type for commuting to job workplace: Walk	0	ukbb	0.0452	0.0852	0.5301	0.596	0.0163	0.0027	1.0053	0.0062	-0.0012	0.0045
Insomnia	27992416	sleeping	-0.0322	0.061	-0.5287	0.597	0.1332	0.0119	1.0025	0.0081	-0.0041	0.0047
Home area population density - urban or rural: England/Wales - Village - less sparse	0	ukbb	0.1025	0.1943	0.5275	0.5978	0.0021	0.0014	1.025	0.0064	0.004	0.0049
Snoring	0	ukbb	-0.0244	0.0468	-0.5207	0.6026	0.0595	0.0028	1.0246	0.0091	0.0004	0.0052
Whole body water mass	0	ukbb	-0.0167	0.0324	-0.5161	0.6058	0.2889	0.0122	1.1299	0.0294	0.0034	0.0066
Diagnoses - main ICD10: R35 Polyuria	0	ukbb	0.0776	0.1503	0.5161	0.6058	0.0029	0.0015	0.9983	0.0066	-0.0043	0.0044
Mean Pallidum	25607358	brain_volume	0.0619	0.1202	0.5149	0.6066	0.1597	0.0414	0.9781	0.0069	-0.001	0.0049
Leg fat-free mass (right)	0	ukbb	-0.0168	0.0326	-0.5137	0.6075	0.2642	0.0107	1.1141	0.0257	0.0052	0.0064
Diagnoses - main ICD10: J44 Other chronic obstructive pulmonary disease	0	ukbb	-0.0625	0.1216	-0.5136	0.6075	0.0047	0.0014	0.9959	0.0067	-0.0052	0.0049
Leptin_adjBMI	26833098	hormone	-0.0445	0.0875	-0.5086	0.611	0.0953	0.0175	1.0032	0.007	0.0004	0.005
Sleep duration	27494321	sleeping	0.0345	0.068	0.5069	0.6122	0.0559	0.0049	1.0188	0.0073	0.0019	0.0047
Non-cancer illness code_ self-reported: hypopituitarism	0	ukbb	-0.1025	0.2028	-0.5054	0.6133	0.0015	0.0012	0.9908	0.0062	0.0006	0.0047
Weight	0	ukbb	-0.0155	0.0308	-0.5037	0.6145	0.265	0.0097	1.0866	0.0219	0.0014	0.0063
Mean Putamen	25607358	brain_volume	0.0423	0.0846	0.5004	0.6168	0.2983	0.046	0.9503	0.0068	-0.0029	0.005
Hand grip strength (right)	0	ukbb	0.0174	0.0352	0.4945	0.6209	0.1041	0.0042	1.06	0.0133	0.0055	0.0056
Pulse wave reflection index	0	ukbb	-0.0304	0.0624	-0.4877	0.6257	0.0544	0.0053	1.0087	0.0075	0.0036	0.0043
Leg predicted mass (right)	0	ukbb	-0.0159	0.0327	-0.4877	0.6258	0.2639	0.0107	1.1138	0.0257	0.0051	0.0064
Eye problems/disorders: Cataract	0	ukbb	-0.0492	0.1013	-0.4861	0.6269	0.0232	0.0044	1.0133	0.0068	-0.001	0.0047
Diagnoses - main ICD10: M24 Other specific joint derangements	0	ukbb	-0.0596	0.1236	-0.4827	0.6293	0.0035	0.0013	0.9878	0.0061	-0.0084	0.0049
Other eye problems	0	ukbb	-0.046	0.0958	-0.4808	0.6306	0.0093	0.0015	1.0237	0.0071	0.0014	0.0051
Illnesses of father: Chronic bronchitis/emphysema	0	ukbb	-0.0348	0.0725	-0.4806	0.6308	0.0148	0.0019	1.024	0.0069	-0.0002	0.0043
Hearing difficulty/problems with background noise	0	ukbb	-0.0221	0.0464	-0.4764	0.6338	0.0517	0.0025	1.0196	0.0082	0.0051	0.0053
Whole body fat-free mass	0	ukbb	-0.0154	0.0326	-0.4732	0.6361	0.2889	0.0122	1.1308	0.0296	0.0039	0.0067
Leptin_not_adjBMI	26833098	hormone	0.0409	0.0885	0.4628	0.6435	0.099	0.0159	0.9944	0.0066	-0.0067	0.0049
Leg fat percentage (right)	0	ukbb	-0.0142	0.0306	-0.4626	0.6436	0.2081	0.0063	1.082	0.0167	-0.003	0.006
Mean Hippocampus	25607358	brain_volume	-0.0493	0.1065	-0.4625	0.6437	0.1409	0.0388	0.9875	0.0065	-0.0028	0.0047
Diagnoses - main ICD10: R14 Flatulence and related conditions	0	ukbb	-0.0627	0.1364	-0.4598	0.6457	0.0031	0.0013	0.9926	0.0067	0.0007	0.0043
Total lipids in very large VLDL	27005778	metabolites	-0.0453	0.0988	-0.4589	0.6463	0.1383	0.0299	0.9777	0.0071	0.0039	0.0046
Arm fat mass (right)	0	ukbb	-0.0137	0.0305	-0.4485	0.6538	0.2311	0.008	1.0711	0.0174	0.0003	0.006
Trunk fat-free mass	0	ukbb	-0.0147	0.0329	-0.4466	0.6552	0.2865	0.0127	1.1385	0.0313	0.0039	0.0068
Trunk predicted mass	0	ukbb	-0.0147	0.0329	-0.4462	0.6554	0.285	0.0127	1.1377	0.0311	0.0039	0.0068
Morning/evening person (chronotype)	0	ukbb	-0.0155	0.0351	-0.442	0.6585	0.116	0.0042	1.0419	0.0113	0.0035	0.0052
Arm fat mass (left)	0	ukbb	-0.0137	0.0309	-0.4412	0.659	0.2318	0.008	1.0677	0.0174	-0.0003	0.0061
Medication for pain relief_ constipation_ heartburn: Ibuprofen (e.g. Nurofen)	0	ukbb	-0.0248	0.0564	-0.4403	0.6597	0.0227	0.0017	0.9972	0.0063	-3.0049e-06	0.0044
Waist-to-hip ratio	25673412	anthropometric	0.0195	0.0443	0.4399	0.66	0.1128	0.007	0.9212	0.0089	-0.0047	0.005
Non-cancer illness code_ self-reported: pneumothorax	0	ukbb	0.0632	0.1456	0.4341	0.6642	0.0029	0.0014	0.9881	0.0069	-0.0012	0.0043
Diagnoses - main ICD10: M72 Fibroblastic disorders	0	ukbb	-0.0362	0.0834	-0.4339	0.6643	0.0105	0.0031	1.0166	0.0207	-0.0035	0.0048
Forced Vital capacity(FVC)	28166213	lung_function	-0.0226	0.0523	-0.4315	0.6661	0.2606	0.0163	0.9763	0.0071	0.0021	0.0048
Why stopped smoking: Doctors advice	0	ukbb	-0.0505	0.1177	-0.4288	0.6681	0.0184	0.0052	0.9973	0.0059	-0.0072	0.0047
Current employment status: Looking after home and/or family	0	ukbb	0.0447	0.1049	0.426	0.6701	0.0061	0.0014	1.0006	0.0068	0.0023	0.0047
Maximum heart rate during fitness test	0	ukbb	-0.0322	0.076	-0.424	0.6715	0.0679	0.0134	1.0165	0.0086	0.0021	0.004
Number of cigarettes currently smoked daily (current cigarette smokers)	0	ukbb	-0.0404	0.0954	-0.4235	0.6719	0.1016	0.0263	1.0014	0.0068	-0.0025	0.0044
Tobacco smoking: Ex-smoker	0	ukbb	-0.026	0.0617	-0.422	0.6731	0.0765	0.008	1.009	0.008	0.0027	0.0049
Handedness (chirality/laterality): Left-handed	0	ukbb	0.0369	0.0876	0.4216	0.6733	0.0098	0.0016	1.0059	0.0071	-0.001	0.0044
Phospholipids in large HDL	27005778	metabolites	0.0406	0.097	0.4188	0.6754	0.1277	0.0301	0.9981	0.014	-0.0047	0.0042
Bipolar disorder	21926972	psychiatric	0.0256	0.0617	0.4151	0.6781	0.4359	0.0368	1.0215	0.0073	-0.0057	0.005
Non-cancer illness code_ self-reported: osteoporosis	0	ukbb	0.0323	0.0783	0.4123	0.6801	0.0149	0.0019	1.0005	0.0075	0.0023	0.0045
Diabetes diagnosed by doctor	0	ukbb	-0.0183	0.0445	-0.4115	0.6807	0.0438	0.0028	1.0402	0.0106	-0.0023	0.0048
Cancer code_ self-reported: lung cancer	0	ukbb	-0.4568	1.1129	-0.4105	0.6815	0.0004	0.0013	0.9929	0.0065	-0.0019	0.0048
Number of days/week of vigorous physical activity 10+ minutes	0	ukbb	-0.0199	0.0488	-0.4088	0.6827	0.0378	0.0024	1.0162	0.0083	0.0015	0.0052
Pain type(s) experienced in last month: Hip pain	0	ukbb	-0.0239	0.0584	-0.4088	0.6827	0.0236	0.0019	1.0186	0.0077	-0.0023	0.0047
Underlying (primary) cause of death: ICD10: J84.1 Other interstitial pulmonary diseases with fibrosis	0	ukbb	-0.0699	0.1724	-0.4053	0.6853	0.0983	0.0659	0.9939	0.007	0.0115	0.005
Non-cancer illness code_ self-reported: arthritis (nos)	0	ukbb	-0.0784	0.1939	-0.4043	0.686	0.0017	0.0014	1.0155	0.0064	-0.0057	0.0044
Blood clot_ DVT_ bronchitis_ emphysema_ asthma_ rhinitis_ eczema_ allergy diagnosed by doctor: None of the above	0	ukbb	-0.0156	0.0386	-0.4043	0.686	0.0766	0.0064	1.0377	0.017	0.0003	0.0055
Waist circumference	0	ukbb	-0.0125	0.0312	-0.4023	0.6875	0.2003	0.0072	1.0622	0.0168	-0.0037	0.0059
Alanine	27005778	metabolites	-0.0422	0.1054	-0.4008	0.6886	0.0853	0.0273	1.0117	0.0073	-0.0006	0.0042
Systolic blood pressure_ automated reading	0	ukbb	-0.0137	0.035	-0.392	0.6951	0.1276	0.0056	1.0664	0.0154	0.0021	0.0059
Parents age at death	27015805	aging	-0.0348	0.0895	-0.3888	0.6974	0.0289	0.007	1.016	0.0063	-0.001	0.0044
Illnesses of father: High blood pressure	0	ukbb	-0.0253	0.0652	-0.3877	0.6983	0.0194	0.0018	1.0134	0.007	-0.0021	0.0044
Wears glasses or contact lenses	0	ukbb	-0.0269	0.0694	-0.3871	0.6987	0.0161	0.0017	1.001	0.0076	0.0001	0.0048
Anorexia Nervosa	24514567	psychiatric	-0.0175	0.0453	-0.3866	0.6991	0.5584	0.0311	0.8978	0.0071	0.0038	0.0044
Diagnoses - main ICD10: I20 Angina pectoris	0	ukbb	0.033	0.0865	0.3811	0.7031	0.0083	0.0015	1.0089	0.007	-0.0069	0.0048
Non-cancer illness code_ self-reported: bladder problem (not cancer)	0	ukbb	0.0674	0.1778	0.3789	0.7047	0.0022	0.0013	1.0022	0.007	-0.0047	0.0045
Non-cancer illness code_ self-reported: nasal polyps	0	ukbb	0.0435	0.1163	0.3745	0.7081	0.0051	0.0016	1.0071	0.0065	-0.0044	0.0043
Diagnoses - main ICD10: S66 Injury of muscle and tendon at wrist and hand level	0	ukbb	-0.0595	0.1603	-0.371	0.7107	0.0022	0.0012	1.0002	0.0066	-0.0027	0.0044
Mean Caudate	25607358	brain_volume	-0.0305	0.0828	-0.3685	0.7125	0.2508	0.0387	0.9682	0.0061	0.0049	0.0047
Fractured bone site(s): Other bones	0	ukbb	-0.0316	0.0862	-0.3666	0.7139	0.009	0.0016	1.0006	0.0069	-0.0047	0.0046
Why stopped smoking: None of the above	0	ukbb	-0.0301	0.0835	-0.3601	0.7188	0.0405	0.0057	0.9971	0.0065	0.004	0.005
Target heart rate achieved	0	ukbb	0.0365	0.1039	0.3509	0.7256	0.0334	0.0105	1.007	0.007	-0.0018	0.0046
Autism spectrum disorder	0	psychiatric	0.0239	0.0681	0.3506	0.7259	0.4506	0.0517	0.9666	0.0065	0.0053	0.0041
Ferritin	25352340	metal	0.0366	0.1052	0.3482	0.7277	0.0911	0.0267	1.028	0.0093	0.0035	0.006
Diagnoses - main ICD10: T84 Complications of internal orthopaedic prosthetic devices_ implants and grafts	0	ukbb	0.0404	0.1163	0.3479	0.7279	0.0053	0.0016	0.99	0.007	0.0048	0.0045
Neuroticism	24828478	personality	-0.0333	0.0961	-0.3469	0.7286	0.0148	0.0033	1.0086	0.0063	6.654e-05	0.0045
Non-cancer illness code_ self-reported: mania/bipolar disorder/manic depression	0	ukbb	0.0398	0.115	0.3465	0.7289	0.0055	0.0014	1.0007	0.0061	-0.0015	0.0046
Diagnoses - main ICD10: Z80 Family history of malignant neoplasm	0	ukbb	0.0732	0.2117	0.3459	0.7294	0.0012	0.0013	0.9913	0.0059	0.004	0.0044
Leg fat-free mass (left)	0	ukbb	-0.0112	0.0326	-0.3446	0.7304	0.2665	0.0107	1.1067	0.0252	0.0032	0.0065
Number of days/week walked 10+ minutes	0	ukbb	-0.0161	0.0468	-0.3438	0.731	0.0423	0.0023	1.0098	0.0075	-7.525e-05	0.0048
Alcohol drinker status: Previous	0	ukbb	-0.0247	0.0721	-0.3423	0.7321	0.0131	0.0015	1.0075	0.0067	-0.0034	0.0043
Diagnoses - main ICD10: M10 Gout	0	ukbb	0.0589	0.1732	0.3404	0.7335	0.0022	0.0015	0.9997	0.0068	0.0017	0.0043
Crohns disease	26192919	autoimmune	0.0211	0.0621	0.3403	0.7336	0.5029	0.0574	1.0227	0.0115	-0.0052	0.0052
Hearing difficulty/problems: Yes	0	ukbb	-0.0157	0.0467	-0.3366	0.7364	0.0415	0.0024	1.0147	0.0089	0.0006	0.0052
Pain type(s) experienced in last month: Pain all over the body	0	ukbb	-0.026	0.0774	-0.3364	0.7365	0.0102	0.0016	1.0043	0.0074	-0.0064	0.0042
Diagnoses - main ICD10: N19 Unspecified renal failure	0	ukbb	0.043	0.1281	0.3355	0.7373	0.003	0.0014	0.9987	0.0068	-0.0007	0.0044
Diagnoses - main ICD10: K40 Inguinal hernia	0	ukbb	0.0213	0.0639	0.3328	0.7393	0.0183	0.0022	0.9923	0.0069	-0.0042	0.0048
Illnesses of father: Lung cancer	0	ukbb	-0.0241	0.0735	-0.3282	0.7428	0.0149	0.0019	0.9931	0.0072	0.0024	0.0049
Phospholipids in chylomicrons and largest VLDL particles	27005778	metabolites	-0.0354	0.1086	-0.3256	0.7447	0.0982	0.0267	0.9844	0.0068	0.0041	0.0045
HDL cholesterol	20686565	lipids	0.0176	0.055	0.3192	0.7495	0.1276	0.0231	1.0577	0.0493	0.0019	0.0058
Hand grip strength (left)	0	ukbb	0.0109	0.0341	0.3192	0.7496	0.1039	0.0041	1.0554	0.0124	0.0047	0.0049
Eye problems/disorders: Injury or trauma resulting in loss of vision	0	ukbb	0.1443	0.4567	0.316	0.752	0.0012	0.0039	1.0105	0.0062	-0.0043	0.0047
Fractured bone site(s): Wrist	0	ukbb	0.0331	0.1059	0.3128	0.7544	0.0066	0.0016	1.0079	0.007	-0.0029	0.0042
Citrate	27005778	metabolites	0.0393	0.1263	0.3116	0.7554	0.0709	0.021	1.0119	0.0076	-0.0033	0.0047
Diagnoses - main ICD10: N92 Excessive_ frequent and irregular menstruation	0	ukbb	-0.03	0.0964	-0.3115	0.7554	0.007	0.0017	1.0013	0.0074	0.002	0.0046
Whole body fat mass	0	ukbb	-0.0095	0.0307	-0.3102	0.7564	0.2343	0.0078	1.0754	0.0179	-0.002	0.0061
Illness_ injury_ bereavement_ stress in last 2 years: Death of a close relative	0	ukbb	0.0338	0.1092	0.3098	0.7567	0.0063	0.0015	1.0041	0.0063	-0.0056	0.0047
Tinnitus: Yes_ but not now_ but have in the past	0	ukbb	0.0324	0.1049	0.3092	0.7571	0.0185	0.0043	0.9908	0.0063	-0.0048	0.0045
Distance between home and job workplace	0	ukbb	0.0318	0.1037	0.3062	0.7594	0.0116	0.0032	1.0072	0.0069	0.0027	0.0044
Potassium in urine	0	ukbb	0.0145	0.0475	0.304	0.7611	0.0428	0.0023	1.0171	0.0087	-0.0011	0.0049
Non-cancer illness code_ self-reported: hypertrophic cardiomyopathy (hcm / hocm)	0	ukbb	0.065	0.2152	0.3019	0.7627	0.0015	0.0013	1.0019	0.0067	0.0017	0.0048
Number of self-reported cancers	0	ukbb	0.0304	0.102	0.2983	0.7654	0.0065	0.0015	1.0137	0.0065	-0.0003	0.0047
Leg predicted mass (left)	0	ukbb	-0.0097	0.0326	-0.2982	0.7656	0.2662	0.0107	1.1064	0.025	0.0027	0.0065
Number of operations_ self-reported	0	ukbb	0.0138	0.0469	0.2952	0.7678	0.0384	0.0023	1.0352	0.0077	-0.0018	0.0051
Major depressive disorder	22472876	psychiatric	0.0245	0.0839	0.2923	0.77	0.1693	0.0258	1.0061	0.006	-0.0073	0.0049
Fractured bone site(s): Ankle	0	ukbb	0.0302	0.105	0.2872	0.7739	0.0064	0.0016	0.9956	0.0065	0.0003	0.0045
Forced Vital capacity(FVC)	26635082	lung_function	0.0188	0.066	0.2847	0.7759	0.1462	0.0155	0.9859	0.0069	-0.0029	0.0047
Non-cancer illness code_ self-reported: muscle or soft tissue injuries	0	ukbb	-0.0494	0.1744	-0.2832	0.777	0.0024	0.0014	1	0.0071	0.0016	0.0049
Non-cancer illness code_ self-reported: hyperthyroidism/thyrotoxicosis	0	ukbb	-0.0222	0.0784	-0.2825	0.7776	0.0089	0.0026	1.0049	0.0077	0.0022	0.0042
Duration of light DIY	0	ukbb	-0.0171	0.0612	-0.2795	0.7799	0.0352	0.0034	1.0027	0.0072	-0.0019	0.0046
Medication for cholesterol_ blood pressure or diabetes: Cholesterol lowering medication	0	ukbb	-0.0148	0.0536	-0.2765	0.7821	0.0684	0.0064	1.0329	0.0142	-0.0021	0.0049
Number of live births	0	ukbb	0.0145	0.0523	0.2763	0.7823	0.0616	0.0042	1.0074	0.0081	-0.0022	0.0056
Obesity class 1	23563607	anthropometric	0.0123	0.0446	0.2762	0.7824	0.2174	0.0115	1.0179	0.0111	-0.0083	0.0059
Illnesses of mother: Breast cancer	0	ukbb	0.0253	0.0918	0.2751	0.7832	0.0094	0.0019	1.0073	0.0081	-0.0003	0.0048
Forced expiratory volume in 1-second (FEV1)_ predicted	0	ukbb	-0.0119	0.0433	-0.2746	0.7836	0.1718	0.0124	1.0393	0.0119	0.0074	0.0054
Peak expiratory flow (PEF)	0	ukbb	0.0097	0.0354	0.2745	0.7837	0.09	0.0047	1.0556	0.0122	-0.0017	0.0052
Fasting insulin main effect	22581228	glycemic	0.0221	0.0807	0.2738	0.7842	0.0694	0.0101	1.0161	0.0069	-0.0042	0.0042
Medication for cholesterol_ blood pressure or diabetes: Blood pressure medication	0	ukbb	0.0132	0.0491	0.2696	0.7875	0.1045	0.0055	1.0318	0.0101	-0.0071	0.0054
PGC cross-disorder analysis	23453885	psychiatric	-0.0151	0.057	-0.2646	0.7913	0.1722	0.0132	1.0141	0.0114	-0.0055	0.0069
Diagnoses - main ICD10: Z09 Follow-up examination after treatment for conditions other than malignant neoplasms	0	ukbb	0.0364	0.1377	0.2646	0.7913	0.0032	0.0013	0.999	0.0061	-0.0042	0.0045
Diagnoses - main ICD10: K57 Diverticular disease of intestine	0	ukbb	0.0204	0.0772	0.2643	0.7915	0.013	0.0015	1.0039	0.0066	-0.0033	0.0049
Non-cancer illness code_ self-reported: diverticular disease/diverticulitis	0	ukbb	-0.0196	0.0744	-0.2636	0.7921	0.0127	0.0016	0.9936	0.007	0.001	0.0045
Diagnoses - main ICD10: M70 Soft tissue disorders related to use_ overuse and pressure	0	ukbb	0.0354	0.1354	0.2613	0.7939	0.004	0.0013	0.9831	0.0066	-0.0085	0.0045
Illnesses of mother: Alzheimers disease/dementia	0	ukbb	-0.0354	0.1364	-0.2593	0.7954	0.004	0.0045	1.0342	0.0339	0.0056	0.0045
Mineral and other dietary supplements: Zinc	0	ukbb	-0.0188	0.0741	-0.2542	0.7994	0.0109	0.0014	0.9898	0.0058	-0.0025	0.0046
Had other major operations	0	ukbb	0.0168	0.0664	0.2531	0.8002	0.0301	0.0032	1.0108	0.0069	-0.0024	0.0046
Getting up in morning	0	ukbb	0.0107	0.0421	0.253	0.8003	0.0684	0.0031	1.0401	0.0103	-0.0042	0.0055
Bring up phlegm/sputum/mucus on most days	0	ukbb	0.0271	0.1086	0.2491	0.8033	0.0266	0.0061	1.0078	0.0072	-0.0051	0.0049
Duration of other exercises	0	ukbb	-0.0204	0.0826	-0.2465	0.8053	0.0186	0.0031	1.0094	0.007	0.0017	0.0044
Diagnoses - main ICD10: K51 Ulcerative colitis	0	ukbb	0.0295	0.1197	0.2463	0.8055	0.0046	0.0016	1.0138	0.0067	0.0006	0.0047
Childhood obesity	22484627	anthropometric	0.0147	0.0607	0.2426	0.8083	0.4135	0.0463	0.9262	0.0076	0.0021	0.0044
Diagnoses - main ICD10: N81 Female genital prolapse	0	ukbb	0.022	0.0918	0.2398	0.8105	0.0072	0.0015	1.0239	0.0065	-2.7823e-05	0.0048
Had major operations	0	ukbb	-0.0189	0.0791	-0.2393	0.8109	0.0251	0.0036	1.0054	0.0074	0.0019	0.0051
Height_2010	20881960	anthropometric	-0.009	0.0383	-0.2364	0.8131	0.2854	0.0164	1.0187	0.0186	0.0147	0.0059
Time spent driving	0	ukbb	0.0121	0.0525	0.2301	0.818	0.0422	0.0028	1.0022	0.0069	0.0006	0.0045
Isoleucine	27005778	metabolites	-0.0249	0.1098	-0.2267	0.8206	0.0702	0.0235	0.9951	0.0066	0.0011	0.0043
Falls in the last year	0	ukbb	-0.0125	0.0555	-0.2254	0.8217	0.0327	0.0021	1.0029	0.0078	-0.0006	0.005
Duration of heavy DIY	0	ukbb	0.0168	0.0757	0.2216	0.8246	0.0332	0.0038	1.0081	0.0067	-0.0056	0.0048
Diagnoses - main ICD10: K62 Other diseases of anus and rectum	0	ukbb	0.028	0.1265	0.2212	0.825	0.005	0.0015	1.0016	0.0068	0.0009	0.0047
Illnesses of father: Heart disease	0	ukbb	-0.0117	0.0547	-0.2137	0.8307	0.0304	0.0027	1.0015	0.0086	-0.0065	0.0052
Fasting glucose main effect	22581228	glycemic	-0.0145	0.068	-0.2128	0.8315	0.0988	0.0189	0.9978	0.0093	-0.0038	0.0046
Diagnoses - main ICD10: D12 Benign neoplasm of colon_ rectum_ anus and anal canal	0	ukbb	0.0189	0.089	0.2126	0.8317	0.0087	0.0014	1.0031	0.0064	0.0015	0.0046
Fathers age at death	27015805	aging	-0.0195	0.093	-0.2099	0.8337	0.0397	0.0068	1.0181	0.0068	0.0058	0.0046
Non-cancer illness code_ self-reported: cholelithiasis/gall stones	0	ukbb	-0.0178	0.0877	-0.2028	0.8393	0.0083	0.0017	1.0209	0.0079	-0.0031	0.0048
Work/job satisfaction	0	ukbb	-0.0173	0.0858	-0.202	0.8399	0.0486	0.0068	0.9944	0.0067	0.0013	0.0049
Celiac disease	20190752	autoimmune	0.0167	0.0832	0.201	0.8407	0.3125	0.0482	1.0644	0.0106	-0.0026	0.0066
Non-accidental death in close genetic family	0	ukbb	-0.0213	0.1073	-0.1988	0.8424	0.0183	0.0047	0.9947	0.0065	0.0007	0.0047
Cough on most days	0	ukbb	-0.0154	0.0784	-0.1963	0.8443	0.0481	0.0064	0.9986	0.0069	-0.002	0.0048
Type 2 Diabetes	22885922	glycemic	0.0111	0.0584	0.1907	0.8488	0.0876	0.0093	1.0082	0.007	-0.0045	0.0043
Diagnoses - main ICD10: N40 Hyperplasia of prostate	0	ukbb	0.0213	0.113	0.1886	0.8504	0.0059	0.0015	1.0097	0.0067	-0.0029	0.0046
Non-cancer illness code_ self-reported: gout	0	ukbb	0.0103	0.0548	0.1881	0.8508	0.0248	0.0067	0.9922	0.0188	-0.0039	0.0042
Mouth/teeth dental problems: Bleeding gums	0	ukbb	0.0107	0.0594	0.1811	0.8563	0.0223	0.0019	1.0116	0.0081	0.0026	0.0048
Diagnoses - main ICD10: K60 Fissure and fistula of anal and rectal regions	0	ukbb	0.0184	0.1015	0.181	0.8564	0.0055	0.0014	0.9818	0.0067	-0.0039	0.0043
Age when periods started (menarche)	0	ukbb	-0.0065	0.0365	-0.1785	0.8583	0.2096	0.0105	1.0035	0.0123	0.0023	0.0052
Number of pregnancy terminations	0	ukbb	0.0154	0.0864	0.178	0.8587	0.0599	0.0096	1.0075	0.0072	-0.001	0.005
Diagnoses - main ICD10: Z47 Other orthopaedic follow-up care	0	ukbb	-0.0228	0.1327	-0.172	0.8634	0.0035	0.0012	0.9971	0.0062	0.0035	0.0047
Pulse rate_ automated reading	0	ukbb	-0.0057	0.0333	-0.1702	0.8648	0.154	0.0106	1.0483	0.0284	-0.0026	0.0057
Number of days/week of moderate physical activity 10+ minutes	0	ukbb	-0.0083	0.0498	-0.1666	0.8677	0.042	0.0026	1.0124	0.008	-0.0013	0.0051
Non-cancer illness code_ self-reported: high cholesterol	0	ukbb	0.0077	0.0472	0.1641	0.8697	0.0404	0.0054	1.0566	0.0274	-0.0087	0.0053
Underlying (primary) cause of death: ICD10: E85.4 Organ-limited amyloidosis	0	ukbb	-0.0354	0.2195	-0.1612	0.8719	0.0609	0.0605	1	0.007	-0.0012	0.0047
Alcohol drinker status: Never	0	ukbb	0.0114	0.0731	0.1565	0.8756	0.0145	0.0016	1.0156	0.0066	-0.0034	0.0051
Average number of double bonds in a fatty acid chain	27005778	metabolites	-0.0149	0.0961	-0.1548	0.877	0.1704	0.0532	1.0019	0.0076	0.0069	0.0042
Ever had prostate specific antigen (PSA) test	0	ukbb	0.0112	0.0729	0.154	0.8776	0.0339	0.0034	1.0039	0.0072	0.0041	0.0045
Number of children fathered	0	ukbb	0.0111	0.0719	0.1537	0.8779	0.0321	0.0036	1.0115	0.0071	-0.0061	0.0047
Squamous cell lung cancer	27488534	cancer	-0.0178	0.1171	-0.1521	0.8791	0.0394	0.0123	1.01	0.0067	-0.0021	0.0047
Body fat percentage	0	ukbb	-0.0045	0.0311	-0.1448	0.8849	0.2164	0.0068	1.0845	0.0175	-0.0034	0.0062
Diagnoses - main ICD10: L03 Cellulitis	0	ukbb	-0.0186	0.1291	-0.1441	0.8854	0.0039	0.0015	1.0032	0.0069	0.0021	0.0047
Ulcerative colitis	26192919	autoimmune	0.0095	0.0693	0.1377	0.8905	0.2573	0.0316	1.0478	0.0095	-0.0056	0.0055
Trunk fat mass	0	ukbb	-0.0042	0.031	-0.1354	0.8923	0.231	0.0077	1.0803	0.0183	-0.0024	0.0061
Inflammatory Bowel Disease (Euro)	26192919	autoimmune	0.0081	0.0601	0.1344	0.8931	0.3341	0.0332	1.0535	0.0101	-0.007	0.0056
Non-cancer illness code_ self-reported: vitiligo	0	ukbb	-0.0248	0.1926	-0.1289	0.8975	0.0016	0.0014	0.994	0.0071	0.0011	0.0044
Home area population density - urban or rural: Scotland - Large Urban Area	0	ukbb	0.0124	0.0974	0.1273	0.8987	0.0112	0.0032	2.1362	0.0148	0.006	0.0057
Diagnoses - main ICD10: M16 Coxarthrosis [arthrosis of hip]	0	ukbb	0.0095	0.0783	0.1213	0.9035	0.0107	0.0018	1.0102	0.0081	-0.0054	0.0045
Obesity class 3	23563607	anthropometric	-0.0092	0.0817	-0.1128	0.9102	0.1221	0.0141	0.9797	0.0091	-0.0023	0.0062
Illnesses of siblings: Stroke	0	ukbb	-0.0123	0.1231	-0.0997	0.9206	0.0043	0.0018	1.0077	0.0064	-0.0037	0.0037
Diagnoses - main ICD10: K22 Other diseases of oesophagus	0	ukbb	-0.0121	0.1271	-0.0951	0.9242	0.0042	0.0015	1.0041	0.0066	-0.002	0.0048
Reproduciblity of spirometry measurement using ERS/ATS criteria	0	ukbb	0.0071	0.0745	0.0948	0.9245	0.0144	0.0023	1.0077	0.0073	-0.005	0.0049
Forced expiratory volume in 1 second (FEV1)	21946350	lung_function	-0.009	0.0959	-0.094	0.9251	0.1725	0.0225	0.8808	0.0119	0.0011	0.0086
Mineral and other dietary supplements: Glucosamine	0	ukbb	0.005	0.0552	0.0906	0.9278	0.0245	0.002	1.0084	0.0073	-0.0034	0.0049
Hip circumference	0	ukbb	0.0028	0.0314	0.09	0.9283	0.2173	0.0084	1.0816	0.0189	-0.0047	0.006
Eye problems/disorders: Glaucoma	0	ukbb	-0.0059	0.0705	-0.0843	0.9328	0.0391	0.0055	1.0183	0.0078	0.0041	0.0048
Happiness	0	ukbb	0.0052	0.0629	0.0835	0.9335	0.0616	0.0049	1.0046	0.0077	0.0008	0.0047
Nap during day	0	ukbb	0.0031	0.0376	0.0818	0.9348	0.0807	0.0034	1.0232	0.0098	-0.0032	0.0057
Illnesses of mother: None of the above (group 2)	0	ukbb	0.0074	0.0907	0.0813	0.9352	0.0093	0.0017	1.0005	0.0066	-0.0015	0.0046
Reason for glasses/contact lenses: For long-sightedness_ i.e. for distance and near_ but particularly for near tasks like reading (called hypermetropia)	0	ukbb	-0.0066	0.0831	-0.0798	0.9364	0.01	0.0016	1.0635	0.0072	-0.0045	0.0047
Ever depressed for a whole week	0	ukbb	0.0043	0.0577	0.0745	0.9406	0.0634	0.0052	0.993	0.0069	-0.0024	0.0046
Diagnoses - main ICD10: M25 Other joint disorders_ not elsewhere classified	0	ukbb	-0.0188	0.2549	-0.0739	0.9411	0.001	0.0013	1.0159	0.0069	-0.006	0.0045
Worry too long after embarrassment	0	ukbb	0.0027	0.043	0.0622	0.9504	0.0651	0.0034	1.0164	0.0098	0.0054	0.0049
Hair/balding pattern: Pattern 3	0	ukbb	0.0038	0.0666	0.0571	0.9545	0.056	0.0141	1.0201	0.0192	0.0052	0.0051
Diagnoses - main ICD10: R69 Unknown and unspecified causes of morbidity	0	ukbb	0.0064	0.1147	0.0554	0.9558	0.0053	0.0014	0.9983	0.0068	-0.0008	0.0047
Fracture resulting from simple fall	0	ukbb	0.0061	0.1159	0.053	0.9577	0.0502	0.0137	0.9932	0.0063	-0.0015	0.0045
Former alcohol drinker	0	ukbb	-0.0047	0.0897	-0.0527	0.9579	0.1236	0.0212	0.9965	0.0063	0.0002	0.0045
Number of children ever born	27798627	reproductive	-0.0028	0.0536	-0.052	0.9586	0.0256	0.0018	0.9705	0.007	-0.0005	0.0045
Trunk fat percentage	0	ukbb	0.0015	0.0321	0.0467	0.9628	0.2063	0.0068	1.0858	0.0176	-0.004	0.0062
Vitamin and mineral supplements: Multivitamins +/- minerals	0	ukbb	-0.0026	0.0562	-0.0466	0.9629	0.0236	0.0019	1.0076	0.0075	-0.0009	0.0047
Arm fat percentage (right)	0	ukbb	0.0012	0.0304	0.04	0.9681	0.2158	0.007	1.0789	0.0175	-0.002	0.0059
Illnesses of father: Prostate cancer	0	ukbb	-0.0035	0.0947	-0.0365	0.9709	0.0084	0.0019	1.0123	0.0079	0.0021	0.0048
Ever highly irritable/argumentative for 2 days	0	ukbb	0.0019	0.0725	0.0259	0.9793	0.0518	0.0057	0.9987	0.0077	-0.0074	0.0051
Diagnoses - main ICD10: H26 Other cataract	0	ukbb	-0.002	0.0923	-0.022	0.9824	0.0094	0.0016	0.9938	0.0074	-0.0007	0.005
Non-cancer illness code_ self-reported: crohns disease	0	ukbb	0.0024	0.1144	0.0211	0.9832	0.0052	0.0015	1.0056	0.0068	0.0024	0.0046
Glucose	27005778	metabolites	-0.0022	0.1077	-0.0205	0.9837	0.0862	0.021	0.996	0.0065	-0.0053	0.004
Total lipids in chylomicrons and largest VLDL particles	27005778	metabolites	0.0019	0.1056	0.0178	0.9858	0.1203	0.0281	0.9896	0.0068	0.0023	0.0044
Non-cancer illness code_ self-reported: retinal detachment	0	ukbb	-0.0018	0.1309	-0.0141	0.9887	0.0034	0.0013	1.0032	0.0065	-0.0019	0.0043
Body mass index	20935630	anthropometric	-0.0005	0.0447	-0.0118	0.9906	0.1897	0.0097	1.0105	0.0105	-0.0031	0.0058
Length of working week for main job	0	ukbb	-0.0007	0.0714	-0.0097	0.9923	0.0194	0.0028	1.009	0.0066	0.0043	0.0044
Arm fat percentage (left)	0	ukbb	0.0002	0.0308	0.0061	0.9952	0.2193	0.0072	1.0741	0.0177	-0.0028	0.006
Cancer diagnosed by doctor	0	ukbb	-0.0005	0.0968	-0.0048	0.9962	0.0066	0.0015	1.0102	0.0064	0.0021	0.0046
Vitamin and mineral supplements: Vitamin E	0	ukbb	-0.0002	0.1105	-0.002	0.9984	0.0067	0.0013	0.9953	0.0062	-0.0038	0.0051
Diagnoses - main ICD10: M20 Acquired deformities of fingers and toes	0	ukbb	-0.0001	0.0808	-0.0013	0.9989	0.0094	0.0015	1.0005	0.0072	0.0014	0.0048
Ever vs never smoked	20418890	smoking_behaviour	-4.5072e-05	0.0664	-0.0007	0.9995	0.0751	0.0066	0.9969	0.006	-0.0078	0.0046

## Sheet: WLM adj. fetal correlations
Trait	PMID	Category	rg	se	z	P	h2_obs	h2_obs_se	h2_int	h2_int_se	gcov_int	gcov_int_se
Overall health rating	0	ukbb	-0.3409	0.1569	-2.1724	0.0298	0.0996	0.0032	1.0554	0.0127	0.0153	0.0066
Health satisfaction	0	ukbb	-0.5782	0.2674	-2.1623	0.0306	0.0831	0.0059	1.0037	0.0089	0.0137	0.006
Transport type for commuting to job workplace: Cycle	0	ukbb	0.6259	0.2934	2.1333	0.0329	0.0319	0.0032	1.0117	0.0077	-0.0099	0.0056
Types of physical activity in last 4 weeks: Walking for pleasure (not as a means of transport)	0	ukbb	0.432	0.2025	2.1335	0.0329	0.0384	0.0022	1.0286	0.0084	-0.0142	0.0057
Smoking/smokers in household	0	ukbb	-0.7201	0.3456	-2.0838	0.0372	0.0102	0.002	1.0054	0.0084	0.0031	0.0056
Years of schooling 2016	27225129	education	0.3108	0.1519	2.0467	0.0407	0.1266	0.0049	0.9231	0.0121	-0.0088	0.006
Townsend deprivation index at recruitment	0	ukbb	-0.521	0.2592	-2.0104	0.0444	0.0333	0.0021	1.0348	0.0086	0.0184	0.0057
Types of transport used (excluding work): Walk	0	ukbb	0.412	0.2051	2.0091	0.0445	0.0322	0.0024	1.039	0.0094	-0.0023	0.0059
Time spent watching television (TV)	0	ukbb	-0.3094	0.156	-1.9833	0.0473	0.1018	0.0041	1.0384	0.012	0.0081	0.0068
Worrier / anxious feelings	0	ukbb	0.2819	0.143	1.9719	0.0486	0.0795	0.0043	0.9964	0.0127	-0.0095	0.0059
Shortness of breath walking on level ground	0	ukbb	-0.6098	0.3102	-1.9657	0.0493	0.0507	0.0053	1.0033	0.0075	0.0087	0.006
Maternal smoking around birth	0	ukbb	-0.384	0.196	-1.9594	0.0501	0.0518	0.0029	1.0241	0.01	0.0087	0.0062
Number of full brothers	0	ukbb	-0.4959	0.255	-1.9447	0.0518	0.0187	0.0018	1.0283	0.0078	0.0066	0.0057
Pain type(s) experienced in last month: None of the above	0	ukbb	0.3053	0.1574	1.9391	0.0525	0.0555	0.0028	1.0305	0.0099	-0.0063	0.0057
Years of schooling (proxy cognitive performance)	25201988	education	0.3257	0.1708	1.9072	0.0565	0.1082	0.0081	1.0219	0.0107	-0.0025	0.0063
Years of schooling 2013	23722424	education	0.3745	0.1983	1.8888	0.0589	0.0861	0.0069	1.0117	0.0107	-0.0023	0.0063
Noisy workplace	0	ukbb	-0.4239	0.2248	-1.8853	0.0594	0.0636	0.0061	1.0237	0.0087	0.014	0.0053
Vitamin and mineral supplements: Vitamin D	0	ukbb	-0.6388	0.3408	-1.8742	0.0609	0.0066	0.0016	0.9936	0.0075	0.005	0.0055
Current tobacco smoking	0	ukbb	-0.3129	0.1681	-1.8612	0.0627	0.0558	0.0027	1.0078	0.01	0.0026	0.0061
Illnesses of father: Chronic bronchitis/emphysema	0	ukbb	-0.4611	0.2486	-1.8545	0.0637	0.0158	0.0021	1.0168	0.0079	0.0169	0.0049
Illnesses of father: Diabetes	0	ukbb	0.4848	0.2619	1.8514	0.0641	0.0189	0.0024	1.0215	0.0085	-0.0149	0.0056
Mouth/teeth dental problems: Loose teeth	0	ukbb	-0.4638	0.2525	-1.8373	0.0662	0.0146	0.0017	1.0097	0.0074	0.0059	0.0056
Qualifications: A levels/AS levels or equivalent	0	ukbb	0.254	0.1385	1.8341	0.0666	0.097	0.0037	1.0431	0.0132	-0.0067	0.0073
Usual walking pace	0	ukbb	0.2275	0.1245	1.8278	0.0676	0.0776	0.003	1.0246	0.0117	-0.0077	0.006
Medication for pain relief_ constipation_ heartburn: Paracetamol	0	ukbb	-0.3314	0.183	-1.8111	0.0701	0.0423	0.0025	1.0292	0.0097	0.0079	0.0059
Chest pain or discomfort	0	ukbb	-0.3371	0.1865	-1.8075	0.0707	0.0335	0.0024	1.0116	0.0096	0.0047	0.0054
Age completed full time education	0	ukbb	0.2982	0.1659	1.7978	0.0722	0.0826	0.0043	1.0677	0.011	-0.0134	0.0062
Qualifications: O levels/GCSEs or equivalent	0	ukbb	0.2722	0.1517	1.7944	0.0727	0.0489	0.0025	1.0107	0.011	-0.0098	0.006
Former vs Current smoker	20418890	smoking_behaviour	0.6256	0.3488	1.7932	0.0729	0.0573	0.0116	1.0038	0.0078	-0.0118	0.0047
Qualifications: None of the above	0	ukbb	-0.2379	0.1345	-1.7696	0.0768	0.0973	0.0041	1.0596	0.014	0.0074	0.0067
Why stopped smoking: Health precaution	0	ukbb	0.4791	0.2726	1.7576	0.0788	0.0531	0.0071	1.0006	0.0077	-0.0065	0.0055
Current employment status: Unable to work because of sickness or disability	0	ukbb	-0.4453	0.2554	-1.7432	0.0813	0.0244	0.002	1.0168	0.0081	0.0078	0.0059
Types of physical activity in last 4 weeks: None of the above	0	ukbb	-0.3384	0.1955	-1.7307	0.0835	0.0261	0.0018	1.0025	0.0088	-0.0021	0.0054
Tinnitus: Yes_ now some of the time	0	ukbb	-0.7655	0.4443	-1.7227	0.0849	0.0102	0.0041	0.9938	0.0069	0.0043	0.0051
Smoking status: Current	0	ukbb	-0.2832	0.1652	-1.7142	0.0865	0.0524	0.0026	1.0093	0.0099	-0.0007	0.0062
Illnesses of mother: Chronic bronchitis/emphysema	0	ukbb	-0.4597	0.27	-1.7024	0.0887	0.0132	0.002	0.9994	0.008	0.0039	0.0055
Chest pain or discomfort walking normally	0	ukbb	-0.4442	0.2611	-1.7013	0.0889	0.0768	0.0102	1.0052	0.0087	0.0086	0.0058
Loneliness_ isolation	0	ukbb	-0.2673	0.1642	-1.628	0.1035	0.0367	0.0025	1.0304	0.0096	0.0094	0.0051
Cancer code_ self-reported: basal cell carcinoma	0	ukbb	0.4219	0.2594	1.6267	0.1038	0.01	0.0019	0.9987	0.0089	-0.0086	0.0057
Wheeze or whistling in the chest in last year	0	ukbb	-0.247	0.1521	-1.6239	0.1044	0.0604	0.0035	1.0226	0.0117	-0.0008	0.0063
Frequency of walking for pleasure in last 4 weeks	0	ukbb	0.2995	0.1845	1.6235	0.1045	0.035	0.0026	1.0061	0.0081	-0.0039	0.0061
Difficulty not smoking for 1 day	0	ukbb	0.4827	0.2975	1.6228	0.1046	0.1207	0.0236	0.9844	0.0074	-0.0104	0.005
Number of live births	0	ukbb	0.2856	0.177	1.6133	0.1067	0.0605	0.0042	1.0093	0.0093	-0.0075	0.0062
Systolic blood pressure_ automated reading	0	ukbb	0.1923	0.1205	1.5962	0.1104	0.13	0.0055	1.0431	0.0173	1.721e-05	0.0064
Mothers age at death	0	ukbb	0.3226	0.2042	1.5798	0.1141	0.0262	0.0032	1.0216	0.0088	-0.0039	0.0056
Average weekly red wine intake	0	ukbb	0.2672	0.1696	1.5751	0.1152	0.0558	0.0036	1.0148	0.0094	-0.0046	0.0065
Hair/balding pattern: Pattern 4	0	ukbb	0.2303	0.1466	1.5704	0.1163	0.167	0.0201	1.0945	0.0287	-0.0043	0.0062
Diagnoses - main ICD10: K20 Oesophagitis	0	ukbb	-1.0694	0.6814	-1.5696	0.1165	0.0018	0.0014	1.0086	0.0077	0.007	0.0051
Diagnoses - main ICD10: N19 Unspecified renal failure	0	ukbb	0.7539	0.4811	1.5668	0.1172	0.0032	0.0014	0.9967	0.008	0.0003	0.0051
Cigarettes smoked per day	20418890	smoking_behaviour	-0.6838	0.4372	-1.5639	0.1179	0.0506	0.0164	1.0113	0.0077	0.0138	0.0048
Mean Pallidum	25607358	brain_volume	0.5611	0.3596	1.5604	0.1187	0.1616	0.0459	0.9764	0.0083	-0.0082	0.0056
Non-cancer illness code_ self-reported: depression	0	ukbb	-0.3142	0.2017	-1.5576	0.1193	0.0182	0.0019	1.0023	0.0085	0.0049	0.0057
Number of full sisters	0	ukbb	-0.318	0.2045	-1.5555	0.1198	0.0184	0.0019	1.0397	0.0086	0.0088	0.0062
Neuroticism	27089181	personality	0.2038	0.1311	1.5543	0.1201	0.0911	0.007	0.9813	0.0134	-0.0095	0.0066
Medication for cholesterol_ blood pressure_ diabetes_ or take exogenous hormones: Hormone replacement therapy	0	ukbb	-0.4655	0.3003	-1.5498	0.1212	0.0163	0.003	0.9977	0.0078	0.007	0.0057
Diagnoses - main ICD10: R04 Haemorrhage from respiratory passages	0	ukbb	-0.7472	0.4879	-1.5313	0.1257	0.0028	0.0015	0.9966	0.0079	0.0016	0.005
Mineral and other dietary supplements: Calcium	0	ukbb	-0.404	0.2643	-1.5284	0.1264	0.0118	0.0018	1.0009	0.0081	0.0055	0.0054
Types of physical activity in last 4 weeks: Heavy DIY (eg: weeding_ lawn mowing_ carpentry_ digging)	0	ukbb	0.2458	0.1609	1.5277	0.1266	0.0339	0.0021	1.009	0.0086	0.009	0.0058
Pain type(s) experienced in last month: Back pain	0	ukbb	-0.24	0.158	-1.5192	0.1287	0.0394	0.0025	1.0187	0.0105	0.002	0.006
Hearing aid user	0	ukbb	-0.3954	0.2608	-1.516	0.1295	0.0166	0.0029	1.0077	0.008	0.0065	0.0053
Cancer code_ self-reported: breast cancer	0	ukbb	-0.421	0.2778	-1.5153	0.1297	0.0104	0.002	1.0158	0.0097	0.0103	0.0055
Illnesses of mother: Heart disease	0	ukbb	-0.313	0.2096	-1.4934	0.1353	0.016	0.0019	1.0074	0.0084	0.0121	0.0055
Diagnoses - main ICD10: M16 Coxarthrosis [arthrosis of hip]	0	ukbb	0.3468	0.2347	1.4775	0.1395	0.0114	0.0017	1.0023	0.0089	-0.0116	0.0053
Qualifications: College or University degree	0	ukbb	0.1484	0.1005	1.477	0.1397	0.1685	0.0057	1.1077	0.0158	0.0047	0.0071
Diagnoses - main ICD10: M67 Other disorders of synovium and tendon	0	ukbb	-0.8675	0.5881	-1.475	0.1402	0.0019	0.0015	1.0008	0.0078	0.0055	0.0052
Medication for cholesterol_ blood pressure_ diabetes_ or take exogenous hormones: Cholesterol lowering medication	0	ukbb	-0.301	0.2044	-1.4722	0.141	0.0499	0.0059	1.0246	0.0176	0.0106	0.0064
Past tobacco smoking	0	ukbb	0.212	0.1442	1.4697	0.1417	0.092	0.0043	1.0115	0.0123	-0.0083	0.0064
Mouth/teeth dental problems: Dentures	0	ukbb	-0.1969	0.1345	-1.4641	0.1432	0.0488	0.0028	1.0282	0.0111	0.0017	0.0061
Non-cancer illness code_ self-reported: polio / poliomyelitis	0	ukbb	-0.819	0.5617	-1.4581	0.1448	0.0025	0.0014	0.9917	0.0075	0.0079	0.0054
Pain type(s) experienced in last month: Neck or shoulder pain	0	ukbb	-0.2374	0.1628	-1.4579	0.1449	0.0339	0.0021	1.017	0.0088	0.0037	0.0059
Tobacco smoking: Ex-smoker	0	ukbb	-0.353	0.2432	-1.4517	0.1466	0.0782	0.0084	1.0058	0.0091	0.0064	0.0056
College completion	23722424	education	0.2525	0.1742	1.4493	0.1473	0.0789	0.0064	1.0208	0.01	-0.0034	0.0063
Number of cigarettes previously smoked daily	0	ukbb	-0.2667	0.1841	-1.4487	0.1474	0.1019	0.0144	0.9988	0.0102	0.0084	0.0058
Most recent bowel cancer screening	0	ukbb	0.7473	0.5172	1.4448	0.1485	0.0106	0.0061	1.0139	0.0073	-0.0086	0.0051
Overweight	23563607	anthropometric	-0.1799	0.1255	-1.4328	0.1519	0.1089	0.0068	1.0222	0.0111	0.0048	0.0061
Diagnoses - main ICD10: R31 Unspecified haematuria	0	ukbb	0.6947	0.4872	1.4257	0.154	0.0032	0.0016	1.0078	0.0076	-0.0089	0.0051
Mouth/teeth dental problems: Mouth ulcers	0	ukbb	0.2765	0.1948	1.4193	0.1558	0.0291	0.0036	1.0272	0.0122	-0.012	0.0054
Non-cancer illness code_ self-reported: type 2 diabetes	0	ukbb	0.4831	0.341	1.4169	0.1565	0.0052	0.0015	1.0203	0.0087	-0.0071	0.0053
Diagnoses - main ICD10: C50 Malignant neoplasm of breast	0	ukbb	-0.4061	0.287	-1.4149	0.1571	0.0085	0.0018	1.0079	0.009	0.0155	0.0053
Alcohol usually taken with meals	0	ukbb	0.1975	0.1397	1.4141	0.1573	0.111	0.0055	1.052	0.0105	-0.007	0.0064
Ever smoked	0	ukbb	-0.2076	0.1468	-1.4141	0.1573	0.0757	0.0036	1.0158	0.0121	0.0059	0.0064
Childhood IQ	23358156	education	0.3538	0.2517	1.4053	0.1599	0.2802	0.0486	0.9993	0.0106	-0.0003	0.0069
Exposure to tobacco smoke outside home	0	ukbb	-0.2368	0.1688	-1.4027	0.1607	0.0325	0.0025	1.012	0.0099	0.0014	0.0055
Concentration of very small VLDL particles	27005778	metabolites	-0.51	0.3637	-1.4022	0.1609	0.1139	0.0372	1.0045	0.0144	0.0078	0.0051
Diagnoses - main ICD10: I48 Atrial fibrillation and flutter	0	ukbb	-0.3127	0.2242	-1.3951	0.163	0.0119	0.0019	1.0146	0.0103	0.0048	0.0052
Illnesses of siblings: Stroke	0	ukbb	-0.4794	0.345	-1.3895	0.1647	0.0054	0.0019	1.0014	0.0072	0.0093	0.005
Duration of strenuous sports	0	ukbb	-0.8584	0.6181	-1.3889	0.1649	0.0216	0.0146	1.0014	0.0079	0.0051	0.005
Cancer code_ self-reported: malignant melanoma	0	ukbb	0.5287	0.3846	1.3749	0.1692	0.0044	0.0015	0.9977	0.0072	-0.0042	0.0051
Vitamin and mineral supplements: Vitamin C	0	ukbb	-0.3392	0.2469	-1.3737	0.1695	0.0125	0.0017	1.003	0.0086	-0.0054	0.0056
Pain type(s) experienced in last month: Headache	0	ukbb	-0.197	0.1435	-1.3724	0.1699	0.0457	0.0028	0.9965	0.0108	-0.0029	0.006
Body mass index	20935630	anthropometric	-0.1862	0.1366	-1.3631	0.1728	0.1907	0.0098	1.0023	0.0123	0.0012	0.0064
Diagnoses - main ICD10: I25 Chronic ischaemic heart disease	0	ukbb	-0.2587	0.1899	-1.3624	0.1731	0.0202	0.0024	1.0172	0.0084	0.0072	0.0061
Anorexia Nervosa	24514567	psychiatric	0.2006	0.1473	1.3617	0.1733	0.4526	0.0336	0.9336	0.0084	-0.0028	0.0059
Non-cancer illness code_ self-reported: cholelithiasis/gall stones	0	ukbb	0.3104	0.2305	1.3465	0.1781	0.009	0.0018	1.0171	0.0098	-0.0053	0.0047
Age of smoking initiation	20418890	smoking_behaviour	0.5393	0.4009	1.3454	0.1785	0.0651	0.0174	0.9954	0.0067	-0.0063	0.0054
Free cholesterol in small VLDL	27005778	metabolites	-0.4288	0.3188	-1.3453	0.1785	0.1103	0.0323	1.0009	0.0103	0.0063	0.0053
Diagnoses - main ICD10: J33 Nasal polyp	0	ukbb	0.5448	0.4082	1.3347	0.182	0.0033	0.0015	1.0086	0.0081	-0.0088	0.005
Mouth/teeth dental problems: None of the above	0	ukbb	0.1967	0.1486	1.3232	0.1858	0.0378	0.0022	1.0125	0.0102	-0.0001	0.0059
Fractured bone site(s): Other bones	0	ukbb	-0.3398	0.257	-1.3219	0.1862	0.0084	0.0017	1.0027	0.0082	0.0027	0.0053
Pain type(s) experienced in last month: Knee pain	0	ukbb	-0.1782	0.1357	-1.3129	0.1892	0.0397	0.0025	1.0149	0.0107	6.4876e-05	0.0057
Worry too long after embarrassment	0	ukbb	0.1851	0.1417	1.3068	0.1913	0.0654	0.0032	1.0076	0.0112	-0.0071	0.0061
Diabetes diagnosed by doctor	0	ukbb	0.2097	0.1605	1.3068	0.1913	0.044	0.0028	1.0354	0.0113	-0.0121	0.006
Birth weight of first child	0	ukbb	-0.1953	0.1495	-1.3065	0.1914	0.1107	0.0065	1.0087	0.0098	0.0062	0.0061
Diagnoses - main ICD10: K43 Ventral hernia	0	ukbb	-0.467	0.3578	-1.3054	0.1918	0.006	0.0014	0.9889	0.008	0.0018	0.0055
Illnesses of father: None of the above (group 1)	0	ukbb	-0.343	0.2633	-1.3027	0.1927	0.0149	0.0019	1.0222	0.0082	0.006	0.0055
Body mass index (BMI)	0	ukbb	-0.1096	0.0847	-1.2941	0.1956	0.2493	0.0083	1.04	0.0207	-0.0018	0.007
Obesity class 1	23563607	anthropometric	-0.1303	0.1009	-1.2918	0.1964	0.2177	0.012	1.0133	0.0135	-0.0006	0.007
Home area population density - urban or rural: Scotland - Large Urban Area	0	ukbb	0.4052	0.3137	1.292	0.1964	0.0111	0.0031	2.1316	0.0166	-0.0009	0.0072
Non-cancer illness code_ self-reported: malabsorption/coeliac disease	0	ukbb	-0.3321	0.2577	-1.2889	0.1974	0.0175	0.012	0.9892	0.0207	0.0043	0.0057
Blood clot_ DVT_ bronchitis_ emphysema_ asthma_ rhinitis_ eczema_ allergy diagnosed by doctor: Hayfever_ allergic rhinitis or eczema	0	ukbb	0.1726	0.1341	1.2868	0.1982	0.0729	0.0059	1.0308	0.0176	-0.0062	0.006
Age when periods started (menarche)	0	ukbb	-0.1669	0.1298	-1.2857	0.1985	0.2127	0.0114	0.9928	0.015	0.0056	0.0063
Type of tobacco previously smoked: Cigars or pipes	0	ukbb	0.6867	0.5358	1.2818	0.1999	0.009	0.0053	1.0044	0.0071	0.0026	0.0051
Diagnoses - main ICD10: J44 Other chronic obstructive pulmonary disease	0	ukbb	-0.5107	0.3996	-1.278	0.2012	0.0047	0.0015	0.9975	0.0074	-0.0008	0.0054
Job involves mainly walking or standing	0	ukbb	-0.184	0.1443	-1.2754	0.2022	0.0814	0.0047	1.0215	0.0103	0.0046	0.0059
Weight	0	ukbb	-0.1089	0.0858	-1.269	0.2045	0.2658	0.0099	1.0508	0.0235	-0.0028	0.0072
Hand grip strength (right)	0	ukbb	0.1476	0.1165	1.2662	0.2055	0.1058	0.0047	1.0358	0.0146	-0.0059	0.0062
Infant head circumference	22504419	anthropometric	0.4535	0.3583	1.2657	0.2056	0.244	0.0477	0.9871	0.0081	-0.0162	0.0058
Celiac disease	20190752	autoimmune	0.4304	0.3406	1.2635	0.2064	0.2682	0.059	1.0785	0.0139	-0.0095	0.0078
Non-cancer illness code_ self-reported: hypothyroidism/myxoedema	0	ukbb	-0.1808	0.1443	-1.2533	0.2101	0.0512	0.0062	1.0273	0.0172	0.0083	0.0059
Diagnoses - main ICD10: K52 Other non-infective gastro-enteritis and colitis	0	ukbb	0.4263	0.341	1.2502	0.2112	0.0045	0.0013	1.0063	0.0068	-0.0061	0.005
Sensitivity / hurt feelings	0	ukbb	0.1406	0.1128	1.2466	0.2125	0.0633	0.0033	1.0143	0.0106	-0.0049	0.0064
Leg pain on walking	0	ukbb	-0.2681	0.2155	-1.2438	0.2136	0.0603	0.0054	0.9997	0.0084	0.0013	0.0058
Non-cancer illness code_ self-reported: angina	0	ukbb	-0.2293	0.1844	-1.2437	0.2136	0.0225	0.0021	1.0206	0.009	0.0041	0.0058
Types of physical activity in last 4 weeks: Light DIY (eg: pruning_ watering the lawn)	0	ukbb	0.2039	0.1644	1.2402	0.2149	0.04	0.0022	0.9966	0.0089	0.0001	0.0059
Mouth/teeth dental problems: Bleeding gums	0	ukbb	-0.2126	0.1715	-1.2394	0.2152	0.0226	0.0019	1.0092	0.0093	0.0073	0.0055
Diagnoses - main ICD10: N20 Calculus of kidney and ureter	0	ukbb	0.2905	0.2346	1.2384	0.2156	0.0084	0.0015	1.0027	0.0078	-0.0013	0.0047
Diagnoses - main ICD10: K21 Gastro-oesophageal reflux disease	0	ukbb	-0.3089	0.2498	-1.2364	0.2163	0.0066	0.0013	1.0018	0.0068	0.0028	0.0051
Hand grip strength (left)	0	ukbb	0.1425	0.1155	1.2342	0.2171	0.1053	0.0045	1.0342	0.0139	-0.0064	0.0064
Total lipids in very small VLDL	27005778	metabolites	-0.4616	0.3744	-1.2329	0.2176	0.1032	0.0376	1.0099	0.0149	0.0073	0.0051
Types of transport used (excluding work): Car/motor vehicle	0	ukbb	0.2021	0.1642	1.2307	0.2184	0.025	0.0019	1.0058	0.0085	-0.0083	0.0053
Platelet count	22139419	haemotological	-0.1975	0.1609	-1.2276	0.2196	0.1161	0.0124	0.9876	0.0103	0.0008	0.0056
Non-cancer illness code_ self-reported: hayfever/allergic rhinitis	0	ukbb	0.2516	0.2055	1.224	0.221	0.0231	0.0024	1.0149	0.0098	-0.0089	0.0055
Non-cancer illness code_ self-reported: pulmonary embolism +/- dvt	0	ukbb	-0.4213	0.3448	-1.222	0.2217	0.0057	0.0015	1.0069	0.0073	0.0096	0.0058
Mouth/teeth dental problems: Painful gums	0	ukbb	-0.3451	0.283	-1.2195	0.2227	0.0068	0.0015	1.0039	0.0073	0.002	0.0053
Duration of moderate activity	0	ukbb	-0.2067	0.1696	-1.2185	0.223	0.0315	0.0026	1.012	0.009	0.0062	0.0055
Arm predicted mass (right)	0	ukbb	-0.1088	0.0893	-1.2184	0.2231	0.2654	0.0114	1.0622	0.0291	-0.006	0.0073
Loud music exposure frequency	0	ukbb	-0.3022	0.2491	-1.213	0.2251	0.0304	0.0046	1.0099	0.0075	0.0101	0.0055
Types of transport used (excluding work): Public transport	0	ukbb	0.2376	0.1959	1.2127	0.2252	0.0228	0.0019	1.021	0.0085	-0.0012	0.0058
Leg fat-free mass (left)	0	ukbb	-0.1064	0.088	-1.208	0.227	0.2669	0.0111	1.0677	0.0278	-0.0033	0.0074
Medication for cholesterol_ blood pressure or diabetes: Blood pressure medication	0	ukbb	0.1864	0.1546	1.2055	0.228	0.1051	0.0061	1.0281	0.012	-0.0055	0.0062
Non-cancer illness code_ self-reported: enlarged prostate	0	ukbb	-0.3702	0.3076	-1.2033	0.2288	0.0061	0.0016	1.0042	0.0079	0.0017	0.0053
Illnesses of father: High blood pressure	0	ukbb	0.2801	0.2331	1.2018	0.2294	0.0197	0.0021	1.0122	0.0087	-0.0041	0.0057
Diagnoses - main ICD10: K51 Ulcerative colitis	0	ukbb	0.4683	0.3906	1.1989	0.2306	0.0041	0.0016	1.0164	0.0081	-0.0065	0.0056
Waist circumference	0	ukbb	-0.1093	0.0912	-1.1984	0.2308	0.2015	0.0074	1.0353	0.0191	-0.0007	0.0069
Frequency of unenthusiasm / disinterest in last 2 weeks	0	ukbb	-0.1873	0.1564	-1.1973	0.2312	0.0393	0.0029	1.0146	0.0105	0.0048	0.0052
Diagnoses - main ICD10: S66 Injury of muscle and tendon at wrist and hand level	0	ukbb	0.7123	0.5964	1.1942	0.2324	0.0019	0.0014	1.0025	0.0075	-0.0079	0.0055
Vitamin and mineral supplements: Vitamin A	0	ukbb	-0.4651	0.3902	-1.192	0.2333	0.0037	0.0016	1.0021	0.0074	-0.0012	0.005
Forced expiratory volume in 1 second (FEV1)/Forced Vital capacity(FVC)	28166213	lung_function	-0.2092	0.1758	-1.1899	0.2341	0.2598	0.0221	0.9717	0.0109	0.0044	0.0058
Arm fat-free mass (right)	0	ukbb	-0.1053	0.0885	-1.19	0.2341	0.2663	0.0114	1.0609	0.0289	-0.006	0.0071
Diagnoses - main ICD10: N32 Other disorders of bladder	0	ukbb	0.4018	0.3385	1.1869	0.2353	0.0042	0.0013	0.9862	0.0074	-0.0054	0.005
Frequency of stair climbing in last 4 weeks	0	ukbb	0.1952	0.1647	1.1855	0.2358	0.0345	0.0025	1.0182	0.0095	0.0052	0.0057
Urinary albumin-to-creatinine ratio	26631737	kidney	0.2986	0.2524	1.1829	0.2369	0.0476	0.0096	0.9934	0.0078	-0.0067	0.0054
Phospholipids in very small VLDL	27005778	metabolites	-0.5407	0.4573	-1.1825	0.237	0.0815	0.0392	1.0145	0.0175	0.0056	0.0051
Non-cancer illness code_ self-reported: nasal polyps	0	ukbb	0.3783	0.3216	1.1762	0.2395	0.0056	0.0017	1.0038	0.0076	-0.0068	0.0055
Triglycerides in very small VLDL	27005778	metabolites	-0.3446	0.2937	-1.1737	0.2405	0.1487	0.0378	0.9942	0.0119	0.0068	0.0051
18:2 linoleic acid (LA)	27005778	metabolites	-0.493	0.4212	-1.1707	0.2417	0.1241	0.0501	1.0062	0.0108	0.0014	0.0051
Extreme bmi	23563607	anthropometric	0.2913	0.2489	1.1701	0.2419	0.6987	0.0632	1.0297	0.0143	-0.0187	0.0086
Hip circumference	25673412	anthropometric	0.169	0.1448	1.1677	0.2429	0.1288	0.0059	0.8532	0.0094	-0.0084	0.0057
Financial situation satisfaction	0	ukbb	-0.2245	0.1927	-1.1653	0.2439	0.0559	0.006	1.007	0.0087	0.0009	0.0055
Trunk fat mass	0	ukbb	-0.0983	0.0844	-1.164	0.2444	0.2322	0.0082	1.052	0.0203	0.0001	0.0066
Non-cancer illness code_ self-reported: deep venous thrombosis (dvt)	0	ukbb	-0.293	0.2519	-1.1633	0.2447	0.0097	0.0019	1.0178	0.0119	0.0073	0.0055
Leg fat-free mass (right)	0	ukbb	-0.1019	0.0877	-1.1615	0.2454	0.2651	0.0112	1.0713	0.028	-0.0039	0.0073
Squamous cell lung cancer	27488534	cancer	0.4167	0.3589	1.1612	0.2455	0.0356	0.0132	1.0127	0.0075	-0.0029	0.0054
Leg predicted mass (left)	0	ukbb	-0.1017	0.0876	-1.1605	0.2458	0.2667	0.0111	1.0669	0.0278	-0.004	0.0073
Seen a psychiatrist for nerves_ anxiety_ tension or depression	0	ukbb	-0.1792	0.1546	-1.1594	0.2463	0.0317	0.0023	1.0044	0.0098	0.0032	0.0059
Impedance of arm (left)	0	ukbb	0.1119	0.097	1.1534	0.2487	0.2353	0.0083	1.0626	0.0221	0.0041	0.0081
Triglycerides in IDL	27005778	metabolites	-0.4061	0.353	-1.1503	0.25	0.113	0.0367	1.0059	0.0181	0.0057	0.0051
Leg predicted mass (right)	0	ukbb	-0.1	0.0871	-1.1479	0.251	0.2649	0.0112	1.0709	0.028	-0.0039	0.0073
Extreme waist-to-hip ratio	23563607	anthropometric	-0.4916	0.4292	-1.1452	0.2521	0.3601	0.0671	0.9784	0.0103	0.0169	0.0076
Blood clot_ DVT_ bronchitis_ emphysema_ asthma_ rhinitis_ eczema_ allergy diagnosed by doctor: Blood clot in the leg (DVT)	0	ukbb	-0.2879	0.2515	-1.1445	0.2524	0.0093	0.0018	1.0194	0.0121	0.006	0.0054
Types of transport used (excluding work): Cycle	0	ukbb	0.1839	0.1613	1.1403	0.2542	0.0246	0.0019	1.0239	0.0083	-0.003	0.0057
Child birth weight	23202124	anthropometric	0.2812	0.2471	1.138	0.2551	0.1136	0.019	1.0013	0.0071	-0.0117	0.0052
Forced expiratory volume in 1-second (FEV1)_ predicted	0	ukbb	-0.1421	0.1249	-1.1378	0.2552	0.1736	0.0125	1.0295	0.0132	0.004	0.0054
Apolipoprotein B	27005778	metabolites	-0.4639	0.4091	-1.1338	0.2569	0.0937	0.0409	1.0037	0.0168	0.0048	0.0056
Neuroticism score	0	ukbb	0.1168	0.103	1.1336	0.257	0.1202	0.0057	1.0041	0.0142	-0.0052	0.0062
Leg fat mass (right)	0	ukbb	-0.0933	0.0825	-1.1316	0.2578	0.2319	0.0078	1.0424	0.0189	-0.0013	0.0064
Basal metabolic rate	0	ukbb	-0.0975	0.0862	-1.1309	0.2581	0.2849	0.012	1.0721	0.0299	-0.0055	0.0074
Sleep duration	27494321	sleeping	-0.2096	0.1861	-1.1264	0.26	0.0557	0.0051	1.0201	0.0084	0.0057	0.0057
Impedance of arm (right)	0	ukbb	0.1074	0.0954	1.1251	0.2606	0.2381	0.0081	1.0486	0.022	0.0058	0.008
Trunk fat percentage	0	ukbb	-0.0963	0.0856	-1.1248	0.2607	0.2076	0.0075	1.0602	0.0196	0.0031	0.0063
Diagnoses - main ICD10: R55 Syncope and collapse	0	ukbb	-0.3353	0.2985	-1.1233	0.2613	0.0049	0.0014	1.0105	0.0076	0.0118	0.0055
Urate	23263486	other	0.1665	0.1484	1.1225	0.2616	0.1809	0.0653	0.9437	0.0631	-0.0145	0.0061
Whole body fat mass	0	ukbb	-0.0932	0.083	-1.1224	0.2617	0.2356	0.0081	1.046	0.0201	-0.0007	0.0066
Arm fat mass (right)	0	ukbb	-0.0927	0.0827	-1.1217	0.262	0.2325	0.0082	1.0401	0.0197	-0.0013	0.0067
Other eye problems	0	ukbb	0.2527	0.2266	1.1153	0.2647	0.0096	0.0016	1.0226	0.0081	-0.0078	0.0049
Arm fat-free mass (left)	0	ukbb	-0.098	0.088	-1.1144	0.2651	0.2657	0.0111	1.0677	0.0279	-0.0055	0.0074
Qualifications: NVQ or HND or HNC or equivalent	0	ukbb	0.222	0.1993	1.1138	0.2653	0.0157	0.0018	1.0059	0.0082	-0.0067	0.0056
Illnesses of siblings: Heart disease	0	ukbb	-0.2293	0.206	-1.1135	0.2655	0.0169	0.0023	1.0132	0.0079	0.0056	0.0057
Diagnoses - main ICD10: N92 Excessive_ frequent and irregular menstruation	0	ukbb	-0.3174	0.285	-1.1135	0.2655	0.0075	0.0018	0.9993	0.0085	0.0062	0.0055
Leg fat mass (left)	0	ukbb	-0.0909	0.0821	-1.1067	0.2684	0.233	0.0078	1.0415	0.0191	-0.0016	0.0065
Vascular/heart problems diagnosed by doctor: Angina	0	ukbb	-0.201	0.1821	-1.1038	0.2697	0.0219	0.0021	1.024	0.009	0.0049	0.0058
Non-cancer illness code_ self-reported: diabetes	0	ukbb	0.1794	0.1626	1.1034	0.2699	0.0367	0.0025	1.029	0.0107	-0.0115	0.0059
Types of physical activity in last 4 weeks: Other exercises (eg: swimming_ cycling_ keep fit_ bowling)	0	ukbb	0.1481	0.1347	1.0996	0.2715	0.0477	0.0024	1.0013	0.0106	-0.0008	0.0056
Suffer from nerves	0	ukbb	0.1494	0.136	1.0989	0.2718	0.0462	0.0029	0.9927	0.0102	-0.0087	0.0058
Medication for pain relief_ constipation_ heartburn: None of the above	0	ukbb	0.1315	0.1201	1.0945	0.2737	0.0541	0.0027	1.0271	0.0106	0.0021	0.0057
Parkinsons disease	19915575	neurological	0.351	0.3217	1.091	0.2753	0.3316	0.1275	1.1189	0.0108	-0.0086	0.0047
Job involves shift work	0	ukbb	-0.2302	0.2114	-1.0887	0.2763	0.0316	0.003	0.996	0.0078	0.0012	0.0052
Blood clot_ DVT_ bronchitis_ emphysema_ asthma_ rhinitis_ eczema_ allergy diagnosed by doctor: Blood clot in the lung	0	ukbb	-0.3722	0.3423	-1.0875	0.2768	0.0059	0.0015	1.0084	0.0072	0.0105	0.0058
Number of older siblings	0	ukbb	-0.9591	0.884	-1.085	0.2779	0.005	0.0051	1.0085	0.0073	0.0098	0.0055
Arm predicted mass (left)	0	ukbb	-0.0927	0.0857	-1.0819	0.2793	0.2648	0.0111	1.0689	0.0282	-0.0071	0.0073
Arm fat mass (left)	0	ukbb	-0.0892	0.0826	-1.0805	0.2799	0.2332	0.0082	1.0368	0.02	-0.0022	0.0068
Comparative height size at age 10	0	ukbb	0.1004	0.093	1.0797	0.2803	0.2425	0.0127	1.0706	0.0375	-0.0065	0.0074
Diagnoses - main ICD10: Z47 Other orthopaedic follow-up care	0	ukbb	-0.4942	0.4589	-1.0768	0.2816	0.0025	0.0014	1.006	0.0076	0.0064	0.0054
Mean Putamen	25607358	brain_volume	0.2833	0.2633	1.0759	0.282	0.2902	0.0475	0.9499	0.0078	-0.0063	0.0058
Non-cancer illness code_ self-reported: rheumatoid arthritis	0	ukbb	-0.3524	0.3277	-1.0752	0.2823	0.0054	0.0015	1.0009	0.0074	-0.0015	0.0054
Free cholesterol in IDL	27005778	metabolites	-0.5478	0.5108	-1.0724	0.2835	0.0646	0.0423	1.0208	0.0218	0.0034	0.0052
Why stopped smoking: None of the above	0	ukbb	-0.2711	0.2575	-1.0528	0.2924	0.0417	0.006	0.9929	0.0074	0.007	0.0055
Smoking status: Previous	0	ukbb	-0.1514	0.1441	-1.0507	0.2934	0.0525	0.0032	1.0139	0.0111	0.0079	0.0061
Rheumatoid Arthritis	24390342	autoimmune	-0.1893	0.1802	-1.0505	0.2935	0.1624	0.0318	1.024	0.0233	0.0066	0.0058
Diagnoses - main ICD10: K57 Diverticular disease of intestine	0	ukbb	-0.2624	0.251	-1.0454	0.2958	0.013	0.0017	1.0034	0.008	0.0055	0.0061
Body fat percentage	0	ukbb	-0.0853	0.0822	-1.0378	0.2994	0.2179	0.0074	1.0565	0.0195	0.0018	0.0062
Number of children fathered	0	ukbb	-0.206	0.1988	-1.0363	0.3	0.0331	0.0037	1.0058	0.0074	0.0079	0.005
Non-cancer illness code_ self-reported: crohns disease	0	ukbb	0.3442	0.3338	1.0312	0.3025	0.0043	0.0016	1.0122	0.008	-0.0042	0.0052
Impedance of leg (left)	0	ukbb	0.0847	0.0822	1.0308	0.3026	0.2456	0.009	1.0366	0.0228	0.0059	0.0072
Fractured bone site(s): Arm	0	ukbb	0.3329	0.3234	1.0294	0.3033	0.0055	0.0016	0.9941	0.0081	-0.0035	0.0051
Number of days/week of vigorous physical activity 10+ minutes	0	ukbb	0.1516	0.1474	1.0288	0.3036	0.038	0.0024	1.0128	0.0089	-0.0018	0.0059
Whole body fat-free mass	0	ukbb	-0.0875	0.0859	-1.0192	0.3081	0.2897	0.0127	1.0823	0.0319	-0.0072	0.0074
Blood clot_ DVT_ bronchitis_ emphysema_ asthma_ rhinitis_ eczema_ allergy diagnosed by doctor: Emphysema/chronic bronchitis	0	ukbb	-0.2161	0.2129	-1.0147	0.3103	0.0136	0.0017	0.977	0.0083	-0.0035	0.0053
Age of first birth	27798627	reproductive	0.1436	0.142	1.0114	0.3118	0.0619	0.0039	0.9531	0.01	0.0038	0.005
Illness_ injury_ bereavement_ stress in last 2 years: Marital separation/divorce	0	ukbb	-0.399	0.3973	-1.0042	0.3153	0.0036	0.0016	1.0122	0.0086	0.0047	0.0055
Phospholipids in medium LDL	27005778	metabolites	-0.4443	0.443	-1.003	0.3159	0.0729	0.0426	1.0079	0.021	0.0024	0.0055
Reason for glasses/contact lenses: For long-sightedness_ i.e. for distance and near_ but particularly for near tasks like reading (called hypermetropia)	0	ukbb	-0.29	0.2911	-0.9962	0.3191	0.0093	0.0015	1.0669	0.0082	-0.0037	0.0057
Exposure to tobacco smoke at home	0	ukbb	-0.2368	0.2392	-0.99	0.3222	0.0114	0.0017	0.9979	0.0074	-0.0024	0.0054
Neo-openness to experience	21173776	personality	0.2564	0.259	0.9897	0.3223	0.1131	0.0285	0.9894	0.0077	0.0012	0.0057
Diagnoses - main ICD10: R07 Pain in throat and chest	0	ukbb	-0.2102	0.2124	-0.9893	0.3225	0.0174	0.0018	0.9961	0.0082	0.0028	0.0065
Whole body water mass	0	ukbb	-0.0836	0.085	-0.9835	0.3254	0.2899	0.0126	1.0803	0.0317	-0.0081	0.0074
Non-cancer illness code_ self-reported: varicose veins	0	ukbb	-0.3208	0.3269	-0.9814	0.3264	0.0045	0.0013	1.0088	0.0071	0.0043	0.0053
Impedance of whole body	0	ukbb	0.0863	0.0881	0.9792	0.3275	0.2614	0.0092	1.0472	0.0228	0.0076	0.0079
Total cholesterol in medium LDL	27005778	metabolites	-0.4563	0.4708	-0.9693	0.3324	0.0684	0.0478	1.0117	0.0242	0.0026	0.0055
Total cholesterol in small VLDL	27005778	metabolites	-0.3603	0.3748	-0.9614	0.3363	0.0812	0.0317	1.0101	0.0111	0.0043	0.0055
Concentration of IDL particles	27005778	metabolites	-0.4466	0.4668	-0.9568	0.3387	0.0743	0.0437	1.016	0.0199	0.0034	0.0051
Diagnoses - main ICD10: R69 Unknown and unspecified causes of morbidity	0	ukbb	0.3253	0.34	0.9567	0.3387	0.0051	0.0015	0.9988	0.0076	-0.002	0.0051
Ever used hormone-replacement therapy (HRT)	0	ukbb	-0.1598	0.1675	-0.9537	0.3402	0.0408	0.0033	0.9977	0.0079	-0.0036	0.0054
Total cholesterol in LDL	27005778	metabolites	-0.4568	0.4802	-0.9513	0.3415	0.0697	0.0517	1.0115	0.0261	0.0019	0.0055
Total lipids in medium LDL	27005778	metabolites	-0.4313	0.456	-0.9458	0.3442	0.0831	0.0515	1.0076	0.0231	0.0012	0.0055
Cholesterol esters in medium LDL	27005778	metabolites	-0.4397	0.4653	-0.9448	0.3447	0.0812	0.0515	1.008	0.0231	0.001	0.0056
Phospholipids in small VLDL	27005778	metabolites	-0.2797	0.2963	-0.9437	0.3453	0.1149	0.0345	1.0006	0.0103	0.0054	0.0052
Transport type for commuting to job workplace: Car/motor vehicle	0	ukbb	-0.1942	0.2061	-0.9423	0.346	0.0228	0.0033	1.0293	0.0086	0.0067	0.0053
Number of depression episodes	0	ukbb	0.3394	0.3603	0.9419	0.3462	0.0333	0.0127	1.003	0.0073	0.0018	0.0055
Total lipids in IDL	27005778	metabolites	-0.4516	0.4799	-0.941	0.3467	0.0723	0.0454	1.0172	0.0207	0.0028	0.0052
Intelligence	28530673	cognitive	0.1345	0.1435	0.9371	0.3487	0.1956	0.0117	0.9972	0.01	0.001	0.0056
Concentration of medium LDL particles	27005778	metabolites	-0.4224	0.4511	-0.9366	0.349	0.0827	0.0502	1.0086	0.0223	0.0012	0.0055
Citrate	27005778	metabolites	0.3256	0.3486	0.934	0.3503	0.0611	0.021	1.0172	0.008	-0.0045	0.0052
Diagnoses - main ICD10: R14 Flatulence and related conditions	0	ukbb	-0.3771	0.4038	-0.9338	0.3504	0.0036	0.0014	0.9882	0.0073	0.0017	0.0055
Total cholesterol in IDL	27005778	metabolites	-0.4716	0.5052	-0.9336	0.3505	0.068	0.0473	1.0182	0.0217	0.002	0.0053
Total lipids in small LDL	27005778	metabolites	-0.3942	0.4246	-0.9284	0.3532	0.0898	0.0469	1.0051	0.0198	0.001	0.0055
Autism spectrum disorder	0	psychiatric	-0.2108	0.2273	-0.9277	0.3536	0.3901	0.057	0.9826	0.0079	0.01	0.0055
Diagnoses - main ICD10: R35 Polyuria	0	ukbb	0.3779	0.4074	0.9274	0.3537	0.0034	0.0015	0.9938	0.0074	-0.0017	0.0052
Concentration of large LDL particles	27005778	metabolites	-0.4368	0.4715	-0.9264	0.3543	0.0774	0.0516	1.0129	0.0236	0.0018	0.0053
Total lipids in small VLDL	27005778	metabolites	-0.2525	0.2728	-0.9256	0.3546	0.1464	0.0369	0.9925	0.0098	0.0046	0.0052
Transport type for commuting to job workplace: Public transport	0	ukbb	0.1744	0.1891	0.9223	0.3564	0.0317	0.0036	1.0229	0.0088	-0.0048	0.0054
Diagnoses - main ICD10: S76 Injury of muscle and tendon at hip and thigh level	0	ukbb	0.4691	0.5092	0.9212	0.3569	0.0018	0.0013	0.9963	0.0072	-0.0034	0.0055
Non-cancer illness code_ self-reported: emphysema/chronic bronchitis	0	ukbb	-0.2098	0.2287	-0.9176	0.3588	0.0108	0.0016	0.9787	0.008	-0.0036	0.0055
Guilty feelings	0	ukbb	0.1235	0.1349	0.9155	0.3599	0.0521	0.0028	1.0009	0.0097	-0.003	0.0063
Impedance of leg (right)	0	ukbb	0.0748	0.0818	0.9151	0.3602	0.2448	0.0089	1.0442	0.0227	0.0072	0.0072
Diagnoses - main ICD10: F31 Bipolar affective disorder	0	ukbb	0.3061	0.3353	0.9129	0.3613	0.0045	0.0016	0.9915	0.0081	-0.0039	0.0052
Medication for cholesterol_ blood pressure_ diabetes_ or take exogenous hormones: None of the above	0	ukbb	0.1236	0.1354	0.9123	0.3616	0.068	0.0048	1.0082	0.0098	-0.0096	0.0058
Total lipids in large LDL	27005778	metabolites	-0.4347	0.4774	-0.9106	0.3625	0.0762	0.0529	1.0119	0.0243	0.0015	0.0054
Illnesses of father: None of the above (group 2)	0	ukbb	0.2285	0.2519	0.9072	0.3643	0.0105	0.0018	0.9912	0.0078	-0.0028	0.0055
Urinary albumin-to-creatinine ratio (non-diabetes)	26631737	kidney	0.2281	0.2518	0.9059	0.365	0.0519	0.0112	0.9948	0.0082	-0.0043	0.0057
Diagnoses - main ICD10: H25 Senile cataract	0	ukbb	0.4354	0.4812	0.9049	0.3655	0.0027	0.0015	1.0195	0.0078	0.0001	0.0051
Underlying (primary) cause of death: ICD10: J84.1 Other interstitial pulmonary diseases with fibrosis	0	ukbb	-0.4189	0.464	-0.9029	0.3666	0.1148	0.0664	0.9916	0.0077	0.0076	0.0053
Phospholipids in IDL	27005778	metabolites	-0.4685	0.5195	-0.9018	0.3671	0.0587	0.0423	1.0197	0.0211	0.0033	0.0051
Diastolic blood pressure_ automated reading	0	ukbb	0.0926	0.1027	0.9015	0.3673	0.1382	0.0055	1.0431	0.018	0.001	0.0066
Cholesterol esters in large LDL	27005778	metabolites	-0.4245	0.4773	-0.8893	0.3738	0.0757	0.0525	1.011	0.024	0.0008	0.0055
Frequency of tiredness / lethargy in last 2 weeks	0	ukbb	-0.1062	0.1195	-0.8883	0.3744	0.0605	0.0031	1.0187	0.0106	-0.0001	0.0053
Free cholesterol in large LDL	27005778	metabolites	-0.4343	0.4908	-0.8849	0.3762	0.0598	0.0498	1.0175	0.0259	0.0021	0.0053
Mouth/teeth dental problems: Toothache	0	ukbb	-0.2423	0.2741	-0.8841	0.3766	0.0088	0.0016	1.0006	0.0084	0.0081	0.0057
Concentration of small LDL particles	27005778	metabolites	-0.3444	0.3901	-0.8829	0.3773	0.1001	0.0445	1.0026	0.0178	-0.0001	0.0055
Home area population density - urban or rural: England/Wales - Village - less sparse	0	ukbb	0.4346	0.4929	0.8818	0.3779	0.0025	0.0014	1.0215	0.0075	-0.0045	0.0056
ICV	25607358	brain_volume	0.3207	0.3661	0.8759	0.3811	0.1605	0.0475	1.0032	0.0077	-0.0023	0.0054
Total cholesterol in large LDL	27005778	metabolites	-0.4243	0.4862	-0.8727	0.3828	0.0598	0.0477	1.0163	0.0247	0.0017	0.0054
Diagnoses - main ICD10: S52 Fracture of forearm	0	ukbb	-0.2525	0.2894	-0.8723	0.383	0.0071	0.0017	0.9936	0.0082	0.0043	0.0058
Mean Caudate	25607358	brain_volume	0.2212	0.2541	0.8707	0.3839	0.243	0.0416	0.9695	0.0076	0.0014	0.0054
Non-cancer illness code_ self-reported: bone disorder	0	ukbb	-0.6371	0.7334	-0.8688	0.385	0.0012	0.0014	1.0065	0.0072	-0.0059	0.005
Concentration of small VLDL particles	27005778	metabolites	-0.2283	0.263	-0.8681	0.3854	0.153	0.0374	0.9909	0.0097	0.005	0.0051
Current employment status: Doing unpaid or voluntary work	0	ukbb	0.2277	0.2649	0.8599	0.3899	0.0095	0.0015	1.0064	0.0075	-0.0031	0.0055
Non-cancer illness code_ self-reported: glaucoma	0	ukbb	0.1956	0.2275	0.8597	0.39	0.0118	0.0018	1.0099	0.0089	0.0043	0.0057
Parents age at death	27015805	aging	-0.2632	0.3072	-0.857	0.3914	0.0281	0.0077	1.0164	0.0075	-0.0002	0.0053
Total cholesterol in small LDL	27005778	metabolites	-0.3628	0.424	-0.8555	0.3923	0.0773	0.046	1.0099	0.0215	-0.0003	0.0055
Waist circumference	25673412	anthropometric	0.1111	0.13	0.8545	0.3928	0.1221	0.0053	0.8396	0.0093	-0.0057	0.0059
Cholesterol esters in medium VLDL	27005778	metabolites	-0.2244	0.2646	-0.8479	0.3965	0.1511	0.0377	0.987	0.0096	0.0037	0.0052
Fluid intelligence score	0	ukbb	0.1031	0.1218	0.8466	0.3972	0.2453	0.0104	1.0246	0.011	-0.0018	0.0067
Fathers age at death	27015805	aging	0.2384	0.2816	0.8464	0.3973	0.0409	0.0068	1.0163	0.0079	-0.0032	0.0053
Lung cancer	27488534	cancer	-0.1868	0.2217	-0.843	0.3992	0.3335	0.0715	1.0099	0.0087	0.009	0.0054
Birth weight	0	ukbb	-0.1088	0.1294	-0.841	0.4003	0.1103	0.0062	1.0299	0.013	0.0073	0.0063
Total cholesterol in large HDL	27005778	metabolites	0.2345	0.279	0.8405	0.4006	0.0979	0.0311	1.0111	0.0181	-0.0087	0.0052
Frequency of light DIY in last 4 weeks	0	ukbb	0.1873	0.225	0.8321	0.4054	0.0235	0.0029	0.9983	0.0077	-0.0013	0.0055
Adopted as a child	0	ukbb	-0.263	0.3191	-0.8243	0.4098	0.0055	0.0013	1.0044	0.007	-0.0031	0.0051
Illnesses of mother: Alzheimers disease/dementia	0	ukbb	-0.4678	0.5687	-0.8226	0.4107	0.0027	0.0054	1.0446	0.0429	0.0048	0.0059
Number of incorrect matches in round	0	ukbb	0.0991	0.1206	0.8221	0.411	0.0546	0.0028	1.0006	0.0104	-0.0049	0.0061
Age at Menarche	25231870	reproductive	-0.0949	0.1159	-0.8192	0.4127	0.2099	0.0102	0.9299	0.0129	0.002	0.006
Diagnoses - main ICD10: M54 Dorsalgia	0	ukbb	0.1984	0.2428	0.8173	0.4138	0.0102	0.0016	1.0031	0.008	-0.0025	0.005
Vascular/heart problems diagnosed by doctor: High blood pressure	0	ukbb	0.0818	0.1002	0.8167	0.4141	0.1194	0.0052	1.0319	0.0188	-0.0016	0.0064
Diagnoses - main ICD10: S09 Other and unspecified injuries of head	0	ukbb	-0.2931	0.3597	-0.815	0.4151	0.0043	0.0016	0.9917	0.008	0.0054	0.005
Average weekly beer plus cider intake	0	ukbb	-0.1305	0.1609	-0.811	0.4173	0.052	0.0033	1.0606	0.0102	-0.0054	0.0059
Trunk fat-free mass	0	ukbb	-0.069	0.0854	-0.809	0.4185	0.2875	0.0132	1.088	0.0333	-0.0086	0.0075
Phospholipids in large LDL	27005778	metabolites	-0.3867	0.4799	-0.8058	0.4203	0.0579	0.0454	1.0183	0.0233	0.002	0.0052
Non-cancer illness code_ self-reported: hiatus hernia	0	ukbb	0.2138	0.266	0.8039	0.4215	0.0082	0.0015	1.0332	0.0075	-0.0036	0.0057
HDL cholesterol	20686565	lipids	0.1255	0.1564	0.8025	0.4223	0.1241	0.0263	1.0638	0.0585	-0.0001	0.006
HOMA-B	20081858	glycemic	0.2171	0.2707	0.8019	0.4226	0.0828	0.0153	0.9908	0.0083	-0.0029	0.0055
Average weekly spirits intake	0	ukbb	0.1466	0.1829	0.8015	0.4228	0.0327	0.0029	1.0078	0.0087	-0.006	0.006
Lung cancer (all)	24880342	cancer	-0.2244	0.2803	-0.8005	0.4234	0.1303	0.0318	1.0079	0.0089	0.0091	0.0057
Trunk predicted mass	0	ukbb	-0.068	0.0853	-0.7974	0.4252	0.286	0.0132	1.0874	0.0331	-0.0089	0.0075
Reason for reducing amount of alcohol drunk: Health precaution	0	ukbb	0.1432	0.1806	0.7933	0.4276	0.0456	0.0049	0.9968	0.0081	0.0039	0.0052
Leg fat percentage (right)	0	ukbb	-0.0623	0.0787	-0.792	0.4283	0.2099	0.0067	1.0523	0.0174	-0.0004	0.006
Illnesses of siblings: High blood pressure	0	ukbb	0.1365	0.1732	0.7882	0.4306	0.0367	0.0028	1.0037	0.009	-0.003	0.0052
Non-cancer illness code_ self-reported: ankylosing spondylitis	0	ukbb	0.492	0.6243	0.7881	0.4307	0.0016	0.0015	1.0032	0.0074	-0.0051	0.0052
Reason for glasses/contact lenses: For just reading/near work as you are getting older (called presbyopia)	0	ukbb	-0.355	0.4507	-0.7876	0.4309	0.0032	0.0018	1.1392	0.0093	0.0039	0.0059
Hip circumference	0	ukbb	-0.0638	0.0813	-0.7844	0.4328	0.2189	0.0085	1.0506	0.0193	-0.0061	0.007
Pain type(s) experienced in last month: Stomach or abdominal pain	0	ukbb	-0.1421	0.1815	-0.7832	0.4335	0.0211	0.0018	1.0077	0.0084	-0.0004	0.0056
Sitting height	0	ukbb	-0.0672	0.086	-0.7818	0.4343	0.3208	0.0194	1.1003	0.0476	-0.0034	0.0081
Non-cancer illness code_ self-reported: joint disorder	0	ukbb	0.3457	0.4424	0.7814	0.4346	0.0022	0.0013	0.9903	0.0069	-0.0043	0.005
Qualifications: CSEs or equivalent	0	ukbb	-0.1393	0.1785	-0.7804	0.4351	0.0213	0.002	1.0496	0.0087	0.0017	0.0058
Obesity class 2	23563607	anthropometric	0.1183	0.1542	0.767	0.4431	0.176	0.0139	1.0122	0.0139	-0.0132	0.0078
Non-cancer illness code_ self-reported: diverticular disease/diverticulitis	0	ukbb	-0.1628	0.2123	-0.7669	0.4431	0.0136	0.0019	0.9857	0.0081	0.0014	0.0049
Maximum heart rate during fitness test	0	ukbb	0.2008	0.2622	0.766	0.4437	0.0707	0.0119	1.0129	0.0087	0.0019	0.0057
Non-cancer illness code_ self-reported: bladder problem (not cancer)	0	ukbb	0.417	0.5457	0.7641	0.4448	0.0021	0.0013	1.0014	0.0076	-0.0044	0.0058
Leg fat percentage (left)	0	ukbb	-0.0597	0.0782	-0.7631	0.4454	0.2099	0.0066	1.054	0.0178	-0.0011	0.006
Morning/evening person (chronotype)	0	ukbb	-0.0811	0.1063	-0.7628	0.4456	0.1162	0.0045	1.0364	0.0138	0.0088	0.0062
Current employment status: Retired	0	ukbb	0.1983	0.2602	0.7622	0.4459	0.009	0.0017	1.013	0.008	-0.0011	0.0052
Child birth length	25281659	anthropometric	-0.1413	0.1864	-0.7581	0.4484	0.1689	0.0273	0.9909	0.0087	0.0012	0.0059
Frequency of other exercises in last 4 weeks	0	ukbb	-0.1929	0.2547	-0.7572	0.449	0.023	0.0037	0.99	0.0084	0.0065	0.0055
HbA1C	20858683	glycemic	0.2116	0.2796	0.7569	0.4491	0.0581	0.0125	1.0042	0.0084	-0.0011	0.0057
Systemic lupus erythematosus	26502338	autoimmune	-0.1798	0.2375	-0.7569	0.4491	0.3659	0.0661	1.1116	0.0118	0.0091	0.0057
Alcohol intake versus 10 years previously	0	ukbb	-0.0951	0.1261	-0.7538	0.451	0.0357	0.0027	1.0197	0.0098	0.0003	0.0052
Age started oral contraceptive pill	0	ukbb	0.1375	0.1828	0.752	0.4521	0.0491	0.0046	1.0113	0.0083	-0.0011	0.0058
Alcohol intake frequency.	0	ukbb	-0.0802	0.1067	-0.7515	0.4524	0.0821	0.0039	1.0443	0.0118	0.004	0.006
Number of days/week walked 10+ minutes	0	ukbb	0.1028	0.1381	0.7449	0.4563	0.0416	0.0024	1.0106	0.0088	-0.0039	0.0062
Concentration of chylomicrons and largest VLDL particles	27005778	metabolites	-0.1935	0.2598	-0.7448	0.4564	0.1223	0.0298	0.9838	0.008	0.0027	0.005
Illnesses of father: Lung cancer	0	ukbb	-0.1604	0.2156	-0.7441	0.4568	0.0164	0.002	0.9828	0.0079	0.0075	0.0057
Serum total triglycerides	27005778	metabolites	-0.1961	0.2639	-0.7432	0.4573	0.1353	0.0361	0.9881	0.0098	0.0033	0.005
Arm fat percentage (left)	0	ukbb	-0.0591	0.08	-0.7388	0.46	0.2207	0.0076	1.0449	0.0195	-0.0018	0.0065
Fractured/broken bones in last 5 years	0	ukbb	-0.123	0.1672	-0.7357	0.4619	0.0186	0.0021	1.0077	0.0089	0.0011	0.0055
Non-cancer illness code_ self-reported: pneumothorax	0	ukbb	-0.2734	0.3722	-0.7345	0.4627	0.0034	0.0015	0.988	0.0081	0.0038	0.005
Hair/balding pattern: Pattern 2	0	ukbb	-0.1267	0.1733	-0.7315	0.4645	0.0532	0.0067	1.0297	0.015	0.0006	0.0062
Blood clot_ DVT_ bronchitis_ emphysema_ asthma_ rhinitis_ eczema_ allergy diagnosed by doctor: None of the above	0	ukbb	-0.086	0.1178	-0.7304	0.4651	0.0773	0.0071	1.0222	0.0199	0.0038	0.0062
Alanine	27005778	metabolites	0.2041	0.2797	0.7298	0.4655	0.0966	0.027	1.0061	0.0084	-0.0013	0.0048
Total cholesterol in medium VLDL	27005778	metabolites	-0.1961	0.269	-0.7289	0.4661	0.1231	0.0355	0.9937	0.0096	0.0039	0.0051
Doctor diagnosed hayfever or allergic rhinitis	0	ukbb	0.1286	0.1787	0.7196	0.4717	0.0825	0.0101	1.0002	0.01	0.0014	0.0055
Long-standing illness_ disability or infirmity	0	ukbb	-0.0939	0.1327	-0.7079	0.479	0.0511	0.0024	1.0165	0.0091	0.0004	0.006
Mean time to correctly identify matches	0	ukbb	0.0829	0.1171	0.708	0.479	0.0719	0.003	1.0337	0.0113	-0.0077	0.0056
Mean diameter for VLDL particles	27005778	metabolites	0.1948	0.2769	0.7034	0.4818	0.1245	0.0382	0.9966	0.0104	-0.0012	0.005
Cancer code_ self-reported: lung cancer	0	ukbb	-0.5241	0.746	-0.7025	0.4824	0.0011	0.0013	0.9866	0.0071	0.003	0.0053
Excessive daytime sleepiness	27992416	sleeping	-0.1227	0.1752	-0.7005	0.4836	0.0516	0.0056	1.0095	0.0082	0.0039	0.0053
Obesity class 3	23563607	anthropometric	0.1571	0.2254	0.6972	0.4857	0.1157	0.0156	0.9856	0.0115	-0.0103	0.0076
Free cholesterol in medium VLDL	27005778	metabolites	-0.1964	0.2825	-0.6953	0.4869	0.111	0.0344	0.9973	0.009	0.0037	0.0049
Total cholesterol in HDL	27005778	metabolites	0.2041	0.2938	0.6946	0.4873	0.0891	0.0307	1.0096	0.0157	-0.0108	0.0053
Diagnoses - main ICD10: R10 Abdominal and pelvic pain	0	ukbb	-0.1394	0.201	-0.6936	0.4879	0.0119	0.0016	0.9969	0.008	-0.0017	0.0053
Frequency of travelling from home to job workplace	0	ukbb	-0.1532	0.2212	-0.6927	0.4885	0.0201	0.0028	1.0229	0.0075	-0.0003	0.0053
Irritability	0	ukbb	0.0709	0.1026	0.6908	0.4897	0.0681	0.0036	0.9886	0.012	0.0007	0.0054
Arm fat percentage (right)	0	ukbb	-0.0544	0.0789	-0.69	0.4902	0.2172	0.0075	1.05	0.0193	-0.0014	0.0064
Phospholipids in medium HDL	27005778	metabolites	0.2363	0.3427	0.6894	0.4906	0.0737	0.0238	0.9935	0.0085	-0.0081	0.0053
Diagnoses - main ICD10: K80 Cholelithiasis	0	ukbb	-0.1715	0.249	-0.6886	0.4911	0.0087	0.0019	1.0302	0.0105	0.0034	0.0052
Non-cancer illness code_ self-reported: anxiety/panic attacks	0	ukbb	-0.1936	0.2818	-0.6869	0.4922	0.0061	0.0013	0.998	0.0069	0.0033	0.0053
Triglycerides in small VLDL	27005778	metabolites	-0.1831	0.2677	-0.6839	0.494	0.1254	0.0355	0.9933	0.0096	0.0053	0.005
Fed-up feelings	0	ukbb	0.0775	0.1143	0.6778	0.4979	0.0733	0.0034	1.0102	0.0113	-0.0089	0.0054
Alcohol drinker status: Never	0	ukbb	0.1236	0.1833	0.6745	0.5	0.0147	0.0018	1.0132	0.0086	-0.0043	0.0056
Diagnoses - main ICD10: R11 Nausea and vomiting	0	ukbb	-0.4226	0.629	-0.6719	0.5017	0.0013	0.0013	0.9928	0.0069	0.0024	0.0051
Major depressive disorder	22472876	psychiatric	-0.1846	0.2751	-0.6712	0.5021	0.1543	0.0283	1.0125	0.0072	-0.0011	0.0055
Diagnoses - main ICD10: M72 Fibroblastic disorders	0	ukbb	-0.1478	0.2205	-0.6703	0.5027	0.0116	0.0018	1.003	0.0094	0.0033	0.0053
Pain type(s) experienced in last month: Pain all over the body	0	ukbb	-0.151	0.2255	-0.6693	0.5033	0.0092	0.0017	1.0118	0.0079	-0.0038	0.0047
Non-cancer illness code_ self-reported: retinal detachment	0	ukbb	0.2341	0.3522	0.6646	0.5063	0.0041	0.0016	0.9983	0.0082	0.0011	0.0047
Current employment status: In paid employment or self-employed	0	ukbb	0.1634	0.2472	0.6611	0.5085	0.0081	0.0016	1.0187	0.0074	-0.0011	0.0049
Ever had bowel cancer screening	0	ukbb	0.1415	0.2143	0.6604	0.509	0.0138	0.0016	1.0144	0.0076	0.0005	0.0056
Length of menstrual cycle	0	ukbb	-0.1493	0.2281	-0.6544	0.5128	0.1004	0.0214	0.9989	0.0078	0.0048	0.0052
Apolipoprotein A-I	27005778	metabolites	-0.2417	0.371	-0.6515	0.5147	0.0813	0.0336	1.0008	0.0139	-0.0055	0.0051
Isoleucine	27005778	metabolites	-0.2152	0.3304	-0.6514	0.5148	0.0658	0.0249	0.9968	0.0079	0.001	0.0051
Number of self-reported non-cancer illnesses	0	ukbb	0.0879	0.135	0.6508	0.5152	0.0622	0.0026	1.0165	0.011	-0.0062	0.0064
Non-cancer illness code_ self-reported: chronic obstructive airways disease/copd	0	ukbb	0.2073	0.3192	0.6494	0.5161	0.0057	0.0015	0.9927	0.0073	-0.0062	0.0059
Diagnoses - main ICD10: I21 Acute myocardial infarction	0	ukbb	-0.1461	0.2264	-0.6454	0.5187	0.0103	0.0017	1.0036	0.0082	0.0007	0.0054
Mothers age at death	27015805	aging	0.1629	0.2526	0.645	0.519	0.0392	0.0081	1.0065	0.0081	0.0027	0.0051
Handedness (chirality/laterality): Left-handed	0	ukbb	0.1411	0.2203	0.6407	0.5217	0.0103	0.0018	1.0033	0.0085	-0.0054	0.0055
Age at last live birth	0	ukbb	0.0893	0.1395	0.64	0.5222	0.0873	0.006	1.0198	0.0096	0.0077	0.0053
Non-cancer illness code_ self-reported: heart attack/myocardial infarction	0	ukbb	-0.1197	0.1889	-0.6338	0.5262	0.0187	0.0019	1.0137	0.0091	-0.0018	0.0058
Time from waking to first cigarette	0	ukbb	0.1773	0.2802	0.6328	0.5268	0.0832	0.0271	1.0159	0.009	0.0003	0.005
Eye problems/disorders: Diabetes related eye disease	0	ukbb	-0.1762	0.2786	-0.6323	0.5272	0.0197	0.0047	1.0045	0.0076	0.0078	0.005
Time spent using computer	0	ukbb	0.0733	0.1167	0.6282	0.5299	0.0951	0.004	1.0442	0.0113	0.0034	0.0064
Diagnoses - main ICD10: M25 Other joint disorders_ not elsewhere classified	0	ukbb	-0.4689	0.7475	-0.6273	0.5305	0.0012	0.0015	1.016	0.0077	-0.0032	0.0054
Fracture resulting from simple fall	0	ukbb	-0.2425	0.3881	-0.6249	0.532	0.0503	0.0151	0.9934	0.0072	0.0006	0.006
Diagnoses - main ICD10: D25 Leiomyoma of uterus	0	ukbb	-0.1793	0.2876	-0.6233	0.5331	0.006	0.0016	0.9941	0.0079	-0.0026	0.0054
Diagnoses - main ICD10: D12 Benign neoplasm of colon_ rectum_ anus and anal canal	0	ukbb	-0.1651	0.2659	-0.6208	0.5347	0.0076	0.0015	1.0104	0.0076	0.004	0.0053
Creatinine (enzymatic) in urine	0	ukbb	-0.0705	0.1139	-0.6191	0.5359	0.0649	0.0031	1.0201	0.0111	-0.0032	0.0062
Illness_ injury_ bereavement_ stress in last 2 years: None of the above	0	ukbb	0.1028	0.1665	0.6176	0.5368	0.0223	0.0019	1.0175	0.0079	0.0006	0.0054
Non-cancer illness code_ self-reported: gastro-oesophageal reflux (gord) / gastric reflux	0	ukbb	0.1257	0.2041	0.6158	0.538	0.0119	0.0018	1.0093	0.008	-0.0046	0.005
Illnesses of father: Heart disease	0	ukbb	0.1013	0.1647	0.6155	0.5383	0.0296	0.0026	1.0042	0.0107	-0.0117	0.0054
Number of operations_ self-reported	0	ukbb	0.0783	0.1275	0.6143	0.539	0.039	0.0021	1.029	0.0085	-0.0079	0.0051
Had major operations	0	ukbb	0.1351	0.2204	0.6128	0.54	0.0245	0.0036	1.0057	0.0081	-0.0059	0.0054
Diagnoses - main ICD10: G47 Sleep disorders	0	ukbb	0.1636	0.268	0.6105	0.5415	0.0063	0.0015	0.9912	0.0075	-0.0013	0.005
Nap during day	0	ukbb	0.0666	0.1096	0.608	0.5432	0.0826	0.0035	1.008	0.0111	-0.008	0.0064
Ever taken oral contraceptive pill	0	ukbb	0.1337	0.221	0.6052	0.5451	0.02	0.003	1.0115	0.008	-0.0066	0.0054
Getting up in morning	0	ukbb	0.0713	0.1181	0.6041	0.5458	0.0687	0.0029	1.0337	0.0121	-0.0058	0.0066
Forced expiratory volume in 1 second (FEV1)/Forced Vital capacity(FVC)	21946350	lung_function	-0.1074	0.1793	-0.5991	0.5491	0.1317	0.0138	0.92	0.0087	0.0017	0.0056
Non-cancer illness code_ self-reported: back problem	0	ukbb	-0.1763	0.2942	-0.5992	0.5491	0.0055	0.0014	1.0028	0.0071	-0.0013	0.0053
Phospholipids in medium VLDL	27005778	metabolites	-0.169	0.2829	-0.5974	0.5502	0.1089	0.0342	0.9991	0.0089	0.0035	0.0049
Knee pain for 3+ months	0	ukbb	-0.1931	0.3234	-0.5969	0.5506	0.0287	0.0071	0.9955	0.0072	0.0022	0.0054
Crohns disease	26192919	autoimmune	0.097	0.1633	0.5938	0.5527	0.4971	0.0605	1.0229	0.0131	-0.0127	0.0061
Diagnoses - main ICD10: B37 Candidiasis	0	ukbb	-0.4672	0.7933	-0.589	0.5559	0.0008	0.0015	0.9984	0.0075	-0.0014	0.0052
Total lipids in chylomicrons and largest VLDL particles	27005778	metabolites	0.1422	0.2434	0.5841	0.5592	0.1389	0.0287	0.9818	0.0079	0.0028	0.0046
Taking other prescription medications	0	ukbb	0.0813	0.1395	0.5826	0.5601	0.0436	0.0025	1.0118	0.01	-0.009	0.0057
Average weekly champagne plus white wine intake	0	ukbb	0.1078	0.1851	0.5825	0.5603	0.031	0.0028	1.038	0.0093	-0.0055	0.0062
Total lipids in medium VLDL	27005778	metabolites	-0.1479	0.2542	-0.5821	0.5605	0.1393	0.0366	0.9881	0.0086	0.0043	0.0049
Average weekly fortified wine intake	0	ukbb	0.1202	0.2067	0.5817	0.5607	0.0126	0.0023	1.0162	0.0073	-0.0054	0.0048
Eye problems/disorders: Glaucoma	0	ukbb	0.126	0.2166	0.5816	0.5608	0.04	0.0058	1.0154	0.0094	0.0069	0.006
Bipolar disorder	21926972	psychiatric	-0.1085	0.1867	-0.5812	0.5611	0.3943	0.0404	1.0369	0.0084	0.001	0.0062
Non-cancer illness code_ self-reported: eczema/dermatitis	0	ukbb	0.1474	0.2536	0.5812	0.5611	0.0086	0.0022	1.0108	0.0081	-0.005	0.0053
Medication for cholesterol_ blood pressure or diabetes: Cholesterol lowering medication	0	ukbb	0.09	0.1554	0.5794	0.5623	0.0659	0.007	1.0384	0.0182	-0.0049	0.006
Diagnoses - main ICD10: J22 Unspecified acute lower respiratory infection	0	ukbb	-0.2411	0.4166	-0.5786	0.5628	0.0024	0.0015	0.9992	0.0079	-0.006	0.005
Medication for pain relief_ constipation_ heartburn: Aspirin	0	ukbb	-0.1037	0.1801	-0.5757	0.5648	0.0217	0.002	1.0092	0.0082	-0.0072	0.0057
Job involves heavy manual or physical work	0	ukbb	-0.0732	0.1273	-0.575	0.5653	0.087	0.0046	1.0315	0.0104	-0.0005	0.0063
Medication for cholesterol_ blood pressure or diabetes: None of the above	0	ukbb	-0.0854	0.1491	-0.5729	0.5667	0.0885	0.0055	1.0316	0.0121	0.004	0.0062
Snoring	0	ukbb	0.0618	0.108	0.5723	0.5671	0.0602	0.0031	1.0178	0.01	-0.004	0.0058
Ever unenthusiastic/disinterested for a whole week	0	ukbb	-0.099	0.1732	-0.5716	0.5676	0.0589	0.007	0.9972	0.0088	0.0035	0.0053
Alzheimers disease	24162737	neurological	-0.183	0.3228	-0.5671	0.5707	0.0458	0.0201	1.0637	0.0293	-0.0005	0.0056
Diagnoses - main ICD10: E03 Other hypothyroidism	0	ukbb	-0.8389	1.48	-0.5668	0.5708	0.0006	0.0014	0.995	0.0077	-0.0003	0.0056
Non-cancer illness code_ self-reported: hypertension	0	ukbb	0.055	0.0974	0.5645	0.5724	0.118	0.0051	1.0257	0.0187	-0.0003	0.0064
Asthma	17611496	autoimmune	-0.2459	0.4377	-0.5618	0.5743	0.1156	0.0312	1.0134	0.0106	0.0062	0.0064
Vascular/heart problems diagnosed by doctor: None of the above	0	ukbb	-0.0557	0.0998	-0.558	0.5768	0.1156	0.005	1.0373	0.0178	0.0011	0.0068
Diagnoses - main ICD10: O75 Other complications of labour and delivery_ not elsewhere classified	0	ukbb	-0.2168	0.3891	-0.5571	0.5774	0.0033	0.0012	0.986	0.0064	0.0022	0.0054
Qualifications: Other professional qualifications eg: nursing_ teaching	0	ukbb	0.0688	0.1237	0.5559	0.5783	0.0479	0.0024	1.0172	0.0089	0.0005	0.0059
Heel bone mineral density (BMD) T-score_ automated	0	ukbb	0.0517	0.0932	0.5545	0.5792	0.3	0.0322	1.0557	0.0347	-0.0026	0.0076
Reason for glasses/contact lenses: For short-sightedness_ i.e. only or mainly for distance viewing such as driving_ cinema etc (called myopia)	0	ukbb	-0.0883	0.1601	-0.5515	0.5813	0.0251	0.0023	1.1179	0.01	0.0037	0.0058
Ever manic/hyper for 2 days	0	ukbb	-0.1409	0.2559	-0.5506	0.5819	0.0211	0.005	0.9897	0.0075	0.0075	0.005
Diagnoses - main ICD10: J34 Other disorders of nose and nasal sinuses	0	ukbb	-0.254	0.4617	-0.5501	0.5822	0.0028	0.0014	1.0048	0.0076	0.0008	0.0058
Illnesses of siblings: Severe depression	0	ukbb	0.122	0.2223	0.5486	0.5833	0.0145	0.0021	1.0059	0.0074	-0.0003	0.0057
Happiness	0	ukbb	-0.0961	0.1755	-0.5474	0.5841	0.0627	0.005	1	0.008	0.0023	0.0056
Non-cancer illness code_ self-reported: arthritis (nos)	0	ukbb	-0.3226	0.5903	-0.5464	0.5848	0.0013	0.0014	1.0166	0.008	0.0019	0.0049
Duration of heavy DIY	0	ukbb	0.1106	0.2024	0.5462	0.5849	0.0362	0.004	0.9989	0.0076	-0.0033	0.0055
Non-cancer illness code_ self-reported: ulcerative colitis	0	ukbb	0.1721	0.315	0.5461	0.585	0.0067	0.0017	1.0034	0.008	-0.0038	0.0058
Birth weight	27680694	anthropometric	0.0736	0.1363	0.5399	0.5893	0.1024	0.0068	1.0338	0.0097	-0.0012	0.0061
Non-cancer illness code_ self-reported: high cholesterol	0	ukbb	-0.0721	0.1337	-0.5396	0.5895	0.0399	0.0058	1.0555	0.0356	-0.0014	0.0061
Vitamin and mineral supplements: None of the above	0	ukbb	0.0871	0.1616	0.5389	0.59	0.03	0.0019	0.9952	0.0079	-0.001	0.0057
Falls in the last year	0	ukbb	-0.0779	0.1453	-0.536	0.5919	0.0332	0.0021	0.9994	0.0084	0.0049	0.0056
Diagnoses - main ICD10: N81 Female genital prolapse	0	ukbb	0.1392	0.2613	0.5327	0.5942	0.0057	0.0017	1.0335	0.0075	0.0003	0.005
Forced expiratory volume in 1-second (FEV1)_ predicted percentage	0	ukbb	-0.0578	0.1088	-0.5316	0.595	0.2045	0.0101	1.0234	0.0111	-0.0027	0.0058
Number of children ever born	27798627	reproductive	-0.0863	0.1633	-0.5284	0.5972	0.0256	0.0018	0.9689	0.0078	0.0018	0.0052
Time spent driving	0	ukbb	0.0805	0.1537	0.5237	0.6005	0.0423	0.003	1	0.0087	-0.0016	0.0055
Peak expiratory flow (PEF)	0	ukbb	-0.0583	0.1115	-0.523	0.601	0.0911	0.0051	1.0429	0.0144	-0.0022	0.0064
Hearing difficulty/problems: Yes	0	ukbb	-0.0658	0.1258	-0.5225	0.6013	0.0424	0.0027	1.0067	0.0102	-0.0002	0.0058
Daytime dozing / sleeping (narcolepsy)	0	ukbb	0.0603	0.1156	0.5216	0.6019	0.0488	0.0028	1.008	0.01	0.0001	0.0056
Diagnoses - main ICD10: K22 Other diseases of oesophagus	0	ukbb	0.2082	0.3994	0.5212	0.6022	0.0035	0.0016	1.0084	0.0082	-0.005	0.0058
Pulse rate	0	ukbb	0.0657	0.1266	0.5192	0.6036	0.1365	0.0143	1.0181	0.0165	0.0003	0.006
No-wear time bias adjusted acceleration standard deviation	0	ukbb	0.0932	0.1824	0.511	0.6093	0.0871	0.0083	1.0033	0.0087	0.0012	0.0053
Illness_ injury_ bereavement_ stress in last 2 years: Serious illness_ injury or assault of a close relative	0	ukbb	-0.109	0.2134	-0.5106	0.6096	0.0115	0.0017	1.0075	0.0076	0.0055	0.005
Used an inhaler for chest within last hour	0	ukbb	0.1591	0.3122	0.5097	0.6102	0.0042	0.0017	1.0037	0.0075	-0.0034	0.0048
Duration of light DIY	0	ukbb	0.0879	0.1734	0.5069	0.6122	0.0363	0.0038	0.9969	0.0088	-0.0002	0.0056
Mood swings	0	ukbb	-0.0548	0.1083	-0.5065	0.6125	0.0724	0.0034	1.0058	0.011	-0.0002	0.0061
Weight change compared with 1 year ago	0	ukbb	-0.1224	0.2418	-0.5062	0.6127	0.0085	0.0015	1.0218	0.0077	0.0043	0.0053
PGC cross-disorder analysis	23453885	psychiatric	-0.0665	0.1315	-0.5059	0.6129	0.1688	0.0131	1.0212	0.0122	-0.0068	0.0074
Neck/shoulder pain for 3+ months	0	ukbb	-0.1507	0.299	-0.5042	0.6141	0.0212	0.006	1.0082	0.0078	-0.0032	0.0049
Fractured bone site(s): Wrist	0	ukbb	-0.1429	0.2842	-0.5029	0.615	0.0069	0.0017	1.0065	0.008	0.006	0.0057
Diagnoses - main ICD10: K76 Other diseases of liver	0	ukbb	-0.2132	0.4257	-0.5009	0.6164	0.0032	0.0013	0.9955	0.0073	0.0022	0.0054
Miserableness	0	ukbb	-0.0551	0.1102	-0.4998	0.6172	0.0655	0.0036	1.0058	0.012	-0.0075	0.0055
Diagnoses - main ICD10: K50 Crohns disease [regional enteritis]	0	ukbb	0.1699	0.3403	0.4993	0.6176	0.004	0.0014	1.0068	0.0068	-0.0026	0.0051
Breastfed as a baby	0	ukbb	0.0939	0.1885	0.4982	0.6183	0.0255	0.0025	1.0234	0.0088	0.0028	0.0057
Vascular/heart problems diagnosed by doctor: Heart attack	0	ukbb	-0.095	0.1908	-0.498	0.6185	0.0184	0.0019	1.0153	0.0092	-0.0022	0.0059
Forced expiratory volume in 1-second (FEV1)_ Best measure	0	ukbb	-0.0476	0.0958	-0.4967	0.6194	0.1635	0.0075	1.041	0.0148	-0.0032	0.0065
Bring up phlegm/sputum/mucus on most days	0	ukbb	0.1357	0.2735	0.4962	0.6197	0.0255	0.0068	1.0076	0.0087	-0.0067	0.0052
Wears glasses or contact lenses	0	ukbb	-0.1031	0.2085	-0.4946	0.6209	0.0157	0.0018	1.0004	0.0088	0.003	0.0061
Current employment status: Looking after home and/or family	0	ukbb	-0.1416	0.2877	-0.4923	0.6225	0.0059	0.0014	1.0012	0.0072	0.0012	0.0047
Fasting insulin main effect	22581228	glycemic	0.0947	0.1927	0.4914	0.6231	0.0707	0.0106	1.0102	0.0077	-0.0011	0.0052
Handedness (chirality/laterality): Use both right and left hands equally	0	ukbb	-0.1751	0.357	-0.4906	0.6237	0.0043	0.0014	1.0042	0.0072	0.0019	0.0055
Non-accidental death in close genetic family	0	ukbb	0.146	0.2982	0.4898	0.6243	0.0201	0.0048	0.993	0.0074	0.0012	0.0056
Free cholesterol in medium HDL	27005778	metabolites	0.1566	0.3204	0.4887	0.6251	0.0743	0.0251	0.9956	0.0097	-0.0076	0.0053
Started insulin within one year diagnosis of diabetes	0	ukbb	-0.111	0.2279	-0.4869	0.6263	0.1723	0.0428	1.0041	0.0084	0.0002	0.0051
Number of self-reported cancers	0	ukbb	-0.1347	0.2772	-0.4861	0.6269	0.0064	0.0016	1.0142	0.0075	0.0014	0.0052
Non-cancer illness code_ self-reported: uterine fibroids	0	ukbb	0.1243	0.2585	0.4807	0.6307	0.0077	0.0017	1.0038	0.0079	-0.0097	0.0053
Ever vs never smoked	20418890	smoking_behaviour	-0.0891	0.1854	-0.4802	0.6311	0.0701	0.0071	1.0031	0.0072	-0.0054	0.0051
Glucose	27005778	metabolites	0.1346	0.2816	0.478	0.6326	0.0843	0.0232	0.9944	0.0074	-0.0062	0.005
Non-cancer illness code_ self-reported: muscle or soft tissue injuries	0	ukbb	-0.2073	0.4418	-0.4693	0.6389	0.0028	0.0015	0.996	0.0081	0.0066	0.0053
Sleep duration	0	ukbb	-0.0488	0.1047	-0.4663	0.641	0.0712	0.0036	1.021	0.0124	-0.0013	0.0063
Non-cancer illness code_ self-reported: sleep apnoea	0	ukbb	-0.1811	0.3887	-0.466	0.6412	0.0031	0.0014	1.0077	0.0075	-0.001	0.0045
Diagnoses - main ICD10: K44 Diaphragmatic hernia	0	ukbb	0.1409	0.304	0.4637	0.6428	0.0047	0.0014	1.0077	0.0075	0.0009	0.005
Medication for pain relief_ constipation_ heartburn: Omeprazole (e.g. Zanprol)	0	ukbb	0.0794	0.1738	0.4569	0.6477	0.0177	0.0018	1.0216	0.0081	0.0009	0.0051
Diagnoses - main ICD10: Z80 Family history of malignant neoplasm	0	ukbb	-0.3528	0.776	-0.4546	0.6494	0.0009	0.0014	0.9947	0.0068	0.0032	0.0054
Non-cancer illness code_ self-reported: psoriasis	0	ukbb	0.1338	0.2963	0.4514	0.6517	0.0069	0.0017	1.0194	0.0096	-0.0033	0.0057
Non-cancer illness code_ self-reported: migraine	0	ukbb	0.0855	0.1895	0.4512	0.6518	0.0166	0.002	1.0108	0.0092	-0.0019	0.006
Tense / highly strung	0	ukbb	0.0496	0.1109	0.4476	0.6544	0.0582	0.003	0.9883	0.0104	-0.0001	0.0061
LDL cholesterol	20686565	lipids	-0.0802	0.1794	-0.4472	0.6547	0.0972	0.0309	1.0604	0.0563	-0.0012	0.0062
Inflammatory Bowel Disease (Euro)	26192919	autoimmune	0.0682	0.153	0.4459	0.6557	0.3333	0.0351	1.0494	0.0131	-0.0114	0.0059
Underlying (primary) cause of death: ICD10: E85.4 Organ-limited amyloidosis	0	ukbb	0.251	0.563	0.4459	0.6557	0.0753	0.0696	0.9994	0.0087	-0.0019	0.0056
Diagnoses - main ICD10: M10 Gout	0	ukbb	-0.2079	0.4675	-0.4447	0.6565	0.0024	0.0015	0.9957	0.0077	0.0055	0.0056
Diagnoses - main ICD10: Z09 Follow-up examination after treatment for conditions other than malignant neoplasms	0	ukbb	-0.187	0.4296	-0.4353	0.6634	0.0029	0.0014	1.0008	0.007	-0.0023	0.0053
Diagnoses - main ICD10: H26 Other cataract	0	ukbb	0.1016	0.2353	0.4317	0.666	0.0094	0.0017	0.9936	0.0075	-0.0039	0.0054
Diagnoses - main ICD10: K30 Dyspepsia	0	ukbb	-0.1608	0.3781	-0.4254	0.6706	0.0032	0.0014	1.0041	0.0074	-0.0009	0.0051
Chronotype	27494321	sleeping	-0.0563	0.1331	-0.4233	0.6721	0.1047	0.0063	1.0039	0.0095	0.0007	0.0054
Headaches for 3+ months	0	ukbb	-0.0953	0.2271	-0.4196	0.6748	0.0557	0.0081	1.0069	0.0077	0.0007	0.0056
Pulse wave reflection index	0	ukbb	-0.0773	0.1846	-0.4187	0.6755	0.0536	0.0058	1.0069	0.0082	0.0002	0.0055
Illness_ injury_ bereavement_ stress in last 2 years: Death of a close relative	0	ukbb	0.1178	0.2837	0.4154	0.6779	0.006	0.0017	1.0087	0.0078	-0.0043	0.0049
Mineral and other dietary supplements: None of the above	0	ukbb	0.0684	0.1659	0.4126	0.6799	0.0296	0.0022	1.0104	0.0084	0.0024	0.0062
Triglycerides in chylomicrons and largest VLDL particles	27005778	metabolites	-0.1068	0.2594	-0.4117	0.6806	0.1058	0.0293	0.9829	0.0079	0.0043	0.0046
Mineral and other dietary supplements: Zinc	0	ukbb	-0.0929	0.2268	-0.4097	0.6821	0.0112	0.0016	0.9875	0.0076	0.0015	0.0052
Diagnoses - main ICD10: I30 Acute pericarditis	0	ukbb	0.1981	0.4844	0.409	0.6826	0.0021	0.0014	0.9945	0.0074	-0.0023	0.0052
Cough on most days	0	ukbb	-0.0841	0.2057	-0.4088	0.6827	0.0444	0.0068	1.0043	0.0083	-0.0026	0.0048
Family relationship satisfaction	0	ukbb	-0.0698	0.1726	-0.4045	0.6859	0.0587	0.0054	1.0013	0.0081	0.0019	0.0054
Diagnoses - main ICD10: I84 Haemorrhoids	0	ukbb	0.0875	0.2171	0.4033	0.6867	0.0099	0.0018	0.9973	0.0083	-0.0059	0.0052
22:6 docosahexaenoic acid	27005778	metabolites	-0.1429	0.3585	-0.3985	0.6903	0.1209	0.0378	0.9961	0.0081	0.0026	0.0055
Non-cancer illness code_ self-reported: vitiligo	0	ukbb	0.2115	0.532	0.3976	0.6909	0.0017	0.0014	0.9921	0.0074	0.002	0.0056
Mean platelet volume	22139419	haemotological	0.0656	0.1652	0.3969	0.6914	0.3254	0.0559	0.9773	0.0125	-0.002	0.0058
Non-cancer illness code_ self-reported: hyperthyroidism/thyrotoxicosis	0	ukbb	0.0986	0.2497	0.3947	0.6931	0.009	0.0025	1.0005	0.0084	0.0016	0.0053
Diagnoses - main ICD10: L03 Cellulitis	0	ukbb	0.1417	0.3592	0.3944	0.6933	0.0047	0.0016	0.9959	0.0077	0.002	0.0055
Free cholesterol in large HDL	27005778	metabolites	0.1074	0.2762	0.3889	0.6974	0.1016	0.0311	1.0119	0.0179	-0.0069	0.0053
Total lipids in very large VLDL	27005778	metabolites	0.0929	0.2451	0.3788	0.7048	0.1461	0.0303	0.976	0.0081	0.0014	0.0048
Cancer code_ self-reported: small intestine/small bowel cancer	0	ukbb	-0.3856	1.0177	-0.3789	0.7048	0.0007	0.0015	1.0026	0.0076	0.0038	0.0053
Pulse rate_ automated reading	0	ukbb	0.0363	0.0962	0.3769	0.7063	0.1537	0.0128	1.0394	0.0362	-0.0025	0.0072
Insomnia	28604731	sleeping	0.0651	0.1747	0.3729	0.7092	0.0494	0.0053	0.9986	0.0081	0.0009	0.0054
Tinnitus: Yes_ but not now_ but have in the past	0	ukbb	0.1219	0.3279	0.3718	0.71	0.0166	0.0046	0.9934	0.0076	0.0035	0.0056
Length of working week for main job	0	ukbb	-0.0851	0.2297	-0.3703	0.7112	0.0194	0.003	1.0082	0.0079	-0.0028	0.0053
Potassium in urine	0	ukbb	0.0507	0.1379	0.3679	0.7129	0.0419	0.0024	1.0199	0.01	-0.0042	0.006
Neuroticism	24828478	personality	0.0989	0.2697	0.3669	0.7137	0.0128	0.0036	1.0153	0.0078	-0.0004	0.0056
Pulse wave Arterial Stiffness index	0	ukbb	0.0711	0.1938	0.3668	0.7138	0.0414	0.005	1	0.0075	0.0026	0.0054
Triglycerides in medium VLDL	27005778	metabolites	-0.1031	0.2818	-0.366	0.7144	0.0933	0.0319	1.0025	0.0082	0.0036	0.0046
Concentration of large VLDL particles	27005778	metabolites	-0.0903	0.2471	-0.3655	0.7147	0.1372	0.0361	0.9734	0.0083	7.6345e-05	0.0047
Frequency of tenseness / restlessness in last 2 weeks	0	ukbb	-0.047	0.1289	-0.365	0.7151	0.0445	0.0028	1.009	0.0103	-0.004	0.0056
Leptin_adjBMI	26833098	hormone	-0.1002	0.2751	-0.3643	0.7156	0.099	0.0187	1.0024	0.0087	0.0076	0.0057
Diagnoses - main ICD10: T84 Complications of internal orthopaedic prosthetic devices_ implants and grafts	0	ukbb	0.1288	0.3545	0.3633	0.7164	0.0046	0.0017	0.9941	0.0076	0.0024	0.0052
Non-cancer illness code_ self-reported: allergy or anaphylactic reaction to drug	0	ukbb	-1.559	4.3353	-0.3596	0.7191	0.0005	0.0014	1.0125	0.0077	0.0031	0.0055
Illnesses of mother: Breast cancer	0	ukbb	0.093	0.2604	0.3573	0.7209	0.01	0.0021	1.0025	0.0094	0.0022	0.0057
Forced expiratory volume in 1-second (FEV1)	0	ukbb	-0.033	0.0932	-0.3542	0.7232	0.149	0.0067	1.0434	0.0154	-0.0014	0.0066
Duration walking for pleasure	0	ukbb	0.0621	0.1774	0.3499	0.7264	0.0245	0.0024	1.0138	0.0083	0.0003	0.0055
Non-cancer illness code_ self-reported: gout	0	ukbb	0.0526	0.1523	0.3455	0.7297	0.0256	0.0075	0.9865	0.0245	-0.0019	0.0059
Ever had stillbirth_ spontaneous miscarriage or termination	0	ukbb	0.0851	0.247	0.3445	0.7305	0.0178	0.0031	1.0024	0.0086	-0.0092	0.0055
Number of pregnancy terminations	0	ukbb	0.0851	0.2487	0.3421	0.7322	0.0563	0.01	1.0124	0.008	0.0014	0.0054
Duration of fitness test	0	ukbb	0.1353	0.3954	0.3421	0.7322	0.0213	0.0094	1.0047	0.0071	0.0041	0.0055
Non-cancer illness code_ self-reported: osteoarthritis	0	ukbb	-0.0609	0.1797	-0.3392	0.7345	0.0198	0.0019	1.0165	0.0085	-0.0017	0.0057
Diagnoses - main ICD10: K40 Inguinal hernia	0	ukbb	0.0591	0.1747	0.3381	0.7353	0.0181	0.0023	0.9933	0.0083	-0.0026	0.0055
Medication for pain relief_ constipation_ heartburn: Ibuprofen (e.g. Nurofen)	0	ukbb	-0.0482	0.1431	-0.337	0.7361	0.0225	0.0018	0.9975	0.0076	-0.0009	0.005
Former alcohol drinker	0	ukbb	-0.0815	0.2433	-0.335	0.7376	0.1334	0.023	0.9923	0.0075	0.0058	0.0053
Diagnoses - main ICD10: M20 Acquired deformities of fingers and toes	0	ukbb	0.0751	0.2262	0.3319	0.74	0.0102	0.0016	0.993	0.0085	-0.0009	0.006
Phospholipids in large VLDL	27005778	metabolites	-0.0868	0.2621	-0.3313	0.7404	0.1183	0.0332	0.9892	0.0082	0.0026	0.0049
Heel bone mineral density (BMD) T-score_ automated (left)	0	ukbb	0.0329	0.1	0.3286	0.7425	0.3059	0.034	1.0141	0.0229	-0.006	0.0065
Diagnoses - main ICD10: I83 Varicose veins of lower extremities	0	ukbb	-0.0556	0.1708	-0.3257	0.7446	0.0192	0.0021	1.0296	0.0088	0.0061	0.0052
Frequency of depressed mood in last 2 weeks	0	ukbb	-0.0383	0.1183	-0.324	0.7459	0.0422	0.0031	1.0116	0.0104	-0.0045	0.0051
Diagnoses - main ICD10: K35 Acute appendicitis	0	ukbb	0.1807	0.5586	0.3234	0.7464	0.0021	0.0013	1.0066	0.0072	-0.0026	0.0055
HOMA-IR	20081858	glycemic	0.0862	0.2689	0.3207	0.7485	0.0706	0.0133	0.9989	0.0073	-0.0048	0.0058
Diagnoses - main ICD10: I80 Phlebitis and thrombophlebitis	0	ukbb	-0.0875	0.2728	-0.3206	0.7485	0.0072	0.0017	0.9984	0.0095	0.0009	0.0057
Reason for glasses/contact lenses: For astigmatism	0	ukbb	0.0733	0.229	0.3201	0.7489	0.0087	0.0016	1.0275	0.0079	0.0011	0.0047
Number of days/week of moderate physical activity 10+ minutes	0	ukbb	0.0458	0.1433	0.3195	0.7494	0.042	0.0027	1.0095	0.0093	0.0002	0.0063
Valine	27005778	metabolites	0.1131	0.3543	0.3192	0.7496	0.0621	0.0201	1.0149	0.0087	-0.0056	0.0054
Number of cigarettes currently smoked daily (current cigarette smokers)	0	ukbb	0.0819	0.2582	0.3173	0.751	0.1021	0.0274	0.9999	0.0084	-0.0055	0.0053
Diagnoses - main ICD10: I20 Angina pectoris	0	ukbb	0.077	0.2436	0.3162	0.7519	0.0087	0.0016	1.0058	0.0078	0.0002	0.0057
Fasting glucose main effect	22581228	glycemic	-0.0493	0.1567	-0.3149	0.7528	0.1002	0.0188	0.9954	0.0118	1.0215e-05	0.0049
Prospective memory result	0	ukbb	-0.0526	0.1687	-0.3119	0.7551	0.0609	0.0055	1.0049	0.0084	0.0003	0.0051
Risk taking	0	ukbb	0.0359	0.1152	0.3117	0.7553	0.0557	0.0029	1.0009	0.0104	-7.6524e-05	0.0062
Illness_ injury_ bereavement_ stress in last 2 years: Serious illness_ injury or assault to yourself	0	ukbb	-0.0612	0.1967	-0.3114	0.7555	0.0143	0.0017	1.0094	0.0078	-0.0046	0.0052
Ever had hysterectomy (womb removed)	0	ukbb	0.0672	0.2168	0.3101	0.7565	0.0227	0.0035	1.0004	0.0083	-0.009	0.0052
Alcohol drinker status: Previous	0	ukbb	-0.0636	0.2059	-0.309	0.7573	0.0133	0.0016	1.0053	0.0079	0.0041	0.0053
Vitamin and mineral supplements: Vitamin B	0	ukbb	0.0743	0.2433	0.3055	0.76	0.0073	0.0016	1.002	0.0073	-0.0028	0.0053
Types of physical activity in last 4 weeks: Strenuous sports	0	ukbb	0.0507	0.1667	0.3039	0.7612	0.0213	0.0018	1.0127	0.0078	0.0023	0.0053
Back pain for 3+ months	0	ukbb	-0.0732	0.2412	-0.3036	0.7614	0.041	0.007	0.9908	0.0091	-0.0024	0.006
Diagnoses - main ICD10: K29 Gastritis and duodenitis	0	ukbb	0.0759	0.253	0.3002	0.764	0.0072	0.0016	1.0089	0.0076	-0.002	0.0054
Leptin_not_adjBMI	26833098	hormone	0.0853	0.2842	0.3	0.7641	0.1011	0.0165	0.9921	0.0078	-2.4467e-05	0.0058
Seen doctor (GP) for nerves_ anxiety_ tension or depression	0	ukbb	0.0328	0.1101	0.298	0.7657	0.0623	0.0031	1.0066	0.0112	-0.0022	0.0063
Had menopause	0	ukbb	0.0764	0.2564	0.2979	0.7658	0.0206	0.0045	1.0025	0.0087	0.0028	0.0054
Target heart rate achieved	0	ukbb	0.089	0.3005	0.2961	0.7671	0.0364	0.011	1.0028	0.0079	0.0034	0.0053
Forced expiratory volume in 1 second (FEV1)	28166213	lung_function	-0.043	0.1453	-0.296	0.7672	0.2679	0.0184	0.963	0.0089	-0.0008	0.0053
Nervous feelings	0	ukbb	0.0324	0.11	0.2943	0.7685	0.0684	0.0034	0.9952	0.0122	0.0058	0.0055
Age at first live birth	0	ukbb	0.0346	0.1187	0.2918	0.7705	0.1654	0.0076	1.0468	0.0102	0.0083	0.0056
Ulcerative colitis	26192919	autoimmune	0.0518	0.1809	0.2866	0.7744	0.2555	0.0355	1.0447	0.0125	-0.0059	0.0057
Mean Thalamus	25607358	brain_volume	0.0869	0.3046	0.2851	0.7755	0.1385	0.0393	0.9811	0.0077	-0.0009	0.0053
Ever stopped smoking for 6+ months	0	ukbb	-0.0931	0.3268	-0.2849	0.7758	0.0207	0.0059	0.9981	0.0078	-0.0065	0.0053
Frequency of heavy DIY in last 4 weeks	0	ukbb	-0.0692	0.2432	-0.2845	0.776	0.02	0.0037	1.0078	0.0077	-0.0007	0.0053
Forced expiratory volume in 1 second (FEV1)	21946350	lung_function	-0.0656	0.2313	-0.2837	0.7767	0.1681	0.0229	0.8822	0.0138	0.0058	0.0097
Height_2010	20881960	anthropometric	0.0353	0.1257	0.2811	0.7786	0.288	0.0164	0.9999	0.0191	0.0006	0.0075
Transport type for commuting to job workplace: Walk	0	ukbb	0.0654	0.2407	0.2717	0.7858	0.017	0.003	1.0015	0.0076	-0.0009	0.0053
Mineral and other dietary supplements: Selenium	0	ukbb	-0.0795	0.2927	-0.2717	0.7859	0.0064	0.0016	0.9994	0.0082	0.0023	0.0053
Had other major operations	0	ukbb	0.0515	0.1926	0.2676	0.789	0.0291	0.0033	1.0158	0.0076	-0.0065	0.0054
Diagnoses - main ICD10: I10 Essential (primary) hypertension	0	ukbb	0.0956	0.3614	0.2646	0.7913	0.0028	0.0014	0.9984	0.0075	0.0038	0.0048
Cholesterol esters in large HDL	27005778	metabolites	0.0718	0.2721	0.2638	0.7919	0.1149	0.0336	1.006	0.0177	-0.0082	0.0051
Pack years adult smoking as proportion of life span exposed to smoking PREVIEW ONLY	0	ukbb	-0.0322	0.1236	-0.2606	0.7944	0.129	0.0114	1.0073	0.0104	-0.0066	0.0056
Illnesses of father: Prostate cancer	0	ukbb	-0.0661	0.2539	-0.2602	0.7947	0.0101	0.0019	1.0016	0.0089	-0.0019	0.006
Relative age voice broke	0	ukbb	0.0375	0.1454	0.2579	0.7965	0.0723	0.0061	1.0101	0.0098	-0.0062	0.0059
Glutamine	27005778	metabolites	-0.0893	0.3502	-0.2549	0.7988	0.0576	0.0213	1.0211	0.0087	-0.0011	0.0052
Hearing difficulty/problems with background noise	0	ukbb	-0.0314	0.1239	-0.2536	0.7998	0.0526	0.0027	1.0121	0.01	0.0034	0.0064
Tinnitus: Yes_ now most or all of the time	0	ukbb	-0.0519	0.2069	-0.251	0.8018	0.0332	0.0048	1.0003	0.0078	-0.0016	0.0052
Illnesses of mother: Diabetes	0	ukbb	0.0415	0.1656	0.2508	0.8019	0.0211	0.0021	1.0118	0.0092	-0.0007	0.006
Pulse wave peak to peak time	0	ukbb	-0.0482	0.1939	-0.2487	0.8036	0.0417	0.0048	1.0026	0.0077	-0.0029	0.0054
Diagnoses - main ICD10: M23 Internal derangement of knee	0	ukbb	0.0621	0.2512	0.247	0.8049	0.0081	0.0021	1.0038	0.0091	-0.0051	0.0056
Illnesses of siblings: Diabetes	0	ukbb	-0.045	0.1849	-0.2435	0.8076	0.0205	0.0023	1.01	0.0082	0.0033	0.0054
Mineral and other dietary supplements: Fish oil (including cod liver oil)	0	ukbb	-0.042	0.1723	-0.2435	0.8076	0.0262	0.002	1.0088	0.0087	-0.0062	0.0061
Forced vital capacity (FVC)	0	ukbb	0.0225	0.0925	0.2432	0.8079	0.1728	0.008	1.0656	0.019	-0.0028	0.0068
Non-cancer illness code_ self-reported: kidney stone/ureter stone/bladder stone	0	ukbb	0.0511	0.2107	0.2427	0.8082	0.0093	0.0018	0.9982	0.0086	-0.0054	0.0052
Childhood obesity	22484627	anthropometric	-0.0446	0.1857	-0.2399	0.8104	0.4382	0.0429	0.919	0.0077	-0.005	0.0051
Work/job satisfaction	0	ukbb	0.056	0.2336	0.2396	0.8106	0.0486	0.0075	0.9963	0.0079	0.0016	0.0055
Average weekly intake of other alcoholic drinks	0	ukbb	0.1303	0.5457	0.2387	0.8113	0.0079	0.0061	1.0033	0.007	-0.0068	0.0054
Why stopped smoking: Doctors advice	0	ukbb	-0.0783	0.3331	-0.2352	0.8141	0.0173	0.0054	0.9991	0.0069	-0.0009	0.0051
Phospholipids in very large HDL	27005778	metabolites	-0.0753	0.3226	-0.2335	0.8153	0.0819	0.0336	1.0137	0.0217	-0.0049	0.0051
Concentration of very large VLDL particles	27005778	metabolites	-0.0628	0.2787	-0.2252	0.8218	0.1305	0.0308	0.982	0.008	0.0006	0.0049
Drive faster than motorway speed limit	0	ukbb	0.0251	0.1116	0.225	0.822	0.0571	0.0029	1.0235	0.0103	-0.0023	0.0054
Illnesses of mother: None of the above (group 2)	0	ukbb	-0.0558	0.2545	-0.2192	0.8265	0.0091	0.0018	1.0021	0.0074	-0.0007	0.0052
Why reduced smoking: Illness or ill health	0	ukbb	-0.0736	0.3448	-0.2134	0.831	0.152	0.0454	0.9898	0.007	-0.0022	0.0051
Non-cancer illness code_ self-reported: hypertrophic cardiomyopathy (hcm / hocm)	0	ukbb	-0.1076	0.5049	-0.2131	0.8313	0.0019	0.0014	0.9999	0.0074	0.0019	0.0054
Non-cancer illness code_ self-reported: hypopituitarism	0	ukbb	-0.0955	0.4561	-0.2093	0.8342	0.0021	0.0013	0.984	0.0072	0.0029	0.0051
Total Cholesterol	20686565	lipids	-0.032	0.1536	-0.2083	0.835	0.1302	0.0257	1.0226	0.0391	-0.0032	0.0064
Hair/balding pattern: Pattern 3	0	ukbb	0.0333	0.1672	0.1994	0.8419	0.0589	0.0151	1.0102	0.0232	0.003	0.0062
Pain type(s) experienced in last month: Hip pain	0	ukbb	-0.0308	0.1549	-0.1987	0.8425	0.0248	0.002	1.0093	0.0082	0.0019	0.0057
Diagnoses - main ICD10: M17 Gonarthrosis [arthrosis of knee]	0	ukbb	0.0383	0.1926	0.1986	0.8426	0.0136	0.0018	1.0108	0.0082	2.5746e-05	0.0052
Light smokers_ at least 100 smokes in lifetime	0	ukbb	-0.0306	0.1553	-0.1968	0.844	0.0768	0.0079	1.0052	0.0086	0.0007	0.0055
Diagnoses - main ICD10: C44 Other malignant neoplasms of skin	0	ukbb	0.0447	0.2274	0.1967	0.844	0.0105	0.0024	1.0025	0.0101	-0.0012	0.006
Illnesses of mother: High blood pressure	0	ukbb	0.0337	0.1738	0.1941	0.8461	0.0292	0.0023	1.0189	0.0092	0.0024	0.0063
Vitamin and mineral supplements: Vitamin E	0	ukbb	-0.0518	0.2676	-0.1934	0.8467	0.0073	0.0015	0.992	0.0076	-0.0041	0.0053
Subjective well being	27089181	psychiatric	-0.0289	0.158	-0.1831	0.8547	0.0251	0.0023	1.0008	0.0089	0.003	0.0062
Medication for pain relief_ constipation_ heartburn: Laxatives (e.g. Dulcolax_ Senokot)	0	ukbb	0.0391	0.2137	0.1831	0.8547	0.0119	0.0016	1.0061	0.0078	0.0032	0.0052
Waist-to-hip ratio	25673412	anthropometric	0.0212	0.1165	0.1818	0.8557	0.1147	0.0076	0.913	0.0109	-0.001	0.0054
Medication for cholesterol_ blood pressure or diabetes: Insulin	0	ukbb	-0.0575	0.3182	-0.1808	0.8565	0.0098	0.0035	1.0089	0.0077	-0.0059	0.0053
Ever highly irritable/argumentative for 2 days	0	ukbb	-0.0357	0.2015	-0.1774	0.8592	0.0545	0.0061	0.9932	0.009	-0.0027	0.0056
Illnesses of mother: None of the above (group 1)	0	ukbb	-0.0331	0.1932	-0.1712	0.8641	0.0179	0.0018	1.0066	0.008	0.0015	0.0055
Total cholesterol in large VLDL	27005778	metabolites	0.0431	0.2534	0.1701	0.8649	0.1235	0.0302	0.9904	0.0082	0.0016	0.005
Pack years of smoking PREVIEW ONLY	0	ukbb	-0.022	0.1309	-0.168	0.8666	0.1106	0.0103	1.0095	0.0102	-0.0067	0.0055
Mean Hippocampus	25607358	brain_volume	-0.0565	0.337	-0.1676	0.8669	0.141	0.0419	0.9881	0.0074	-0.0038	0.0056
Number of treatments/medications taken	0	ukbb	0.0193	0.1158	0.1671	0.8673	0.061	0.0026	1.0266	0.0112	-0.0041	0.0061
Age at Menopause	26414677	reproductive	-0.026	0.1596	-0.1629	0.8706	0.1383	0.0165	0.985	0.0137	0.0003	0.0053
Vitamin and mineral supplements: Multivitamins +/- minerals	0	ukbb	0.0279	0.1718	0.1625	0.8709	0.0239	0.0018	1.0062	0.0077	-0.0016	0.0057
Ever had prostate specific antigen (PSA) test	0	ukbb	-0.0319	0.1983	-0.1611	0.872	0.0355	0.0038	0.9973	0.0085	-0.0009	0.0055
Sleeplessness / insomnia	0	ukbb	0.0178	0.111	0.1606	0.8724	0.0642	0.0029	1.0056	0.0099	-0.0039	0.006
Forced expiratory volume in 1 second (FEV1)	26635082	lung_function	-0.0334	0.2095	-0.1596	0.8732	0.1407	0.0173	0.9905	0.0085	0.0015	0.0056
Medication for cholesterol_ blood pressure_ diabetes_ or take exogenous hormones: Blood pressure medication	0	ukbb	-0.0175	0.1114	-0.157	0.8752	0.1089	0.0067	1.0116	0.013	0.0098	0.0061
Fractured bone site(s): Ankle	0	ukbb	-0.043	0.2797	-0.1536	0.8779	0.0061	0.0015	0.9981	0.0077	-0.0046	0.0052
Duration of vigorous activity	0	ukbb	0.0271	0.1766	0.1534	0.8781	0.0361	0.0037	0.9928	0.0088	-0.0016	0.0059
Cancer code_ self-reported: squamous cell carcinoma	0	ukbb	-0.0705	0.4809	-0.1465	0.8835	0.0021	0.0013	1.0005	0.0072	8.9001e-05	0.0055
Concentration of large HDL particles	27005778	metabolites	0.039	0.267	0.146	0.8839	0.1247	0.0334	1.0046	0.0191	-0.0076	0.0051
Sodium in urine	0	ukbb	-0.0164	0.1143	-0.1432	0.8861	0.071	0.0031	1.0269	0.0108	-0.0048	0.0059
Distance between home and job workplace	0	ukbb	-0.0423	0.296	-0.1428	0.8864	0.013	0.0031	1.0008	0.0074	-0.0012	0.0055
Number of trend entries	0	ukbb	0.0502	0.3545	0.1417	0.8873	0.0331	0.0105	1.0052	0.0076	-0.0002	0.0058
Ferritin	25352340	metal	-0.0355	0.2556	-0.1389	0.8896	0.092	0.0284	1.0267	0.0105	0.0028	0.0069
Cancer code_ self-reported: prostate cancer	0	ukbb	0.0426	0.3071	0.1387	0.8897	0.0059	0.0015	1.0161	0.0091	-0.005	0.0059
Non-cancer illness code_ self-reported: osteoporosis	0	ukbb	0.026	0.1915	0.136	0.8918	0.0149	0.002	0.9985	0.0087	0.0052	0.0053
Non-cancer illness code_ self-reported: mania/bipolar disorder/manic depression	0	ukbb	0.0491	0.366	0.1343	0.8932	0.0049	0.0015	1.0066	0.0071	0.0023	0.0058
Relative age of first facial hair	0	ukbb	-0.018	0.1345	-0.1337	0.8936	0.127	0.0076	1.0323	0.013	-0.0016	0.0066
Cholesterol esters in large VLDL	27005778	metabolites	0.0303	0.2341	0.1296	0.8969	0.1685	0.0354	0.9789	0.0083	0.003	0.0049
Comparative body size at age 10	0	ukbb	0.0107	0.0829	0.1289	0.8974	0.1463	0.0094	1.0034	0.0191	0.0012	0.0059
Diagnoses - main ICD10: K62 Other diseases of anus and rectum	0	ukbb	-0.0383	0.304	-0.1261	0.8997	0.0056	0.0016	0.9986	0.0076	5.8295e-06	0.0056
Phospholipids in large HDL	27005778	metabolites	0.0332	0.2653	0.1252	0.9004	0.1217	0.0331	1.0025	0.0177	-0.008	0.0051
Number of unsuccessful stop-smoking attempts	0	ukbb	-0.0266	0.2135	-0.1244	0.901	0.0503	0.0078	1.005	0.0078	0.003	0.0056
Illnesses of siblings: None of the above (group 1)	0	ukbb	-0.0186	0.1556	-0.1194	0.9049	0.0364	0.0027	1.0109	0.0093	-0.0031	0.0056
Eye problems/disorders: Cataract	0	ukbb	0.0357	0.2994	0.1194	0.905	0.0224	0.0046	1.0158	0.008	-0.001	0.0056
Diagnoses - main ICD10: M24 Other specific joint derangements	0	ukbb	-0.039	0.3343	-0.1166	0.9071	0.0039	0.0014	0.9848	0.0077	-0.0056	0.0052
Non-cancer illness code_ self-reported: pernicious anaemia	0	ukbb	0.0406	0.3597	0.1128	0.9102	0.0036	0.0013	0.9913	0.007	-0.001	0.0053
Cancer diagnosed by doctor	0	ukbb	-0.0296	0.2651	-0.1117	0.911	0.0071	0.0017	1.0083	0.0076	0.0025	0.0054
Total lipids in large HDL	27005778	metabolites	0.0277	0.2636	0.1052	0.9162	0.1233	0.0338	1.0055	0.0188	-0.0075	0.0051
Pain type(s) experienced in last month: Facial pain	0	ukbb	0.0277	0.2683	0.1032	0.9178	0.0072	0.0015	0.9932	0.0072	-0.0042	0.0057
Maximum workload during fitness test	0	ukbb	0.0315	0.3066	0.1028	0.9182	0.0431	0.0106	1.0066	0.0079	-0.0004	0.0058
Diagnoses - main ICD10: G56 Mononeuropathies of upper limb	0	ukbb	0.0223	0.221	0.1007	0.9198	0.0133	0.002	1.0117	0.0089	-0.0065	0.0059
Depressive symptoms	27089181	psychiatric	0.0151	0.1512	0.0999	0.9205	0.0466	0.0041	1.0062	0.0089	-0.0027	0.0059
Phospholipids in chylomicrons and largest VLDL particles	27005778	metabolites	-0.0248	0.2496	-0.0994	0.9208	0.1131	0.0265	0.9762	0.0077	0.0049	0.0046
Standing height	0	ukbb	-0.0084	0.0846	-0.0989	0.9212	0.447	0.0236	1.1993	0.0628	-0.0047	0.0086
Non-cancer illness code_ self-reported: iron deficiency anaemia	0	ukbb	-0.0367	0.3863	-0.095	0.9243	0.0032	0.0012	0.9996	0.0069	-0.0044	0.0053
Mineral and other dietary supplements: Glucosamine	0	ukbb	0.0163	0.1788	0.0911	0.9274	0.0243	0.002	1.0072	0.0081	0.001	0.006
Doctor diagnosed asthma	0	ukbb	-0.0186	0.2068	-0.0899	0.9284	0.0683	0.0108	0.9994	0.0099	0.0011	0.0058
Total lipids in large VLDL	27005778	metabolites	0.0213	0.24	0.0889	0.9292	0.1385	0.0333	0.9866	0.0078	0.0009	0.0047
Fathers age at death	0	ukbb	0.0143	0.1635	0.0876	0.9302	0.0343	0.0031	1.0207	0.0091	-0.0003	0.0056
Ever depressed for a whole week	0	ukbb	-0.0149	0.1743	-0.0857	0.9317	0.0645	0.0059	0.99	0.0082	-0.0041	0.0058
Forced Vital capacity(FVC)	28166213	lung_function	0.0113	0.1334	0.0847	0.9325	0.2642	0.017	0.9674	0.009	-0.0033	0.005
Bilateral oophorectomy (both ovaries removed)	0	ukbb	-0.0167	0.2	-0.0834	0.9335	0.0217	0.0036	1.0093	0.0089	0.0011	0.0049
Omega-3 fatty acids	27005778	metabolites	-0.0227	0.2895	-0.0785	0.9374	0.1515	0.0428	0.9903	0.0091	-0.0005	0.0052
Reproduciblity of spirometry measurement using ERS/ATS criteria	0	ukbb	0.0156	0.2293	0.068	0.9458	0.015	0.0022	1.0023	0.0083	0.005	0.0056
Duration of walks	0	ukbb	0.0091	0.1346	0.0678	0.9459	0.0478	0.0029	0.9982	0.0094	0.0029	0.0057
Type 2 Diabetes	22885922	glycemic	0.0128	0.1926	0.0664	0.9471	0.0883	0.0095	1.0085	0.0083	0.0008	0.0052
Non-cancer illness code_ self-reported: asthma	0	ukbb	-0.0072	0.1114	-0.0648	0.9483	0.059	0.0064	1.0138	0.0183	-0.0009	0.0061
Average number of double bonds in a fatty acid chain	27005778	metabolites	0.0166	0.2759	0.0603	0.9519	0.1777	0.0534	0.9952	0.0081	0.0002	0.0056
Triglycerides in large VLDL	27005778	metabolites	0.0151	0.2518	0.06	0.9522	0.114	0.0309	0.9889	0.0078	-7.3637e-05	0.0047
Non-cancer illness code_ self-reported: vaginal prolapse/uterine prolapse	0	ukbb	-0.018	0.3294	-0.0548	0.9563	0.0048	0.0016	1.005	0.0085	0.0022	0.0052
Diagnoses - main ICD10: N40 Hyperplasia of prostate	0	ukbb	-0.0155	0.284	-0.0545	0.9566	0.0066	0.0016	1.0025	0.008	-0.0074	0.005
Triglycerides in very large VLDL	27005778	metabolites	-0.0121	0.24	-0.0503	0.9599	0.1323	0.0285	0.9755	0.0078	0.0024	0.0048
Heel bone mineral density (BMD) T-score_ automated (right)	0	ukbb	0.0049	0.0991	0.0497	0.9603	0.3091	0.0345	1.0114	0.0238	-0.0049	0.0063
Diagnoses - main ICD10: C61 Malignant neoplasm of prostate	0	ukbb	0.017	0.3487	0.0488	0.9611	0.0042	0.0015	1.0182	0.0081	-0.0004	0.0056
Illness_ injury_ bereavement_ stress in last 2 years: Financial difficulties	0	ukbb	0.0066	0.1401	0.0474	0.9622	0.0325	0.0022	1.0287	0.0088	-0.0078	0.0058
Illnesses of siblings: None of the above (group 2)	0	ukbb	0.013	0.2744	0.0472	0.9623	0.0096	0.0019	1.0008	0.0077	-0.0028	0.0054
Diagnoses - main ICD10: M70 Soft tissue disorders related to use_ overuse and pressure	0	ukbb	-0.0161	0.3572	-0.045	0.9641	0.0044	0.0014	0.9806	0.0079	-0.0018	0.0058
Forced vital capacity (FVC)_ Best measure	0	ukbb	0.0041	0.0958	0.0427	0.9659	0.1898	0.0089	1.0618	0.0183	-0.0047	0.0066
Phospholipids in very large VLDL	27005778	metabolites	0.0109	0.2592	0.0422	0.9664	0.116	0.0283	0.9816	0.0082	0.002	0.0048
Diagnoses - main ICD10: K60 Fissure and fistula of anal and rectal regions	0	ukbb	0.0118	0.3043	0.0388	0.9691	0.0053	0.0015	0.9825	0.0076	0.0003	0.0055
Creatinine	27005778	metabolites	0.009	0.2348	0.0384	0.9694	0.1148	0.0286	1.0091	0.0088	-0.0053	0.0048
Blood clot_ DVT_ bronchitis_ emphysema_ asthma_ rhinitis_ eczema_ allergy diagnosed by doctor: Asthma	0	ukbb	0.0041	0.1127	0.036	0.9713	0.0583	0.0063	1.0125	0.0182	-0.0021	0.0062
Diagnoses - main ICD10: E04 Other non-toxic goitre	0	ukbb	-0.0097	0.2859	-0.0338	0.9731	0.0051	0.0014	0.9944	0.0077	-0.0064	0.0054
Duration of other exercises	0	ukbb	0.0076	0.2324	0.0327	0.9739	0.02	0.0029	1.0035	0.0073	0.0017	0.0058
Other serious medical condition/disability diagnosed by doctor	0	ukbb	0.0052	0.1658	0.0312	0.9751	0.027	0.0018	0.9985	0.0079	-0.0005	0.0055
Mean diameter for HDL particles	27005778	metabolites	0.0089	0.2851	0.0311	0.9752	0.1032	0.0341	1.0167	0.0242	-0.0053	0.005
Insomnia	27992416	sleeping	-0.0047	0.1502	-0.031	0.9752	0.1363	0.0127	0.9998	0.0087	-0.0036	0.0051
Triglycerides	20686565	lipids	-0.0041	0.1344	-0.0305	0.9757	0.1708	0.0296	0.9642	0.0189	-0.0032	0.0066
Friendships satisfaction	0	ukbb	0.0042	0.1559	0.0266	0.9788	0.0632	0.0056	0.9956	0.0084	-0.0005	0.0057
Sitting height ratio	25865494	anthropometric	0.0065	0.2602	0.0252	0.9799	0.2287	0.0292	0.9793	0.009	-0.003	0.0062
Father still alive	0	ukbb	-0.006	0.241	-0.025	0.9801	0.0069	0.0016	1.0105	0.0077	0.0055	0.0047
Primary biliary cirrhosis	26394269	autoimmune	0.0057	0.2323	0.0247	0.9803	0.3912	0.0615	0.9973	0.0097	0.0035	0.0063
Free cholesterol in large VLDL	27005778	metabolites	0.0048	0.2459	0.0197	0.9843	0.1304	0.0302	0.9867	0.0082	0.002	0.0049
Concentration of medium VLDL particles	27005778	metabolites	0.0033	0.2404	0.0138	0.989	0.147	0.0381	0.984	0.0088	0.0022	0.0047
Forced expiratory volume in 1 second (FEV1)/Forced Vital capacity(FVC)	26635082	lung_function	0.0028	0.254	0.0109	0.9913	0.1151	0.0148	0.9798	0.0072	-0.0026	0.0057
Forced Vital capacity(FVC)	26635082	lung_function	0.002	0.1994	0.0102	0.9919	0.145	0.0167	0.9841	0.0077	0.0014	0.0054
Extreme height	23563607	anthropometric	-0.0012	0.1477	-0.0084	0.9933	1.311	0.1189	1.0047	0.022	0.0011	0.0091

## Sheet: WLM adj. maternal correlations
Trait	PMID	Category	rg	se	z	P	h2_obs	h2_obs_se	h2_int	h2_int_se	gcov_int	gcov_int_se
Birth weight of first child	0	ukbb	0.5014	0.0946	5.2993	1.1622e-07	0.1107	0.0065	1.0087	0.0098	-0.0089	0.0066
Birth weight	0	ukbb	0.255	0.0793	3.2145	0.0013	0.1103	0.0062	1.0299	0.013	-0.0047	0.0063
Townsend deprivation index at recruitment	0	ukbb	0.2755	0.0888	3.1024	0.0019	0.0333	0.0021	1.0348	0.0086	-0.0209	0.0058
Smoking/smokers in household	0	ukbb	0.4039	0.1385	2.9167	0.0035	0.0102	0.002	1.0054	0.0084	-0.0058	0.0057
Systolic blood pressure_ automated reading	0	ukbb	-0.1621	0.0595	-2.7259	0.0064	0.13	0.0055	1.0431	0.0173	0.0034	0.0065
Diabetes diagnosed by doctor	0	ukbb	-0.2239	0.0823	-2.7217	0.0065	0.044	0.0028	1.0354	0.0113	0.0171	0.0057
FEV1/FVC	0	lung_function	0.1571	0.0579	2.7148	0.0066	0.1929	0.012	0.9246	0.0231	-0.0097	0.0068
Non-cancer illness code_ self-reported: diabetes	0	ukbb	-0.2282	0.086	-2.6522	0.008	0.0367	0.0025	1.029	0.0107	0.0177	0.0057
Illnesses of father: Diabetes	0	ukbb	-0.2786	0.1101	-2.5304	0.0114	0.0189	0.0024	1.0215	0.0085	0.013	0.0052
Forced expiratory volume in 1 second	0	lung_function	0.1335	0.0529	2.5228	0.0116	0.1764	0.0069	0.9455	0.0152	-0.0056	0.0065
Forced expiratory volume in 1 second	0	lung_function	0.1293	0.0515	2.5097	0.0121	0.1649	0.0065	0.976	0.0172	-0.0056	0.0066
FEV1/FVC	0	lung_function	0.1338	0.0567	2.3607	0.0182	0.1666	0.0105	0.9487	0.0247	-0.0083	0.0069
Forced expiratory volume in 1-second (FEV1)_ Best measure	0	ukbb	0.1394	0.0601	2.3202	0.0203	0.1635	0.0075	1.041	0.0148	-0.0047	0.0067
Age when periods started (menarche)	0	ukbb	0.163	0.0717	2.2733	0.023	0.2127	0.0114	0.9928	0.015	-0.0105	0.007
Tobacco smoking: Ex-smoker	0	ukbb	0.2532	0.1114	2.2729	0.023	0.0782	0.0084	1.0058	0.0091	-0.0048	0.0054
Forced expiratory volume in 1-second (FEV1)	0	ukbb	0.1302	0.0585	2.2266	0.026	0.149	0.0067	1.0434	0.0154	-0.0065	0.0071
Number of live births	0	ukbb	-0.1918	0.0866	-2.215	0.0268	0.0605	0.0042	1.0093	0.0093	0.0071	0.0059
Vitamin and mineral supplements: Vitamin D	0	ukbb	0.3479	0.1582	2.1989	0.0279	0.0066	0.0016	0.9936	0.0075	-0.0025	0.0058
Vascular/heart problems diagnosed by doctor: High blood pressure	0	ukbb	-0.129	0.0588	-2.1926	0.0283	0.1194	0.0052	1.0319	0.0188	0.0087	0.0066
Illnesses of father: Chronic bronchitis/emphysema	0	ukbb	0.2716	0.1249	2.1743	0.0297	0.0158	0.0021	1.0168	0.0079	-0.0182	0.0053
Mineral and other dietary supplements: Calcium	0	ukbb	0.2459	0.1147	2.1447	0.032	0.0118	0.0018	1.0009	0.0081	-0.0025	0.0053
Diagnoses - main ICD10: S52 Fracture of forearm	0	ukbb	0.3501	0.1639	2.1356	0.0327	0.0071	0.0017	0.9936	0.0082	-0.0085	0.0061
Maternal smoking around birth	0	ukbb	0.1628	0.077	2.1134	0.0346	0.0518	0.0029	1.0241	0.01	-0.0101	0.006
Medication for cholesterol_ blood pressure or diabetes: Blood pressure medication	0	ukbb	-0.1738	0.0831	-2.0925	0.0364	0.1051	0.0061	1.0281	0.012	0.0087	0.0063
Illnesses of siblings: Stroke	0	ukbb	0.4134	0.199	2.0777	0.0377	0.0054	0.0019	1.0014	0.0072	-0.0136	0.0051
Diagnoses - main ICD10: I48 Atrial fibrillation and flutter	0	ukbb	0.2749	0.1328	2.07	0.0385	0.0119	0.0019	1.0146	0.0103	-0.0062	0.0056
Child birth length	25281659	anthropometric	0.2598	0.126	2.0618	0.0392	0.1689	0.0273	0.9909	0.0087	-0.0051	0.0059
Vascular/heart problems diagnosed by doctor: None of the above	0	ukbb	0.1258	0.0619	2.0337	0.042	0.1156	0.005	1.0373	0.0178	-0.0087	0.0071
Non-cancer illness code_ self-reported: hypertension	0	ukbb	-0.1207	0.0594	-2.0326	0.0421	0.118	0.0051	1.0257	0.0187	0.0072	0.0066
Peak expiratory flow	0	lung_function	0.1145	0.0565	2.0265	0.0427	0.1374	0.0088	0.971	0.0226	-0.0041	0.0066
Mean Pallidum	25607358	brain_volume	-0.3634	0.18	-2.0184	0.0435	0.1616	0.0459	0.9764	0.0083	0.0108	0.0052
Worrier / anxious feelings	0	ukbb	-0.1212	0.0607	-1.995	0.046	0.0795	0.0043	0.9964	0.0127	0.0005	0.0061
Illnesses of mother: Chronic bronchitis/emphysema	0	ukbb	0.2516	0.1264	1.9897	0.0466	0.0132	0.002	0.9994	0.008	-0.0077	0.0053
Non-cancer illness code_ self-reported: type 2 diabetes	0	ukbb	-0.3592	0.182	-1.9739	0.0484	0.0052	0.0015	1.0203	0.0087	0.0068	0.0052
Diagnoses - main ICD10: M16 Coxarthrosis [arthrosis of hip]	0	ukbb	-0.2548	0.1303	-1.9555	0.0505	0.0114	0.0017	1.0023	0.0089	0.0122	0.0057
Forced expiratory volume in 1-second (FEV1)_ predicted	0	ukbb	0.1433	0.0737	1.9452	0.0517	0.1736	0.0125	1.0295	0.0132	-0.0065	0.0057
Noisy workplace	0	ukbb	0.2003	0.1034	1.9384	0.0526	0.0636	0.0061	1.0237	0.0087	-0.0129	0.0054
Peak expiratory flow	0	lung_function	0.1066	0.0554	1.9257	0.0541	0.1441	0.0092	0.9624	0.0223	-0.0021	0.0066
Duration of strenuous sports	0	ukbb	0.7094	0.3695	1.92	0.0549	0.0216	0.0146	1.0014	0.0079	-0.0079	0.0049
Time spent watching television (TV)	0	ukbb	0.1222	0.0642	1.9041	0.0569	0.1018	0.0041	1.0384	0.012	-0.0114	0.007
Tinnitus: Yes_ now some of the time	0	ukbb	0.43	0.2266	1.8974	0.0578	0.0102	0.0041	0.9938	0.0069	-0.0006	0.0051
Sleep duration	27494321	sleeping	0.1905	0.1006	1.8933	0.0583	0.0557	0.0051	1.0201	0.0084	-0.0071	0.0057
Medication for cholesterol_ blood pressure or diabetes: None of the above	0	ukbb	0.1548	0.085	1.8222	0.0684	0.0885	0.0055	1.0316	0.0121	-0.0086	0.0061
Age at Menopause	26414677	reproductive	0.1618	0.0919	1.7612	0.0782	0.1383	0.0165	0.985	0.0137	-0.002	0.0054
Ever smoked	0	ukbb	0.1174	0.0667	1.7593	0.0785	0.0757	0.0036	1.0158	0.0121	-0.0066	0.0066
Types of physical activity in last 4 weeks: Walking for pleasure (not as a means of transport)	0	ukbb	-0.1363	0.0775	-1.7592	0.0785	0.0384	0.0022	1.0286	0.0084	0.0104	0.0059
Age at Menarche	25231870	reproductive	0.1237	0.0705	1.7564	0.079	0.2099	0.0102	0.9299	0.0129	-0.0037	0.0065
Illnesses of siblings: High blood pressure	0	ukbb	-0.1859	0.1061	-1.7516	0.0798	0.0367	0.0028	1.0037	0.009	0.0083	0.0058
Neuroticism	27089181	personality	-0.1316	0.0752	-1.7511	0.0799	0.0911	0.007	0.9813	0.0134	0.008	0.0063
Current tobacco smoking	0	ukbb	0.1169	0.0683	1.7129	0.0867	0.0558	0.0027	1.0078	0.01	-0.0022	0.0062
Chest pain or discomfort	0	ukbb	0.15	0.0881	1.7016	0.0888	0.0335	0.0024	1.0116	0.0096	-0.0057	0.0056
Parents age at death	27015805	aging	0.3029	0.1792	1.6901	0.091	0.0281	0.0077	1.0164	0.0075	-0.0071	0.0059
Non-cancer illness code_ self-reported: polio / poliomyelitis	0	ukbb	0.4996	0.2963	1.6863	0.0917	0.0025	0.0014	0.9917	0.0075	-0.0059	0.0056
Fractured bone site(s): Other bones	0	ukbb	0.2454	0.1458	1.6825	0.0925	0.0084	0.0017	1.0027	0.0082	-0.0065	0.0055
Forced vital capacity (FVC)_ Best measure	0	ukbb	0.1019	0.0609	1.6731	0.0943	0.1898	0.0089	1.0618	0.0183	-0.0031	0.007
Diagnoses - main ICD10: N19 Unspecified renal failure	0	ukbb	-0.4313	0.2593	-1.6635	0.0962	0.0032	0.0014	0.9967	0.008	-0.0003	0.0054
Wheeze or whistling in the chest in last year	0	ukbb	0.1273	0.0767	1.6585	0.0972	0.0604	0.0035	1.0226	0.0117	-0.0037	0.0063
Smoking status: Current	0	ukbb	0.1157	0.0699	1.656	0.0977	0.0524	0.0026	1.0093	0.0099	-0.0003	0.0063
Number of trend entries	0	ukbb	0.3355	0.2032	1.6512	0.0987	0.0331	0.0105	1.0052	0.0076	-0.0038	0.0056
Number of treatments/medications taken	0	ukbb	-0.119	0.0725	-1.6421	0.1006	0.061	0.0026	1.0266	0.0112	0.0069	0.0061
Types of transport used (excluding work): Walk	0	ukbb	-0.1388	0.0848	-1.6371	0.1016	0.0322	0.0024	1.039	0.0094	0.0012	0.0058
Loud music exposure frequency	0	ukbb	0.2079	0.1276	1.6289	0.1033	0.0304	0.0046	1.0099	0.0075	-0.0094	0.0054
Diagnoses - main ICD10: F31 Bipolar affective disorder	0	ukbb	-0.3109	0.1914	-1.6242	0.1043	0.0045	0.0016	0.9915	0.0081	0.0056	0.0051
Forced expiratory volume in 1 second	0	lung_function	0.1491	0.0921	1.6187	0.1055	0.1318	0.0106	0.9899	0.0084	-0.0033	0.0059
Mouth/teeth dental problems: Mouth ulcers	0	ukbb	-0.1596	0.0987	-1.6169	0.1059	0.0291	0.0036	1.0272	0.0122	0.0096	0.0056
Diastolic blood pressure_ automated reading	0	ukbb	-0.0884	0.0554	-1.5955	0.1106	0.1382	0.0055	1.0431	0.018	0.0031	0.0066
Types of physical activity in last 4 weeks: None of the above	0	ukbb	0.1346	0.0843	1.5957	0.1106	0.0261	0.0018	1.0025	0.0088	0.0005	0.0051
Forced vital capacity	0	lung_function	0.0777	0.0492	1.58	0.1141	0.1604	0.0058	0.9803	0.0164	-0.0024	0.0067
Medication for cholesterol_ blood pressure or diabetes: Cholesterol lowering medication	0	ukbb	-0.142	0.0905	-1.5695	0.1165	0.0659	0.007	1.0384	0.0182	0.0081	0.0059
Urate	23263486	other	-0.1098	0.07	-1.5685	0.1168	0.1809	0.0653	0.9437	0.0631	0.015	0.0059
Anorexia Nervosa	24514567	psychiatric	-0.1412	0.0903	-1.5635	0.1179	0.4526	0.0336	0.9336	0.0084	0.0043	0.0058
Illnesses of father: High blood pressure	0	ukbb	-0.1979	0.1267	-1.562	0.1183	0.0197	0.0021	1.0122	0.0087	0.0048	0.0058
Taking other prescription medications	0	ukbb	-0.1237	0.0794	-1.5586	0.1191	0.0436	0.0025	1.0118	0.01	0.0063	0.0057
Sitting height	0	ukbb	0.0824	0.0531	1.5531	0.1204	0.3208	0.0194	1.1003	0.0476	-0.0034	0.0082
Triglycerides	20686565	lipids	-0.1213	0.0782	-1.5511	0.1209	0.1708	0.0296	0.9642	0.0189	0.0072	0.0066
Cough on most days	0	ukbb	0.2108	0.1369	1.5397	0.1236	0.0444	0.0068	1.0043	0.0083	-0.004	0.0053
Phospholipids in very large HDL	27005778	metabolites	0.309	0.2035	1.5186	0.1289	0.0819	0.0336	1.0137	0.0217	0.0009	0.0054
Most recent bowel cancer screening	0	ukbb	-0.451	0.2976	-1.5153	0.1297	0.0106	0.0061	1.0139	0.0073	0.0088	0.0051
Fractured/broken bones in last 5 years	0	ukbb	0.148	0.0978	1.5139	0.13	0.0186	0.0021	1.0077	0.0089	-0.003	0.0058
Forced vital capacity	0	lung_function	0.1351	0.0898	1.5053	0.1322	0.1198	0.01	0.9971	0.0096	-0.0028	0.0057
Medication for pain relief_ constipation_ heartburn: Omeprazole (e.g. Zanprol)	0	ukbb	-0.1436	0.0963	-1.4905	0.1361	0.0177	0.0018	1.0216	0.0081	0.0017	0.0048
Non-cancer illness code_ self-reported: malabsorption/coeliac disease	0	ukbb	0.2056	0.1389	1.4803	0.1388	0.0175	0.012	0.9892	0.0207	-0.008	0.0055
Past tobacco smoking	0	ukbb	-0.0929	0.0628	-1.4794	0.139	0.092	0.0043	1.0115	0.0123	0.008	0.0063
Mouth/teeth dental problems: Loose teeth	0	ukbb	0.1596	0.108	1.4784	0.1393	0.0146	0.0017	1.0097	0.0074	-0.0037	0.0054
Illnesses of siblings: None of the above (group 1)	0	ukbb	0.1541	0.1043	1.4779	0.1394	0.0364	0.0027	1.0109	0.0093	-0.0019	0.0062
Diagnoses - main ICD10: Z47 Other orthopaedic follow-up care	0	ukbb	0.4012	0.2718	1.4761	0.1399	0.0025	0.0014	1.006	0.0076	-0.0087	0.0051
Maximum workload during fitness test	0	ukbb	0.25	0.1716	1.4565	0.1453	0.0431	0.0106	1.0066	0.0079	-0.0037	0.0055
Medication for cholesterol_ blood pressure_ diabetes_ or take exogenous hormones: Hormone replacement therapy	0	ukbb	0.2233	0.1534	1.4558	0.1455	0.0163	0.003	0.9977	0.0078	-0.0063	0.0059
Illnesses of father: None of the above (group 1)	0	ukbb	0.1976	0.1358	1.4551	0.1456	0.0149	0.0019	1.0222	0.0082	-0.0067	0.0055
Cigarettes smoked per day	20418890	smoking_behaviour	0.2826	0.1951	1.4484	0.1475	0.0506	0.0164	1.0113	0.0077	-0.0119	0.0048
Peak expiratory flow (PEF)	0	ukbb	0.0933	0.0645	1.446	0.1482	0.0911	0.0051	1.0429	0.0144	0.0007	0.0065
Mean Caudate	25607358	brain_volume	-0.2025	0.1405	-1.4408	0.1496	0.243	0.0416	0.9695	0.0076	-0.0019	0.0051
Urinary albumin-to-creatinine ratio	26631737	kidney	-0.2113	0.1469	-1.4387	0.1502	0.0476	0.0096	0.9934	0.0078	0.0094	0.0056
Diagnoses - main ICD10: K43 Ventral hernia	0	ukbb	0.2715	0.1889	1.4376	0.1505	0.006	0.0014	0.9889	0.008	0.0014	0.0054
Forced expiratory volume in 1 second (FEV1)/Forced Vital capacity(FVC)	28166213	lung_function	0.1389	0.097	1.4317	0.1522	0.2598	0.0221	0.9717	0.0109	-0.0063	0.0059
Standing height	0	ukbb	0.08	0.056	1.4285	0.1532	0.447	0.0236	1.1993	0.0628	-0.0045	0.0091
Non-accidental death in close genetic family	0	ukbb	-0.2664	0.1865	-1.4281	0.1533	0.0201	0.0048	0.993	0.0074	0.0012	0.0057
Sodium in urine	0	ukbb	-0.1013	0.0709	-1.4281	0.1533	0.071	0.0031	1.0269	0.0108	0.0086	0.0059
Diagnoses - main ICD10: R31 Unspecified haematuria	0	ukbb	-0.3051	0.2137	-1.4281	0.1533	0.0032	0.0016	1.0078	0.0076	0.0049	0.0052
Diagnoses - main ICD10: H25 Senile cataract	0	ukbb	-0.4511	0.3168	-1.4237	0.1545	0.0027	0.0015	1.0195	0.0078	0.0016	0.0054
Health satisfaction	0	ukbb	0.1364	0.0964	1.4149	0.1571	0.0831	0.0059	1.0037	0.0089	-0.0093	0.006
Medication for cholesterol_ blood pressure_ diabetes_ or take exogenous hormones: Blood pressure medication	0	ukbb	-0.1001	0.0711	-1.408	0.1591	0.1089	0.0067	1.0116	0.013	-0.0029	0.0062
Illnesses of mother: High blood pressure	0	ukbb	-0.139	0.0989	-1.4051	0.16	0.0292	0.0023	1.0189	0.0092	0.0025	0.006
No-wear time bias adjusted acceleration standard deviation	0	ukbb	-0.1622	0.1156	-1.4036	0.1604	0.0871	0.0083	1.0033	0.0087	0.0016	0.0056
Insomnia	28604731	sleeping	-0.1519	0.1085	-1.3996	0.1616	0.0494	0.0053	0.9986	0.0081	-0.0006	0.0054
Reason for glasses/contact lenses: For long-sightedness_ i.e. for distance and near_ but particularly for near tasks like reading (called hypermetropia)	0	ukbb	0.2226	0.1591	1.3994	0.1617	0.0093	0.0015	1.0669	0.0082	-0.0018	0.0057
Age completed full time education	0	ukbb	-0.1044	0.075	-1.3915	0.1641	0.0826	0.0043	1.0677	0.011	0.0128	0.0059
Former vs Current smoker	20418890	smoking_behaviour	-0.2048	0.1478	-1.386	0.1658	0.0573	0.0116	1.0038	0.0078	0.0116	0.0047
Family relationship satisfaction	0	ukbb	0.1435	0.1045	1.3728	0.1698	0.0587	0.0054	1.0013	0.0081	-0.0063	0.0056
Qualifications: NVQ or HND or HNC or equivalent	0	ukbb	-0.1489	0.1086	-1.3709	0.1704	0.0157	0.0018	1.0059	0.0082	0.0047	0.0054
Diagnoses - main ICD10: M67 Other disorders of synovium and tendon	0	ukbb	0.4162	0.3045	1.3669	0.1716	0.0019	0.0015	1.0008	0.0078	-0.0021	0.0054
Ever stopped smoking for 6+ months	0	ukbb	-0.2475	0.1839	-1.3464	0.1782	0.0207	0.0059	0.9981	0.0078	0.0121	0.0051
Pain type(s) experienced in last month: None of the above	0	ukbb	-0.0985	0.0732	-1.3452	0.1786	0.0555	0.0028	1.0305	0.0099	0.0068	0.0058
Forced vital capacity	0	lung_function	0.0669	0.0499	1.3402	0.1802	0.1735	0.0063	0.9486	0.0145	-0.0012	0.0065
Non-cancer illness code_ self-reported: anxiety/panic attacks	0	ukbb	0.2063	0.1541	1.3393	0.1805	0.0061	0.0013	0.998	0.0069	-0.0051	0.0053
Cancer code_ self-reported: malignant melanoma	0	ukbb	-0.2835	0.2117	-1.339	0.1806	0.0044	0.0015	0.9977	0.0072	0.0059	0.0052
Non-cancer illness code_ self-reported: enlarged prostate	0	ukbb	0.2147	0.1609	1.334	0.1822	0.0061	0.0016	1.0042	0.0079	-0.0034	0.0051
Non-cancer illness code_ self-reported: glaucoma	0	ukbb	-0.1724	0.1293	-1.3329	0.1826	0.0118	0.0018	1.0099	0.0089	-0.0052	0.0056
Free cholesterol in IDL	27005778	metabolites	0.3272	0.2463	1.3286	0.184	0.0646	0.0423	1.0208	0.0218	-0.0034	0.0051
Free cholesterol in large LDL	27005778	metabolites	0.3469	0.2612	1.3283	0.1841	0.0598	0.0498	1.0175	0.0259	-0.0034	0.0052
Total cholesterol in medium LDL	27005778	metabolites	0.3247	0.2465	1.3176	0.1876	0.0684	0.0478	1.0117	0.0242	-0.0032	0.0054
Home area population density - urban or rural: Scotland - Large Urban Area	0	ukbb	-0.2339	0.1776	-1.3169	0.1879	0.0111	0.0031	2.1316	0.0166	0.0066	0.0077
Duration of fitness test	0	ukbb	0.3253	0.2482	1.3109	0.1899	0.0213	0.0094	1.0047	0.0071	-0.0049	0.0052
Forced expiratory volume in 1 second (FEV1)	26635082	lung_function	0.1538	0.1174	1.3106	0.19	0.1407	0.0173	0.9905	0.0085	-0.0036	0.0055
Diagnoses - main ICD10: J33 Nasal polyp	0	ukbb	-0.313	0.2398	-1.3056	0.1917	0.0033	0.0015	1.0086	0.0081	0.0085	0.0049
Difficulty not smoking for 1 day	0	ukbb	-0.1787	0.1375	-1.2995	0.1938	0.1207	0.0236	0.9844	0.0074	0.007	0.0049
Bilateral oophorectomy (both ovaries removed)	0	ukbb	-0.1574	0.1212	-1.2989	0.194	0.0217	0.0036	1.0093	0.0089	0.0059	0.0052
Hand grip strength (left)	0	ukbb	-0.0788	0.0607	-1.2976	0.1944	0.1053	0.0045	1.0342	0.0139	0.0078	0.0064
Neuroticism score	0	ukbb	-0.0774	0.0597	-1.2948	0.1954	0.1202	0.0057	1.0041	0.0142	0.0012	0.0063
Forced expiratory volume in 1-second (FEV1)_ predicted percentage	0	ukbb	0.0839	0.0649	1.2929	0.196	0.2045	0.0101	1.0234	0.0111	0.0003	0.0059
Type of tobacco previously smoked: Cigars or pipes	0	ukbb	-0.3604	0.2794	-1.2901	0.197	0.009	0.0053	1.0044	0.0071	0.0009	0.0051
HbA1C	20858683	glycemic	-0.2076	0.1613	-1.287	0.1981	0.0581	0.0125	1.0042	0.0084	0.0048	0.0054
Average weekly champagne plus white wine intake	0	ukbb	0.1283	0.1002	1.281	0.2002	0.031	0.0028	1.038	0.0093	0.0026	0.0059
Number of self-reported non-cancer illnesses	0	ukbb	-0.0953	0.0751	-1.2683	0.2047	0.0622	0.0026	1.0165	0.011	0.0014	0.0063
Vitamin and mineral supplements: Vitamin C	0	ukbb	0.1702	0.1348	1.2627	0.2067	0.0125	0.0017	1.003	0.0086	0.0028	0.0056
Current employment status: Unable to work because of sickness or disability	0	ukbb	0.129	0.1028	1.2547	0.2096	0.0244	0.002	1.0168	0.0081	-0.0079	0.0059
Frequency of unenthusiasm / disinterest in last 2 weeks	0	ukbb	0.1048	0.0837	1.2516	0.2107	0.0393	0.0029	1.0146	0.0105	-0.0103	0.0056
Non-cancer illness code_ self-reported: gastro-oesophageal reflux (gord) / gastric reflux	0	ukbb	-0.1515	0.121	-1.2517	0.2107	0.0119	0.0018	1.0093	0.008	0.0027	0.0056
Non-cancer illness code_ self-reported: hypothyroidism/myxoedema	0	ukbb	0.0937	0.075	1.2486	0.2118	0.0512	0.0062	1.0273	0.0172	-0.0085	0.0059
Getting up in morning	0	ukbb	-0.0916	0.0734	-1.2482	0.212	0.0687	0.0029	1.0337	0.0121	0.0081	0.0069
Total cholesterol in IDL	27005778	metabolites	0.3147	0.2527	1.2456	0.2129	0.068	0.0473	1.0182	0.0217	-0.0024	0.0051
Phospholipids in medium LDL	27005778	metabolites	0.2819	0.2263	1.2458	0.2129	0.0729	0.0426	1.0079	0.021	-0.0033	0.0053
Mean diameter for HDL particles	27005778	metabolites	0.2199	0.1774	1.2396	0.2151	0.1032	0.0341	1.0167	0.0242	0.0019	0.0053
Total cholesterol in LDL	27005778	metabolites	0.3016	0.2437	1.2374	0.2159	0.0697	0.0517	1.0115	0.0261	-0.0023	0.0053
Phospholipids in very small VLDL	27005778	metabolites	0.2775	0.2242	1.2376	0.2159	0.0815	0.0392	1.0145	0.0175	-0.0064	0.0052
Number of full brothers	0	ukbb	0.1336	0.1082	1.2356	0.2166	0.0187	0.0018	1.0283	0.0078	-0.0063	0.0057
Why stopped smoking: Health precaution	0	ukbb	-0.1599	0.1296	-1.2337	0.2173	0.0531	0.0071	1.0006	0.0077	0.0087	0.0057
Forced vital capacity (FVC)	0	ukbb	0.0723	0.0586	1.2332	0.2175	0.1728	0.008	1.0656	0.019	-0.0033	0.0074
Fracture resulting from simple fall	0	ukbb	0.2664	0.2162	1.232	0.2179	0.0503	0.0151	0.9934	0.0072	-0.0055	0.0057
Cancer code_ self-reported: basal cell carcinoma	0	ukbb	-0.1786	0.1451	-1.2308	0.2184	0.01	0.0019	0.9987	0.0089	0.0083	0.0056
Other eye problems	0	ukbb	-0.1548	0.1261	-1.2283	0.2194	0.0096	0.0016	1.0226	0.0081	0.0066	0.005
Concentration of large LDL particles	27005778	metabolites	0.2879	0.2351	1.225	0.2206	0.0774	0.0516	1.0129	0.0236	-0.0031	0.0052
Sensitivity / hurt feelings	0	ukbb	-0.0774	0.0636	-1.217	0.2236	0.0633	0.0033	1.0143	0.0106	-0.0002	0.0062
Total lipids in large LDL	27005778	metabolites	0.2901	0.2384	1.2168	0.2237	0.0762	0.0529	1.0119	0.0243	-0.0025	0.0052
Glutamine	27005778	metabolites	0.2467	0.203	1.2155	0.2242	0.0576	0.0213	1.0211	0.0087	-0.0017	0.0054
Overall health rating	0	ukbb	0.0726	0.0599	1.2127	0.2252	0.0996	0.0032	1.0554	0.0127	-0.0102	0.007
Years of schooling (proxy cognitive performance)	25201988	education	-0.0956	0.0789	-1.2125	0.2253	0.1082	0.0081	1.0219	0.0107	0.0036	0.0065
Transport type for commuting to job workplace: Cycle	0	ukbb	-0.1243	0.1027	-1.2096	0.2264	0.0319	0.0032	1.0117	0.0077	0.0042	0.0053
Duration of moderate activity	0	ukbb	0.1158	0.0958	1.2088	0.2267	0.0315	0.0026	1.012	0.009	-0.0073	0.0055
Hearing aid user	0	ukbb	0.1736	0.1439	1.2068	0.2275	0.0166	0.0029	1.0077	0.008	-0.0057	0.0057
Illnesses of mother: Diabetes	0	ukbb	-0.1213	0.1005	-1.2067	0.2275	0.0211	0.0021	1.0118	0.0092	0.0055	0.0057
Total cholesterol in large LDL	27005778	metabolites	0.305	0.2528	1.2066	0.2276	0.0598	0.0477	1.0163	0.0247	-0.0025	0.0052
Apolipoprotein B	27005778	metabolites	0.2448	0.2031	1.2052	0.2281	0.0937	0.0409	1.0037	0.0168	-0.0058	0.0055
Total lipids in medium LDL	27005778	metabolites	0.2733	0.2269	1.2045	0.2284	0.0831	0.0515	1.0076	0.0231	-0.0025	0.0053
Cholesterol esters in medium LDL	27005778	metabolites	0.2784	0.2319	1.2004	0.23	0.0812	0.0515	1.008	0.0231	-0.0019	0.0054
Total lipids in IDL	27005778	metabolites	0.2829	0.2375	1.1913	0.2335	0.0723	0.0454	1.0172	0.0207	-0.0036	0.0051
Non-cancer illness code_ self-reported: gout	0	ukbb	-0.1045	0.0882	-1.1854	0.2358	0.0256	0.0075	0.9865	0.0245	0.005	0.0057
Cholesterol esters in large LDL	27005778	metabolites	0.2816	0.2392	1.1772	0.2391	0.0757	0.0525	1.011	0.024	-0.0014	0.0053
Suffer from nerves	0	ukbb	-0.0926	0.0789	-1.174	0.2404	0.0462	0.0029	0.9927	0.0102	0.0034	0.0063
Diagnoses - main ICD10: N92 Excessive_ frequent and irregular menstruation	0	ukbb	0.1922	0.1644	1.1693	0.2423	0.0075	0.0018	0.9993	0.0085	-0.0047	0.0058
Concentration of medium LDL particles	27005778	metabolites	0.2637	0.2263	1.1652	0.2439	0.0827	0.0502	1.0086	0.0223	-0.0027	0.0054
Pulse rate	0	ukbb	-0.0955	0.082	-1.1653	0.2439	0.1365	0.0143	1.0181	0.0165	0.0041	0.0064
Concentration of IDL particles	27005778	metabolites	0.27	0.2317	1.1651	0.244	0.0743	0.0437	1.016	0.0199	-0.0044	0.0051
Diagnoses - main ICD10: D12 Benign neoplasm of colon_ rectum_ anus and anal canal	0	ukbb	0.1913	0.165	1.1595	0.2462	0.0076	0.0015	1.0104	0.0076	-0.007	0.0054
Forced Vital capacity(FVC)	26635082	lung_function	0.1331	0.1151	1.1561	0.2477	0.145	0.0167	0.9841	0.0077	-0.0053	0.0054
Number of older siblings	0	ukbb	0.5759	0.4989	1.1545	0.2483	0.005	0.0051	1.0085	0.0073	-0.0104	0.0053
Extreme bmi	23563607	anthropometric	-0.1184	0.1028	-1.1518	0.2494	0.6987	0.0632	1.0297	0.0143	0.0176	0.0085
Years of schooling 2013	23722424	education	-0.0927	0.0806	-1.15	0.2501	0.0861	0.0069	1.0117	0.0107	0.0016	0.0061
Phospholipids in large LDL	27005778	metabolites	0.2876	0.251	1.146	0.2518	0.0579	0.0454	1.0183	0.0233	-0.0036	0.0051
Heel bone mineral density (BMD) T-score_ automated (left)	0	ukbb	-0.0662	0.0578	-1.1455	0.252	0.3059	0.034	1.0141	0.0229	0.009	0.0063
Hair/balding pattern: Pattern 4	0	ukbb	-0.0747	0.0654	-1.1432	0.2529	0.167	0.0201	1.0945	0.0287	-0.001	0.0061
Comparative body size at age 10	0	ukbb	0.0637	0.0559	1.1394	0.2545	0.1463	0.0094	1.0034	0.0191	-0.0013	0.0065
Diagnoses - main ICD10: M23 Internal derangement of knee	0	ukbb	-0.1675	0.1472	-1.1378	0.2552	0.0081	0.0021	1.0038	0.0091	0.0065	0.0056
Extreme waist-to-hip ratio	23563607	anthropometric	0.1901	0.1678	1.1335	0.257	0.3601	0.0671	0.9784	0.0103	-0.0153	0.0075
Overweight	23563607	anthropometric	0.083	0.0733	1.1328	0.2573	0.1089	0.0068	1.0222	0.0111	-0.0039	0.0062
Illnesses of mother: None of the above (group 1)	0	ukbb	0.1281	0.1133	1.1302	0.2584	0.0179	0.0018	1.0066	0.008	-0.0053	0.0054
Leg fat percentage (left)	0	ukbb	-0.0538	0.0476	-1.1285	0.2591	0.2099	0.0066	1.054	0.0178	0.0072	0.0063
Number of children fathered	0	ukbb	0.1307	0.1159	1.1275	0.2595	0.0331	0.0037	1.0058	0.0074	-0.0115	0.0052
Leg fat-free mass (left)	0	ukbb	0.0578	0.0514	1.1246	0.2607	0.2669	0.0111	1.0677	0.0278	0.0063	0.0074
Target heart rate achieved	0	ukbb	-0.2101	0.1869	-1.1243	0.2609	0.0364	0.011	1.0028	0.0079	-0.0015	0.0053
Ever taken oral contraceptive pill	0	ukbb	-0.1578	0.1408	-1.1207	0.2624	0.02	0.003	1.0115	0.008	0.0065	0.0056
Isoleucine	27005778	metabolites	0.2117	0.1889	1.1206	0.2625	0.0658	0.0249	0.9968	0.0079	-0.0056	0.0049
Years of schooling 2016	27225129	education	-0.0615	0.0551	-1.1145	0.2651	0.1266	0.0049	0.9231	0.0121	0.0096	0.006
Obesity class 1	23563607	anthropometric	0.0785	0.0708	1.1098	0.2671	0.2177	0.012	1.0133	0.0135	-0.0042	0.0072
Total lipids in small LDL	27005778	metabolites	0.2352	0.2122	1.1083	0.2677	0.0898	0.0469	1.0051	0.0198	-0.0027	0.0054
Leg predicted mass (left)	0	ukbb	0.0563	0.0515	1.0945	0.2737	0.2667	0.0111	1.0669	0.0278	0.0067	0.0074
Mouth/teeth dental problems: Bleeding gums	0	ukbb	0.0986	0.0902	1.0926	0.2746	0.0226	0.0019	1.0092	0.0093	-0.003	0.0054
Diagnoses - main ICD10: J44 Other chronic obstructive pulmonary disease	0	ukbb	0.2296	0.2101	1.0926	0.2746	0.0047	0.0015	0.9975	0.0074	-0.0013	0.0052
Whole body fat-free mass	0	ukbb	0.0548	0.0501	1.0923	0.2747	0.2897	0.0127	1.0823	0.0319	0.0088	0.0074
Pain type(s) experienced in last month: Headache	0	ukbb	0.087	0.0799	1.0888	0.2762	0.0457	0.0028	0.9965	0.0108	0.0011	0.0063
Diagnoses - main ICD10: K57 Diverticular disease of intestine	0	ukbb	0.1546	0.142	1.0888	0.2763	0.013	0.0017	1.0034	0.008	-0.0052	0.0061
Shortness of breath walking on level ground	0	ukbb	0.127	0.1168	1.0871	0.277	0.0507	0.0053	1.0033	0.0075	-0.0028	0.0059
Fathers age at death	27015805	aging	-0.1728	0.159	-1.0869	0.2771	0.0409	0.0068	1.0163	0.0079	0.0056	0.0054
Illnesses of siblings: Diabetes	0	ukbb	-0.1222	0.1125	-1.086	0.2775	0.0205	0.0023	1.01	0.0082	-0.0037	0.0056
Why stopped smoking: None of the above	0	ukbb	0.1578	0.1457	1.0829	0.2789	0.0417	0.006	0.9929	0.0074	-0.0109	0.0057
Trunk fat-free mass	0	ukbb	0.0549	0.0507	1.0819	0.2793	0.2875	0.0132	1.088	0.0333	0.0085	0.0074
Body mass index	20935630	anthropometric	0.077	0.0713	1.0796	0.2803	0.1907	0.0098	1.0023	0.0123	-0.001	0.0061
Trunk predicted mass	0	ukbb	0.0549	0.0508	1.0797	0.2803	0.286	0.0132	1.0874	0.0331	0.0086	0.0074
Illness_ injury_ bereavement_ stress in last 2 years: Death of a close relative	0	ukbb	-0.1691	0.157	-1.077	0.2815	0.006	0.0017	1.0087	0.0078	0.004	0.0049
Seen a psychiatrist for nerves_ anxiety_ tension or depression	0	ukbb	0.0912	0.0849	1.0743	0.2827	0.0317	0.0023	1.0044	0.0098	-0.0043	0.0058
Phospholipids in IDL	27005778	metabolites	0.2707	0.2547	1.0629	0.2878	0.0587	0.0423	1.0197	0.0211	-0.0039	0.0051
Bipolar disorder	21926972	psychiatric	0.1077	0.1028	1.0482	0.2946	0.3943	0.0404	1.0369	0.0084	-0.0041	0.0061
Chest pain or discomfort walking normally	0	ukbb	0.1342	0.1281	1.0479	0.2947	0.0768	0.0102	1.0052	0.0087	-0.0087	0.0057
Ever had prostate specific antigen (PSA) test	0	ukbb	0.133	0.1273	1.0449	0.2961	0.0355	0.0038	0.9973	0.0085	-0.0049	0.0054
Birth weight	27680694	anthropometric	0.0863	0.0827	1.0428	0.2971	0.1024	0.0068	1.0338	0.0097	-0.001	0.006
Types of physical activity in last 4 weeks: Light DIY (eg: pruning_ watering the lawn)	0	ukbb	-0.0786	0.0757	-1.0385	0.299	0.04	0.0022	0.9966	0.0089	0.0009	0.0055
Doctor diagnosed hayfever or allergic rhinitis	0	ukbb	0.108	0.1043	1.0352	0.3006	0.0825	0.0101	1.0002	0.01	-0.0078	0.0056
Age at first live birth	0	ukbb	0.0689	0.0666	1.0348	0.3008	0.1654	0.0076	1.0468	0.0102	-0.0078	0.0058
Illnesses of father: Heart disease	0	ukbb	-0.0953	0.0922	-1.0338	0.3012	0.0296	0.0026	1.0042	0.0107	0.0125	0.0056
Insomnia	27992416	sleeping	-0.0957	0.0927	-1.0326	0.3018	0.1363	0.0127	0.9998	0.0087	0.0022	0.0052
Diagnoses - main ICD10: K29 Gastritis and duodenitis	0	ukbb	-0.1524	0.1488	-1.0242	0.3057	0.0072	0.0016	1.0089	0.0076	-0.0002	0.0053
Concentration of small LDL particles	27005778	metabolites	0.2031	0.1983	1.024	0.3058	0.1001	0.0445	1.0026	0.0178	-0.0018	0.0054
Diagnoses - main ICD10: C44 Other malignant neoplasms of skin	0	ukbb	-0.1343	0.1311	-1.0241	0.3058	0.0105	0.0024	1.0025	0.0101	0.0046	0.0058
Arm fat-free mass (right)	0	ukbb	0.0495	0.0484	1.0224	0.3066	0.2663	0.0114	1.0609	0.0289	0.007	0.0069
Reproduciblity of spirometry measurement using ERS/ATS criteria	0	ukbb	-0.1255	0.1229	-1.021	0.3073	0.015	0.0022	1.0023	0.0083	-0.0037	0.0052
Diagnoses - main ICD10: G56 Mononeuropathies of upper limb	0	ukbb	-0.1297	0.1272	-1.0199	0.3078	0.0133	0.002	1.0117	0.0089	0.0075	0.0057
Reason for glasses/contact lenses: For just reading/near work as you are getting older (called presbyopia)	0	ukbb	0.2598	0.2548	1.0196	0.3079	0.0032	0.0018	1.1392	0.0093	-0.0028	0.0064
Arm predicted mass (right)	0	ukbb	0.0501	0.0492	1.0186	0.3084	0.2654	0.0114	1.0622	0.0291	0.0072	0.0072
Underlying (primary) cause of death: ICD10: J84.1 Other interstitial pulmonary diseases with fibrosis	0	ukbb	0.3142	0.3091	1.0166	0.3093	0.1148	0.0664	0.9916	0.0077	-0.0032	0.0055
Leg fat-free mass (right)	0	ukbb	0.052	0.0513	1.0139	0.3106	0.2651	0.0112	1.0713	0.028	0.0084	0.0074
Leg predicted mass (right)	0	ukbb	0.0518	0.0511	1.0123	0.3114	0.2649	0.0112	1.0709	0.028	0.0082	0.0074
Types of physical activity in last 4 weeks: Other exercises (eg: swimming_ cycling_ keep fit_ bowling)	0	ukbb	-0.0723	0.0716	-1.01	0.3125	0.0477	0.0024	1.0013	0.0106	0.0048	0.0056
Whole body water mass	0	ukbb	0.0505	0.05	1.0099	0.3126	0.2899	0.0126	1.0803	0.0317	0.0099	0.0074
Total Cholesterol	20686565	lipids	-0.0867	0.0862	-1.0055	0.3147	0.1302	0.0257	1.0226	0.0391	0.0116	0.0063
Diagnoses - main ICD10: K20 Oesophagitis	0	ukbb	0.3023	0.3009	1.0045	0.3151	0.0018	0.0014	1.0086	0.0077	-0.0019	0.0053
Childhood obesity	22484627	anthropometric	0.1042	0.1038	1.0036	0.3156	0.4382	0.0429	0.919	0.0077	-0.0018	0.0051
Sleeplessness / insomnia	0	ukbb	-0.0675	0.0675	-1.0008	0.3169	0.0642	0.0029	1.0056	0.0099	0.0025	0.0063
Types of physical activity in last 4 weeks: Heavy DIY (eg: weeding_ lawn mowing_ carpentry_ digging)	0	ukbb	-0.0764	0.0766	-0.998	0.3183	0.0339	0.0021	1.009	0.0086	-0.004	0.0058
Medication for pain relief_ constipation_ heartburn: Paracetamol	0	ukbb	0.0814	0.0817	0.9965	0.319	0.0423	0.0025	1.0292	0.0097	-0.004	0.0061
Obesity class 3	23563607	anthropometric	-0.1292	0.1312	-0.9851	0.3246	0.1157	0.0156	0.9856	0.0115	0.0115	0.0077
Current employment status: Looking after home and/or family	0	ukbb	0.1635	0.1666	0.9813	0.3265	0.0059	0.0014	1.0012	0.0072	0.0004	0.005
Underlying (primary) cause of death: ICD10: E85.4 Organ-limited amyloidosis	0	ukbb	-0.3502	0.3575	-0.9797	0.3272	0.0753	0.0696	0.9994	0.0087	0.0043	0.0051
Basal metabolic rate	0	ukbb	0.049	0.0502	0.9777	0.3282	0.2849	0.012	1.0721	0.0299	0.008	0.0074
Cancer code_ self-reported: breast cancer	0	ukbb	0.1357	0.1389	0.9769	0.3286	0.0104	0.002	1.0158	0.0097	-0.0046	0.0056
Total lipids in very small VLDL	27005778	metabolites	0.1828	0.1874	0.9752	0.3295	0.1032	0.0376	1.0099	0.0149	-0.0074	0.0051
Frequency of travelling from home to job workplace	0	ukbb	0.1267	0.13	0.9745	0.3298	0.0201	0.0028	1.0229	0.0075	-0.0053	0.0051
Non-cancer illness code_ self-reported: hiatus hernia	0	ukbb	-0.1406	0.1446	-0.9726	0.3308	0.0082	0.0015	1.0332	0.0075	-0.0007	0.0056
Average weekly spirits intake	0	ukbb	-0.1062	0.1094	-0.9706	0.3317	0.0327	0.0029	1.0078	0.0087	0.0061	0.0061
Number of cigarettes previously smoked daily	0	ukbb	0.087	0.0897	0.9698	0.3321	0.1019	0.0144	0.9988	0.0102	-0.0065	0.0056
Started insulin within one year diagnosis of diabetes	0	ukbb	0.1299	0.1346	0.9654	0.3344	0.1723	0.0428	1.0041	0.0084	-0.0043	0.0052
Pain type(s) experienced in last month: Pain all over the body	0	ukbb	0.1301	0.136	0.9569	0.3386	0.0092	0.0017	1.0118	0.0079	-0.0002	0.005
Light smokers_ at least 100 smokes in lifetime	0	ukbb	0.0956	0.1005	0.9513	0.3415	0.0768	0.0079	1.0052	0.0086	-0.0026	0.0054
Triglycerides in IDL	27005778	metabolites	0.1689	0.1792	0.9426	0.3459	0.113	0.0367	1.0059	0.0181	-0.0071	0.0052
Diagnoses - main ICD10: R35 Polyuria	0	ukbb	-0.22	0.2335	-0.9419	0.3462	0.0034	0.0015	0.9938	0.0074	0.0004	0.0054
Ever had bowel cancer screening	0	ukbb	-0.1098	0.1167	-0.9411	0.3467	0.0138	0.0016	1.0144	0.0076	0.0038	0.0055
Diagnoses - main ICD10: I20 Angina pectoris	0	ukbb	-0.1304	0.1393	-0.9366	0.3489	0.0087	0.0016	1.0058	0.0078	0.0019	0.0054
Vitamin and mineral supplements: Vitamin A	0	ukbb	0.1913	0.2045	0.9351	0.3498	0.0037	0.0016	1.0021	0.0074	0.0038	0.0052
Qualifications: None of the above	0	ukbb	0.0598	0.064	0.9335	0.3506	0.0973	0.0041	1.0596	0.014	-0.0079	0.0066
Number of days/week of vigorous physical activity 10+ minutes	0	ukbb	-0.0785	0.0842	-0.9331	0.3508	0.038	0.0024	1.0128	0.0089	0.0019	0.0059
Pulse wave reflection index	0	ukbb	0.1022	0.1099	0.9302	0.3523	0.0536	0.0058	1.0069	0.0082	-0.0031	0.0056
Hearing difficulty/problems: Yes	0	ukbb	0.0697	0.0753	0.9254	0.3547	0.0424	0.0027	1.0067	0.0102	0.0002	0.0056
Exposure to tobacco smoke outside home	0	ukbb	0.0879	0.095	0.9247	0.3551	0.0325	0.0025	1.012	0.0099	-0.0069	0.0058
Non-cancer illness code_ self-reported: depression	0	ukbb	0.0898	0.0972	0.9244	0.3553	0.0182	0.0019	1.0023	0.0085	-0.0074	0.0055
Age of smoking initiation	20418890	smoking_behaviour	-0.1734	0.1877	-0.9238	0.3556	0.0651	0.0174	0.9954	0.0067	0.0063	0.0051
Concentration of very small VLDL particles	27005778	metabolites	0.1627	0.1763	0.9229	0.356	0.1139	0.0372	1.0045	0.0144	-0.0071	0.0052
Father still alive	0	ukbb	0.1502	0.163	0.9214	0.3568	0.0069	0.0016	1.0105	0.0077	-0.0079	0.0053
Medication for pain relief_ constipation_ heartburn: None of the above	0	ukbb	0.0649	0.0705	0.9207	0.3572	0.0541	0.0027	1.0271	0.0106	-0.0069	0.006
Mean diameter for VLDL particles	27005778	metabolites	-0.1463	0.1593	-0.9181	0.3586	0.1245	0.0382	0.9966	0.0104	-0.0008	0.0053
Citrate	27005778	metabolites	-0.1751	0.1913	-0.9155	0.3599	0.0611	0.021	1.0172	0.008	0.0033	0.005
Depressive symptoms	27089181	psychiatric	-0.0825	0.0902	-0.9155	0.36	0.0466	0.0041	1.0062	0.0089	0.0029	0.0056
Ever depressed for a whole week	0	ukbb	0.0963	0.1054	0.9134	0.361	0.0645	0.0059	0.99	0.0082	-0.0002	0.0058
Leg fat percentage (right)	0	ukbb	-0.0428	0.0469	-0.9121	0.3617	0.2099	0.0067	1.0523	0.0174	0.0039	0.0063
Non-cancer illness code_ self-reported: varicose veins	0	ukbb	0.1758	0.1928	0.912	0.3618	0.0045	0.0013	1.0088	0.0071	-0.0023	0.0055
Diagnoses - main ICD10: J34 Other disorders of nose and nasal sinuses	0	ukbb	0.2233	0.2466	0.9054	0.3653	0.0028	0.0014	1.0048	0.0076	-0.0005	0.0053
Total cholesterol in small LDL	27005778	metabolites	0.1981	0.2202	0.8994	0.3684	0.0773	0.046	1.0099	0.0215	0.0004	0.0055
FEV1/FVC	0	lung_function	0.0873	0.0976	0.8943	0.3711	0.1003	0.0097	0.9849	0.0083	-0.0025	0.0056
Diagnoses - main ICD10: K51 Ulcerative colitis	0	ukbb	-0.1933	0.2167	-0.892	0.3724	0.0041	0.0016	1.0164	0.0081	0.0029	0.0054
Frequency of walking for pleasure in last 4 weeks	0	ukbb	-0.0923	0.1039	-0.8885	0.3743	0.035	0.0026	1.0061	0.0081	-0.005	0.0058
Diagnoses - main ICD10: K62 Other diseases of anus and rectum	0	ukbb	0.1526	0.173	0.8821	0.3777	0.0056	0.0016	0.9986	0.0076	-0.0005	0.005
Ever vs never smoked	20418890	smoking_behaviour	0.0955	0.1085	0.8797	0.379	0.0701	0.0071	1.0031	0.0072	0.0028	0.0053
Diagnoses - main ICD10: K52 Other non-infective gastro-enteritis and colitis	0	ukbb	-0.1798	0.2047	-0.8785	0.3797	0.0045	0.0013	1.0063	0.0068	0.0046	0.0055
Heel bone mineral density (BMD) T-score_ automated	0	ukbb	-0.0438	0.0501	-0.8747	0.3817	0.3	0.0322	1.0557	0.0347	0.0003	0.0071
Mouth/teeth dental problems: Dentures	0	ukbb	0.0638	0.0733	0.8699	0.3843	0.0488	0.0028	1.0282	0.0111	-0.0045	0.0061
Excessive daytime sleepiness	27992416	sleeping	0.091	0.1047	0.8695	0.3846	0.0516	0.0056	1.0095	0.0082	-0.0045	0.0054
Diagnoses - main ICD10: K50 Crohns disease [regional enteritis]	0	ukbb	-0.1861	0.2155	-0.8634	0.3879	0.004	0.0014	1.0068	0.0068	0.0083	0.0055
Medication for pain relief_ constipation_ heartburn: Laxatives (e.g. Dulcolax_ Senokot)	0	ukbb	0.1091	0.1266	0.8619	0.3888	0.0119	0.0016	1.0061	0.0078	-0.0092	0.005
Celiac disease	20190752	autoimmune	-0.1434	0.1673	-0.857	0.3914	0.2682	0.059	1.0785	0.0139	0.003	0.0077
Heel bone mineral density (BMD) T-score_ automated (right)	0	ukbb	-0.0488	0.0572	-0.8541	0.393	0.3091	0.0345	1.0114	0.0238	0.0079	0.0063
Peak expiratory flow	0	lung_function	0.144	0.1694	0.8503	0.3952	0.0942	0.0209	0.9728	0.0074	-0.0037	0.0053
Apolipoprotein A-I	27005778	metabolites	0.1777	0.2095	0.8482	0.3963	0.0813	0.0336	1.0008	0.0139	0.0045	0.0051
Non-cancer illness code_ self-reported: chronic obstructive airways disease/copd	0	ukbb	-0.1662	0.1961	-0.8476	0.3966	0.0057	0.0015	0.9927	0.0073	0.0048	0.0058
LDL cholesterol	20686565	lipids	-0.0851	0.1007	-0.8459	0.3976	0.0972	0.0309	1.0604	0.0563	0.0092	0.0063
Smoking status: Previous	0	ukbb	0.0604	0.0714	0.8459	0.3976	0.0525	0.0032	1.0139	0.0111	-0.0069	0.0059
Happiness	0	ukbb	0.0878	0.1041	0.8439	0.3987	0.0627	0.005	1	0.008	-0.0031	0.0059
Qualifications: O levels/GCSEs or equivalent	0	ukbb	-0.0637	0.0756	-0.8435	0.3989	0.0489	0.0025	1.0107	0.011	0.0077	0.0061
Arm fat-free mass (left)	0	ukbb	0.0423	0.0502	0.8432	0.3991	0.2657	0.0111	1.0677	0.0279	0.0074	0.0072
Phospholipids in medium HDL	27005778	metabolites	-0.1641	0.1947	-0.8429	0.3993	0.0737	0.0238	0.9935	0.0085	0.0049	0.0051
Diagnoses - main ICD10: M72 Fibroblastic disorders	0	ukbb	0.1178	0.1399	0.8422	0.3997	0.0116	0.0018	1.003	0.0094	-0.0075	0.0054
Transport type for commuting to job workplace: Walk	0	ukbb	0.121	0.1443	0.838	0.402	0.017	0.003	1.0015	0.0076	-0.001	0.0053
Transport type for commuting to job workplace: Car/motor vehicle	0	ukbb	0.0957	0.1144	0.8364	0.4029	0.0228	0.0033	1.0293	0.0086	-0.0068	0.0057
Cancer code_ self-reported: lung cancer	0	ukbb	0.3196	0.3832	0.8342	0.4042	0.0011	0.0013	0.9866	0.0071	-0.0049	0.0052
Knee pain for 3+ months	0	ukbb	0.1525	0.1833	0.8317	0.4056	0.0287	0.0071	0.9955	0.0072	-0.0088	0.0055
Mouth/teeth dental problems: None of the above	0	ukbb	-0.0663	0.0799	-0.8299	0.4066	0.0378	0.0022	1.0125	0.0102	0.0009	0.006
Diagnoses - main ICD10: K44 Diaphragmatic hernia	0	ukbb	-0.1491	0.1799	-0.8286	0.4073	0.0047	0.0014	1.0077	0.0075	0.0001	0.0048
Loneliness_ isolation	0	ukbb	0.068	0.0821	0.8274	0.408	0.0367	0.0025	1.0304	0.0096	-0.0081	0.0056
Diagnoses - main ICD10: R69 Unknown and unspecified causes of morbidity	0	ukbb	-0.1647	0.1991	-0.8269	0.4083	0.0051	0.0015	0.9988	0.0076	0.0035	0.0053
Diagnoses - main ICD10: M10 Gout	0	ukbb	0.2337	0.2832	0.8252	0.4092	0.0024	0.0015	0.9957	0.0077	-0.0068	0.0056
Mothers age at death	0	ukbb	-0.0878	0.107	-0.8207	0.4118	0.0262	0.0032	1.0216	0.0088	0.002	0.0057
Risk taking	0	ukbb	0.0592	0.0724	0.8178	0.4135	0.0557	0.0029	1.0009	0.0104	7.3688e-05	0.0063
Arm predicted mass (left)	0	ukbb	0.0402	0.0494	0.8139	0.4157	0.2648	0.0111	1.0689	0.0282	0.0091	0.0071
Forced expiratory volume in 1 second (FEV1)/Forced Vital capacity(FVC)	21946350	lung_function	0.0797	0.0985	0.809	0.4185	0.1317	0.0138	0.92	0.0087	0.0003	0.0056
Hand grip strength (right)	0	ukbb	-0.0491	0.0622	-0.7889	0.4302	0.1058	0.0047	1.0358	0.0146	0.0041	0.0067
Hearing difficulty/problems with background noise	0	ukbb	0.0575	0.0733	0.7841	0.433	0.0526	0.0027	1.0121	0.01	-0.006	0.0063
Squamous cell lung cancer	27488534	cancer	-0.1483	0.1893	-0.7831	0.4335	0.0356	0.0132	1.0127	0.0075	0.0004	0.005
Medication for cholesterol_ blood pressure or diabetes: Insulin	0	ukbb	-0.1537	0.1971	-0.7801	0.4353	0.0098	0.0035	1.0089	0.0077	0.0076	0.0053
Subjective well being	27089181	psychiatric	0.0761	0.0977	0.7791	0.4359	0.0251	0.0023	1.0008	0.0089	-0.0044	0.0059
Duration of vigorous activity	0	ukbb	-0.0834	0.1074	-0.7761	0.4377	0.0361	0.0037	0.9928	0.0088	0.0024	0.0058
Urinary albumin-to-creatinine ratio (non-diabetes)	26631737	kidney	-0.1187	0.153	-0.7758	0.4379	0.0519	0.0112	0.9948	0.0082	0.0052	0.0059
Neck/shoulder pain for 3+ months	0	ukbb	-0.1441	0.1865	-0.7726	0.4397	0.0212	0.006	1.0082	0.0078	0.0048	0.0051
18:2 linoleic acid (LA)	27005778	metabolites	0.1651	0.2148	0.7687	0.4421	0.1241	0.0501	1.0062	0.0108	0.0004	0.0054
Diagnoses - main ICD10: T84 Complications of internal orthopaedic prosthetic devices_ implants and grafts	0	ukbb	-0.1574	0.2048	-0.7684	0.4422	0.0046	0.0017	0.9941	0.0076	0.003	0.0053
Diagnoses - main ICD10: S66 Injury of muscle and tendon at wrist and hand level	0	ukbb	-0.2324	0.3031	-0.7668	0.4432	0.0019	0.0014	1.0025	0.0075	0.0038	0.0055
Type 2 Diabetes	22885922	glycemic	-0.0775	0.1011	-0.7666	0.4433	0.0883	0.0095	1.0085	0.0083	-0.001	0.0049
Non-cancer illness code_ self-reported: osteoporosis	0	ukbb	0.0903	0.119	0.7594	0.4476	0.0149	0.002	0.9985	0.0087	-0.0085	0.0055
Non-cancer illness code_ self-reported: iron deficiency anaemia	0	ukbb	0.1748	0.2313	0.7559	0.4497	0.0032	0.0012	0.9996	0.0069	8.6623e-05	0.0054
Mean Putamen	25607358	brain_volume	-0.094	0.1246	-0.7547	0.4505	0.2902	0.0475	0.9499	0.0078	0.003	0.0051
Diagnoses - main ICD10: K22 Other diseases of oesophagus	0	ukbb	-0.1754	0.2326	-0.7541	0.4508	0.0035	0.0016	1.0084	0.0082	0.0047	0.0058
Pulse rate_ automated reading	0	ukbb	-0.0479	0.0641	-0.7478	0.4546	0.1537	0.0128	1.0394	0.0362	0.004	0.0077
Age at last live birth	0	ukbb	0.0617	0.0835	0.7387	0.4601	0.0873	0.006	1.0198	0.0096	-0.0055	0.0058
Diagnoses - main ICD10: L03 Cellulitis	0	ukbb	-0.1499	0.203	-0.7387	0.4601	0.0047	0.0016	0.9959	0.0077	-0.0005	0.0053
Relative age of first facial hair	0	ukbb	0.0613	0.0833	0.7363	0.4616	0.127	0.0076	1.0323	0.013	0.0027	0.0069
Worry too long after embarrassment	0	ukbb	-0.0536	0.0729	-0.7347	0.4625	0.0654	0.0032	1.0076	0.0112	0.0035	0.006
Concentration of chylomicrons and largest VLDL particles	27005778	metabolites	0.1055	0.1437	0.7345	0.4627	0.1223	0.0298	0.9838	0.008	-0.0046	0.0048
Mouth/teeth dental problems: Toothache	0	ukbb	0.1147	0.1564	0.7336	0.4632	0.0088	0.0016	1.0006	0.0084	-0.0043	0.0055
Fractured bone site(s): Arm	0	ukbb	0.1302	0.1782	0.731	0.4648	0.0055	0.0016	0.9941	0.0081	-0.0016	0.0051
Mineral and other dietary supplements: Selenium	0	ukbb	0.1229	0.1683	0.7299	0.4654	0.0064	0.0016	0.9994	0.0082	-0.0032	0.0053
Alanine	27005778	metabolites	-0.1137	0.1572	-0.7231	0.4696	0.0966	0.027	1.0061	0.0084	0.0018	0.0049
Friendships satisfaction	0	ukbb	0.0753	0.1047	0.7193	0.472	0.0632	0.0056	0.9956	0.0084	-0.0022	0.006
Eye problems/disorders: Diabetes related eye disease	0	ukbb	-0.1127	0.157	-0.7179	0.4728	0.0197	0.0047	1.0045	0.0076	-0.0045	0.005
Free cholesterol in small VLDL	27005778	metabolites	0.1264	0.1764	0.7165	0.4737	0.1103	0.0323	1.0009	0.0103	-0.0058	0.0055
Types of transport used (excluding work): Public transport	0	ukbb	-0.0698	0.0976	-0.715	0.4746	0.0228	0.0019	1.021	0.0085	-0.0008	0.0055
Time spent driving	0	ukbb	-0.0622	0.0877	-0.7092	0.4782	0.0423	0.003	1	0.0087	-0.0004	0.0056
Pain type(s) experienced in last month: Back pain	0	ukbb	0.0592	0.084	0.7049	0.4808	0.0394	0.0025	1.0187	0.0105	-0.0038	0.0061
Time from waking to first cigarette	0	ukbb	0.1083	0.1536	0.7047	0.481	0.0832	0.0271	1.0159	0.009	-0.003	0.0052
Diagnoses - main ICD10: J22 Unspecified acute lower respiratory infection	0	ukbb	-0.1771	0.2529	-0.7002	0.4838	0.0024	0.0015	0.9992	0.0079	0.0064	0.0052
Eye problems/disorders: Glaucoma	0	ukbb	-0.0893	0.128	-0.6974	0.4856	0.04	0.0058	1.0154	0.0094	-0.0081	0.006
Non-cancer illness code_ self-reported: deep venous thrombosis (dvt)	0	ukbb	0.1075	0.1543	0.6965	0.4861	0.0097	0.0019	1.0178	0.0119	-0.0089	0.0057
Mineral and other dietary supplements: Zinc	0	ukbb	0.0909	0.1308	0.6946	0.4873	0.0112	0.0016	0.9875	0.0076	-0.0035	0.0048
Average weekly intake of other alcoholic drinks	0	ukbb	-0.2293	0.3301	-0.6945	0.4874	0.0079	0.0061	1.0033	0.007	0.0071	0.0052
Had other major operations	0	ukbb	-0.0809	0.117	-0.691	0.4896	0.0291	0.0033	1.0158	0.0076	0.01	0.0054
Number of cigarettes currently smoked daily (current cigarette smokers)	0	ukbb	-0.1141	0.1652	-0.6907	0.4898	0.1021	0.0274	0.9999	0.0084	0.0029	0.0056
Reason for glasses/contact lenses: For astigmatism	0	ukbb	0.0972	0.1409	0.6902	0.4901	0.0087	0.0016	1.0275	0.0079	-0.0028	0.0054
Diagnoses - main ICD10: I25 Chronic ischaemic heart disease	0	ukbb	-0.0729	0.1059	-0.688	0.4915	0.0202	0.0024	1.0172	0.0084	-0.0014	0.006
Non-cancer illness code_ self-reported: cholelithiasis/gall stones	0	ukbb	-0.0953	0.1386	-0.6878	0.4916	0.009	0.0018	1.0171	0.0098	-0.0044	0.0052
PGC cross-disorder analysis	23453885	psychiatric	0.0619	0.0903	0.6855	0.493	0.1688	0.0131	1.0212	0.0122	0.0043	0.0077
Maximum heart rate during fitness test	0	ukbb	-0.0982	0.1432	-0.6856	0.493	0.0707	0.0119	1.0129	0.0087	-0.0044	0.0056
Height_2010	20881960	anthropometric	0.0482	0.0708	0.6809	0.496	0.288	0.0164	0.9999	0.0191	-0.0021	0.0074
Ever unenthusiastic/disinterested for a whole week	0	ukbb	0.0695	0.1025	0.6778	0.4979	0.0589	0.007	0.9972	0.0088	-0.0037	0.0056
Cholesterol esters in medium VLDL	27005778	metabolites	0.0987	0.1459	0.6769	0.4985	0.1511	0.0377	0.987	0.0096	-0.0056	0.0052
Non-cancer illness code_ self-reported: crohns disease	0	ukbb	-0.1355	0.2003	-0.6764	0.4988	0.0043	0.0016	1.0122	0.008	0.0046	0.0051
Arm fat percentage (right)	0	ukbb	-0.0348	0.0516	-0.675	0.4997	0.2172	0.0075	1.05	0.0193	0.0095	0.0069
Crohns disease	26192919	autoimmune	-0.0541	0.0802	-0.6748	0.4998	0.4971	0.0605	1.0229	0.0131	0.013	0.0055
Arm fat percentage (left)	0	ukbb	-0.0346	0.0517	-0.6684	0.5039	0.2207	0.0076	1.0449	0.0195	0.0095	0.007
Fasting glucose main effect	22581228	glycemic	0.0649	0.0973	0.6667	0.505	0.1002	0.0188	0.9954	0.0118	-0.0041	0.0052
Nervous feelings	0	ukbb	-0.0426	0.0643	-0.6633	0.5072	0.0684	0.0034	0.9952	0.0122	-0.0068	0.0058
Medication for pain relief_ constipation_ heartburn: Aspirin	0	ukbb	-0.0742	0.1119	-0.6632	0.5072	0.0217	0.002	1.0092	0.0082	0.0123	0.0062
Number of incorrect matches in round	0	ukbb	-0.0478	0.0725	-0.6595	0.5096	0.0546	0.0028	1.0006	0.0104	0.0011	0.0068
Cancer code_ self-reported: small intestine/small bowel cancer	0	ukbb	0.8154	1.2372	0.6591	0.5098	0.0007	0.0015	1.0026	0.0076	-0.0062	0.0052
Diagnoses - main ICD10: C50 Malignant neoplasm of breast	0	ukbb	0.1017	0.1545	0.6588	0.51	0.0085	0.0018	1.0079	0.009	-0.0081	0.0054
Neo-openness to experience	21173776	personality	-0.1087	0.1653	-0.6574	0.5109	0.1131	0.0285	0.9894	0.0077	-0.002	0.0054
Non-cancer illness code_ self-reported: nasal polyps	0	ukbb	-0.1176	0.1799	-0.6537	0.5133	0.0056	0.0017	1.0038	0.0076	0.0009	0.0057
Home area population density - urban or rural: England/Wales - Village - less sparse	0	ukbb	-0.1759	0.2693	-0.653	0.5137	0.0025	0.0014	1.0215	0.0075	0.0069	0.0053
Medication for cholesterol_ blood pressure_ diabetes_ or take exogenous hormones: Cholesterol lowering medication	0	ukbb	0.0727	0.1114	0.6527	0.514	0.0499	0.0059	1.0246	0.0176	-0.0076	0.0065
Illnesses of mother: Alzheimers disease/dementia	0	ukbb	0.1992	0.3058	0.6514	0.5148	0.0027	0.0054	1.0446	0.0429	-0.0003	0.0059
Had major operations	0	ukbb	-0.0856	0.134	-0.6386	0.5231	0.0245	0.0036	1.0057	0.0081	0.0033	0.0051
Diagnoses - main ICD10: D25 Leiomyoma of uterus	0	ukbb	0.1117	0.1754	0.6367	0.5243	0.006	0.0016	0.9941	0.0079	-4.1139e-05	0.0055
Triglycerides in very small VLDL	27005778	metabolites	0.0964	0.1539	0.6265	0.531	0.1487	0.0378	0.9942	0.0119	-0.0077	0.0052
Extreme height	23563607	anthropometric	0.0523	0.0838	0.6242	0.5325	1.311	0.1189	1.0047	0.022	-0.0044	0.0093
Diagnoses - main ICD10: N32 Other disorders of bladder	0	ukbb	-0.1271	0.2042	-0.6224	0.5337	0.0042	0.0013	0.9862	0.0074	0.0018	0.0054
Blood clot_ DVT_ bronchitis_ emphysema_ asthma_ rhinitis_ eczema_ allergy diagnosed by doctor: Blood clot in the leg (DVT)	0	ukbb	0.0939	0.151	0.6219	0.534	0.0093	0.0018	1.0194	0.0121	-0.0068	0.0057
Morning/evening person (chronotype)	0	ukbb	0.0388	0.0625	0.6202	0.5351	0.1162	0.0045	1.0364	0.0138	-0.005	0.0064
Non-cancer illness code_ self-reported: rheumatoid arthritis	0	ukbb	0.1135	0.1838	0.6173	0.537	0.0054	0.0015	1.0009	0.0074	0.0039	0.0052
Diagnoses - main ICD10: K35 Acute appendicitis	0	ukbb	-0.1836	0.3013	-0.6094	0.5423	0.0021	0.0013	1.0066	0.0072	0.0037	0.0053
Wears glasses or contact lenses	0	ukbb	0.0734	0.1208	0.6074	0.5436	0.0157	0.0018	1.0004	0.0088	0.0003	0.006
Length of menstrual cycle	0	ukbb	0.0791	0.1304	0.6065	0.5442	0.1004	0.0214	0.9989	0.0078	-8.0242e-05	0.0049
Primary biliary cirrhosis	26394269	autoimmune	-0.079	0.1313	-0.6013	0.5476	0.3912	0.0615	0.9973	0.0097	-0.0008	0.0063
Obesity class 2	23563607	anthropometric	-0.0525	0.0876	-0.5997	0.5487	0.176	0.0139	1.0122	0.0139	0.0084	0.0076
Free cholesterol in large HDL	27005778	metabolites	0.0999	0.1707	0.5855	0.5582	0.1016	0.0311	1.0119	0.0179	0.0044	0.0054
Sleep duration	0	ukbb	0.0403	0.0694	0.58	0.5619	0.0712	0.0036	1.021	0.0124	0.0046	0.0068
Ever had hysterectomy (womb removed)	0	ukbb	-0.0739	0.1277	-0.5788	0.5628	0.0227	0.0035	1.0004	0.0083	0.0072	0.0052
Autism spectrum disorder	0	psychiatric	0.0762	0.132	0.5771	0.5639	0.3901	0.057	0.9826	0.0079	-0.0042	0.0055
Non-cancer illness code_ self-reported: pernicious anaemia	0	ukbb	-0.1222	0.2122	-0.5756	0.5649	0.0036	0.0013	0.9913	0.007	0.0002	0.0052
Diagnoses - main ICD10: C61 Malignant neoplasm of prostate	0	ukbb	0.1215	0.2122	0.5724	0.5671	0.0042	0.0015	1.0182	0.0081	-0.0028	0.0055
Types of transport used (excluding work): Car/motor vehicle	0	ukbb	-0.0491	0.0859	-0.5718	0.5675	0.025	0.0019	1.0058	0.0085	0.0042	0.0052
Diagnoses - main ICD10: R04 Haemorrhage from respiratory passages	0	ukbb	0.1351	0.2393	0.5645	0.5724	0.0028	0.0015	0.9966	0.0079	0.0009	0.0051
Diagnoses - main ICD10: R14 Flatulence and related conditions	0	ukbb	0.1336	0.237	0.5636	0.573	0.0036	0.0014	0.9882	0.0073	0.0024	0.0054
Chronotype	27494321	sleeping	0.0427	0.0757	0.5634	0.5732	0.1047	0.0063	1.0039	0.0095	-0.0043	0.0052
Pack years adult smoking as proportion of life span exposed to smoking PREVIEW ONLY	0	ukbb	-0.0439	0.0781	-0.5614	0.5745	0.129	0.0114	1.0073	0.0104	0.0037	0.0056
Mean Thalamus	25607358	brain_volume	-0.0962	0.1719	-0.5596	0.5758	0.1385	0.0393	0.9811	0.0077	0.0019	0.0054
Used an inhaler for chest within last hour	0	ukbb	-0.1162	0.2092	-0.5554	0.5787	0.0042	0.0017	1.0037	0.0075	-0.0005	0.0052
Diagnoses - main ICD10: I83 Varicose veins of lower extremities	0	ukbb	-0.0595	0.1071	-0.5552	0.5787	0.0192	0.0021	1.0296	0.0088	5.0351e-05	0.0053
Potassium in urine	0	ukbb	-0.0461	0.0833	-0.5529	0.5804	0.0419	0.0024	1.0199	0.01	0.0027	0.0058
Number of days/week walked 10+ minutes	0	ukbb	-0.0461	0.0859	-0.5368	0.5914	0.0416	0.0024	1.0106	0.0088	-0.0032	0.0061
Pack years of smoking PREVIEW ONLY	0	ukbb	-0.0442	0.0826	-0.5346	0.593	0.1106	0.0103	1.0095	0.0102	0.0035	0.0055
Drive faster than motorway speed limit	0	ukbb	0.0382	0.0715	0.5336	0.5936	0.0571	0.0029	1.0235	0.0103	0.0043	0.0055
Qualifications: College or University degree	0	ukbb	0.0278	0.0521	0.5324	0.5945	0.1685	0.0057	1.1077	0.0158	-0.0041	0.0068
Number of operations_ self-reported	0	ukbb	-0.0408	0.0769	-0.5307	0.5956	0.039	0.0021	1.029	0.0085	0.0071	0.0053
Total lipids in large HDL	27005778	metabolites	0.0851	0.1607	0.5294	0.5965	0.1233	0.0338	1.0055	0.0188	0.0062	0.0052
Vitamin and mineral supplements: Vitamin B	0	ukbb	-0.0855	0.1627	-0.5252	0.5994	0.0073	0.0016	1.002	0.0073	0.0058	0.0055
Cholesterol esters in large VLDL	27005778	metabolites	-0.0706	0.1344	-0.5249	0.5997	0.1685	0.0354	0.9789	0.0083	-0.0036	0.0051
Non-cancer illness code_ self-reported: pulmonary embolism +/- dvt	0	ukbb	0.0897	0.1714	0.5235	0.6006	0.0057	0.0015	1.0069	0.0073	-0.0073	0.0058
Illnesses of father: None of the above (group 2)	0	ukbb	-0.0734	0.1407	-0.5217	0.6019	0.0105	0.0018	0.9912	0.0078	-0.0012	0.0055
Total cholesterol in small VLDL	27005778	metabolites	0.1076	0.2065	0.5212	0.6022	0.0812	0.0317	1.0101	0.0111	-0.004	0.0057
Triglycerides in large VLDL	27005778	metabolites	-0.0757	0.1463	-0.517	0.6052	0.114	0.0309	0.9889	0.0078	-0.0007	0.0049
Ever used hormone-replacement therapy (HRT)	0	ukbb	-0.0494	0.0962	-0.5136	0.6075	0.0408	0.0033	0.9977	0.0079	0.0078	0.0055
Omega-3 fatty acids	27005778	metabolites	-0.0837	0.1632	-0.5128	0.6081	0.1515	0.0428	0.9903	0.0091	0.0034	0.0051
Reason for glasses/contact lenses: For short-sightedness_ i.e. only or mainly for distance viewing such as driving_ cinema etc (called myopia)	0	ukbb	0.0482	0.0946	0.5099	0.6101	0.0251	0.0023	1.1179	0.01	0.0013	0.0059
Diagnoses - main ICD10: I10 Essential (primary) hypertension	0	ukbb	-0.1151	0.2262	-0.509	0.6108	0.0028	0.0014	0.9984	0.0075	-0.0025	0.0051
Major depressive disorder	22472876	psychiatric	0.0821	0.1614	0.5083	0.6112	0.1543	0.0283	1.0125	0.0072	-0.0014	0.0054
Number of full sisters	0	ukbb	0.0551	0.1085	0.5076	0.6118	0.0184	0.0019	1.0397	0.0086	-0.0035	0.0059
Had menopause	0	ukbb	-0.0803	0.1588	-0.5056	0.6132	0.0206	0.0045	1.0025	0.0087	-0.0013	0.0055
Guilty feelings	0	ukbb	-0.0384	0.076	-0.5054	0.6133	0.0521	0.0028	1.0009	0.0097	0.0034	0.0063
Child birth weight	23202124	anthropometric	-0.0719	0.1435	-0.501	0.6164	0.1136	0.019	1.0013	0.0071	0.007	0.0054
Weight	0	ukbb	0.0252	0.0505	0.4997	0.6173	0.2658	0.0099	1.0508	0.0235	0.0075	0.0073
Number of depression episodes	0	ukbb	-0.1114	0.2232	-0.4992	0.6176	0.0333	0.0127	1.003	0.0073	-0.0037	0.0054
22:6 docosahexaenoic acid	27005778	metabolites	0.0989	0.1992	0.4964	0.6196	0.1209	0.0378	0.9961	0.0081	0.0004	0.0054
Duration of walks	0	ukbb	-0.0407	0.0825	-0.4931	0.6219	0.0478	0.0029	0.9982	0.0094	-0.0048	0.0061
Irritability	0	ukbb	0.0329	0.0669	0.492	0.6227	0.0681	0.0036	0.9886	0.012	-0.0034	0.006
Duration walking for pleasure	0	ukbb	0.0576	0.1177	0.4896	0.6244	0.0245	0.0024	1.0138	0.0083	-7.1055e-05	0.0056
Work/job satisfaction	0	ukbb	-0.0645	0.1318	-0.4894	0.6245	0.0486	0.0075	0.9963	0.0079	0.0003	0.0055
Frequency of light DIY in last 4 weeks	0	ukbb	0.0608	0.125	0.4862	0.6268	0.0235	0.0029	0.9983	0.0077	-0.0038	0.0052
Distance between home and job workplace	0	ukbb	-0.0883	0.1818	-0.4857	0.6272	0.013	0.0031	1.0008	0.0074	0.0076	0.0054
Frequency of tenseness / restlessness in last 2 weeks	0	ukbb	0.0389	0.0809	0.4808	0.6307	0.0445	0.0028	1.009	0.0103	-0.0036	0.0061
Vascular/heart problems diagnosed by doctor: Heart attack	0	ukbb	-0.0575	0.1215	-0.4731	0.6361	0.0184	0.0019	1.0153	0.0092	0.0016	0.0062
Diagnoses - main ICD10: M17 Gonarthrosis [arthrosis of knee]	0	ukbb	-0.0541	0.1144	-0.4729	0.6363	0.0136	0.0018	1.0108	0.0082	-0.0005	0.0054
Body mass index (BMI)	0	ukbb	-0.023	0.0486	-0.4724	0.6366	0.2493	0.0083	1.04	0.0207	0.0108	0.0071
Blood clot_ DVT_ bronchitis_ emphysema_ asthma_ rhinitis_ eczema_ allergy diagnosed by doctor: Emphysema/chronic bronchitis	0	ukbb	0.0524	0.111	0.4722	0.6368	0.0136	0.0017	0.977	0.0083	0.0038	0.005
Vitamin and mineral supplements: Vitamin E	0	ukbb	0.0713	0.1515	0.4704	0.6381	0.0073	0.0015	0.992	0.0076	0.001	0.0055
Blood clot_ DVT_ bronchitis_ emphysema_ asthma_ rhinitis_ eczema_ allergy diagnosed by doctor: Blood clot in the lung	0	ukbb	0.0774	0.1647	0.4698	0.6385	0.0059	0.0015	1.0084	0.0072	-0.0081	0.0057
Age of first birth	27798627	reproductive	-0.0363	0.0773	-0.4692	0.6389	0.0619	0.0039	0.9531	0.01	0.0005	0.0051
Long-standing illness_ disability or infirmity	0	ukbb	-0.0368	0.0788	-0.4671	0.6404	0.0511	0.0024	1.0165	0.0091	0.0025	0.0063
Transport type for commuting to job workplace: Public transport	0	ukbb	-0.0513	0.11	-0.4664	0.6409	0.0317	0.0036	1.0229	0.0088	-0.0009	0.0056
Breastfed as a baby	0	ukbb	0.0509	0.1093	0.4652	0.6418	0.0255	0.0025	1.0234	0.0088	0.0009	0.0057
Alcohol drinker status: Never	0	ukbb	-0.0496	0.108	-0.4592	0.6461	0.0147	0.0018	1.0132	0.0086	0.0002	0.0051
Diagnoses - main ICD10: K21 Gastro-oesophageal reflux disease	0	ukbb	-0.0631	0.1374	-0.459	0.6463	0.0066	0.0013	1.0018	0.0068	0.0012	0.005
Diagnoses - main ICD10: K80 Cholelithiasis	0	ukbb	0.0615	0.1358	0.4529	0.6507	0.0087	0.0019	1.0302	0.0105	-0.0059	0.0053
HOMA-B	20081858	glycemic	-0.0686	0.1516	-0.4527	0.6508	0.0828	0.0153	0.9908	0.0083	0.0025	0.0057
Other serious medical condition/disability diagnosed by doctor	0	ukbb	-0.0448	0.0998	-0.4491	0.6534	0.027	0.0018	0.9985	0.0079	7.0107e-05	0.0058
Childhood IQ	23358156	education	-0.0669	0.1496	-0.4474	0.6546	0.2802	0.0486	0.9993	0.0106	-0.0045	0.0069
Medication for cholesterol_ blood pressure_ diabetes_ or take exogenous hormones: None of the above	0	ukbb	0.0384	0.086	0.4471	0.6548	0.068	0.0048	1.0082	0.0098	0.0044	0.0062
Frequency of heavy DIY in last 4 weeks	0	ukbb	0.0648	0.1452	0.446	0.6556	0.02	0.0037	1.0078	0.0077	-0.0029	0.0055
Pain type(s) experienced in last month: Knee pain	0	ukbb	-0.0368	0.0829	-0.4442	0.6569	0.0397	0.0025	1.0149	0.0107	0.0059	0.006
Illness_ injury_ bereavement_ stress in last 2 years: None of the above	0	ukbb	0.0423	0.0952	0.4439	0.6571	0.0223	0.0019	1.0175	0.0079	-0.0015	0.0055
Illness_ injury_ bereavement_ stress in last 2 years: Serious illness_ injury or assault of a close relative	0	ukbb	0.0595	0.1344	0.4428	0.6579	0.0115	0.0017	1.0075	0.0076	-0.0042	0.0052
Total cholesterol in large VLDL	27005778	metabolites	-0.0648	0.1467	-0.442	0.6585	0.1235	0.0302	0.9904	0.0082	-0.0042	0.005
Length of working week for main job	0	ukbb	0.0617	0.1397	0.4415	0.6589	0.0194	0.003	1.0082	0.0079	0.0043	0.0058
Number of pregnancy terminations	0	ukbb	-0.0631	0.143	-0.4412	0.6591	0.0563	0.01	1.0124	0.008	0.0023	0.0055
Illnesses of father: Prostate cancer	0	ukbb	-0.068	0.1544	-0.4404	0.6597	0.0101	0.0019	1.0016	0.0089	0.0083	0.0058
Cholesterol esters in large HDL	27005778	metabolites	0.0711	0.1619	0.4396	0.6602	0.1149	0.0336	1.006	0.0177	0.0075	0.0052
Concentration of large HDL particles	27005778	metabolites	0.0709	0.1618	0.4385	0.661	0.1247	0.0334	1.0046	0.0191	0.0062	0.0053
Total lipids in small VLDL	27005778	metabolites	0.0663	0.1529	0.4336	0.6646	0.1464	0.0369	0.9925	0.0098	-0.0057	0.0053
Vitamin and mineral supplements: None of the above	0	ukbb	-0.0417	0.0963	-0.4329	0.6651	0.03	0.0019	0.9952	0.0079	0.0027	0.0059
Parkinsons disease	19915575	neurological	-0.0572	0.1325	-0.4319	0.6658	0.3316	0.1275	1.1189	0.0108	0.0036	0.0052
Alzheimers disease	24162737	neurological	0.0675	0.1575	0.4288	0.6681	0.0458	0.0201	1.0637	0.0293	-0.0041	0.0054
Non-cancer illness code_ self-reported: ankylosing spondylitis	0	ukbb	-0.1446	0.3385	-0.4273	0.6691	0.0016	0.0015	1.0032	0.0074	0.0017	0.0052
Infant head circumference	22504419	anthropometric	-0.0705	0.165	-0.4272	0.6693	0.244	0.0477	0.9871	0.0081	0.0111	0.0057
Diagnoses - main ICD10: K60 Fissure and fistula of anal and rectal regions	0	ukbb	-0.0785	0.1844	-0.4255	0.6704	0.0053	0.0015	0.9825	0.0076	0.0004	0.0054
Fed-up feelings	0	ukbb	-0.0299	0.0707	-0.4224	0.6727	0.0733	0.0034	1.0102	0.0113	0.005	0.0057
Types of physical activity in last 4 weeks: Strenuous sports	0	ukbb	-0.0414	0.0983	-0.4213	0.6736	0.0213	0.0018	1.0127	0.0078	-0.0023	0.0052
Current employment status: In paid employment or self-employed	0	ukbb	-0.0662	0.1573	-0.4208	0.6739	0.0081	0.0016	1.0187	0.0074	0.0015	0.0054
Ever had stillbirth_ spontaneous miscarriage or termination	0	ukbb	-0.0566	0.1352	-0.419	0.6752	0.0178	0.0031	1.0024	0.0086	0.0092	0.0051
Non-cancer illness code_ self-reported: high cholesterol	0	ukbb	-0.0359	0.0864	-0.4157	0.6776	0.0399	0.0058	1.0555	0.0356	0.0031	0.0062
Diagnoses - main ICD10: Z09 Follow-up examination after treatment for conditions other than malignant neoplasms	0	ukbb	0.11	0.2661	0.4133	0.6794	0.0029	0.0014	1.0008	0.007	0.0022	0.0053
Diagnoses - main ICD10: N20 Calculus of kidney and ureter	0	ukbb	-0.0587	0.1428	-0.4108	0.6812	0.0084	0.0015	1.0027	0.0078	6.6297e-05	0.0057
Free cholesterol in medium HDL	27005778	metabolites	-0.0788	0.1928	-0.4084	0.683	0.0743	0.0251	0.9956	0.0097	0.0044	0.0052
Mean time to correctly identify matches	0	ukbb	-0.0265	0.0652	-0.4066	0.6843	0.0719	0.003	1.0337	0.0113	0.0065	0.0057
Non-cancer illness code_ self-reported: bone disorder	0	ukbb	0.1642	0.4038	0.4065	0.6844	0.0012	0.0014	1.0065	0.0072	0.0056	0.0051
Non-cancer illness code_ self-reported: vaginal prolapse/uterine prolapse	0	ukbb	0.0826	0.2035	0.406	0.6848	0.0048	0.0016	1.005	0.0085	-0.0044	0.0053
Current employment status: Retired	0	ukbb	-0.062	0.1528	-0.4057	0.685	0.009	0.0017	1.013	0.008	0.0011	0.0056
Diagnoses - main ICD10: M70 Soft tissue disorders related to use_ overuse and pressure	0	ukbb	0.0882	0.2194	0.4021	0.6876	0.0044	0.0014	0.9806	0.0079	-0.0021	0.006
Triglycerides in medium VLDL	27005778	metabolites	-0.0644	0.1603	-0.4018	0.6878	0.0933	0.0319	1.0025	0.0082	-0.0032	0.0049
Body fat percentage	0	ukbb	-0.0202	0.0505	-0.4006	0.6887	0.2179	0.0074	1.0565	0.0195	0.0044	0.0067
Fractured bone site(s): Wrist	0	ukbb	0.0613	0.1529	0.4006	0.6887	0.0069	0.0017	1.0065	0.008	-0.0047	0.0057
Forced expiratory volume in 1 second (FEV1)/Forced Vital capacity(FVC)	26635082	lung_function	0.0552	0.1387	0.3976	0.6909	0.1151	0.0148	0.9798	0.0072	0.003	0.0059
Impedance of leg (left)	0	ukbb	-0.0191	0.048	-0.3976	0.6909	0.2456	0.009	1.0366	0.0228	-0.0137	0.0073
Hip circumference	25673412	anthropometric	-0.0289	0.0731	-0.3958	0.6922	0.1288	0.0059	0.8532	0.0094	0.0067	0.0059
Diagnoses - main ICD10: R11 Nausea and vomiting	0	ukbb	0.1336	0.3389	0.3942	0.6934	0.0013	0.0013	0.9928	0.0069	-0.0036	0.0051
Non-cancer illness code_ self-reported: pneumothorax	0	ukbb	0.0926	0.2357	0.393	0.6944	0.0034	0.0015	0.988	0.0081	-0.0026	0.0054
Duration of light DIY	0	ukbb	-0.0404	0.1034	-0.3906	0.6961	0.0363	0.0038	0.9969	0.0088	-0.0015	0.0056
Alcohol usually taken with meals	0	ukbb	0.027	0.0693	0.3898	0.6967	0.111	0.0055	1.052	0.0105	0.0002	0.0062
Leptin_adjBMI	26833098	hormone	-0.057	0.1463	-0.3896	0.6968	0.099	0.0187	1.0024	0.0087	-0.0031	0.0054
Diagnoses - main ICD10: N81 Female genital prolapse	0	ukbb	-0.0649	0.1671	-0.3886	0.6976	0.0057	0.0017	1.0335	0.0075	-0.0012	0.0052
Non-cancer illness code_ self-reported: uterine fibroids	0	ukbb	-0.0596	0.1537	-0.3877	0.6983	0.0077	0.0017	1.0038	0.0079	0.0059	0.0054
Systemic lupus erythematosus	26502338	autoimmune	0.0473	0.123	0.3842	0.7008	0.3659	0.0661	1.1116	0.0118	-0.0074	0.0058
Leptin_not_adjBMI	26833098	hormone	-0.0559	0.1462	-0.3828	0.7019	0.1011	0.0165	0.9921	0.0078	0.0007	0.0056
HOMA-IR	20081858	glycemic	0.0597	0.1572	0.3796	0.7042	0.0706	0.0133	0.9989	0.0073	-0.0012	0.0057
Illnesses of father: Lung cancer	0	ukbb	0.0452	0.1196	0.3776	0.7057	0.0164	0.002	0.9828	0.0079	-0.0069	0.0056
Concentration of medium VLDL particles	27005778	metabolites	-0.0527	0.1396	-0.3774	0.7059	0.147	0.0381	0.984	0.0088	-0.0036	0.0049
Doctor diagnosed asthma	0	ukbb	-0.0438	0.118	-0.371	0.7106	0.0683	0.0108	0.9994	0.0099	0.0018	0.0055
Fasting insulin main effect	22581228	glycemic	-0.0417	0.1135	-0.3672	0.7135	0.0707	0.0106	1.0102	0.0077	-0.0012	0.0052
Back pain for 3+ months	0	ukbb	-0.0497	0.1368	-0.3635	0.7162	0.041	0.007	0.9908	0.0091	0.0011	0.0061
Fractured bone site(s): Ankle	0	ukbb	0.0586	0.1614	0.3632	0.7164	0.0061	0.0015	0.9981	0.0077	0.0075	0.0054
Average weekly beer plus cider intake	0	ukbb	0.0327	0.0903	0.3623	0.7171	0.052	0.0033	1.0606	0.0102	0.0026	0.0061
Non-cancer illness code_ self-reported: allergy or anaphylactic reaction to drug	0	ukbb	0.4864	1.3684	0.3554	0.7223	0.0005	0.0014	1.0125	0.0077	-0.0005	0.0054
Diagnoses - main ICD10: R07 Pain in throat and chest	0	ukbb	-0.0392	0.1122	-0.3492	0.7269	0.0174	0.0018	0.9961	0.0082	0.0033	0.0062
Illnesses of siblings: Heart disease	0	ukbb	0.0415	0.1195	0.3471	0.7285	0.0169	0.0023	1.0132	0.0079	-0.0015	0.0056
Financial situation satisfaction	0	ukbb	0.0374	0.1082	0.346	0.7294	0.0559	0.006	1.007	0.0087	0.0015	0.0058
Concentration of small VLDL particles	27005778	metabolites	0.0509	0.1475	0.3454	0.7298	0.153	0.0374	0.9909	0.0097	-0.0061	0.0053
Qualifications: Other professional qualifications eg: nursing_ teaching	0	ukbb	0.024	0.0697	0.3448	0.7302	0.0479	0.0024	1.0172	0.0089	0.0014	0.006
Diagnoses - main ICD10: G47 Sleep disorders	0	ukbb	0.0577	0.1683	0.3429	0.7317	0.0063	0.0015	0.9912	0.0075	-0.0009	0.0051
Tinnitus: Yes_ now most or all of the time	0	ukbb	0.0406	0.1187	0.342	0.7324	0.0332	0.0048	1.0003	0.0078	0.0004	0.0052
Eye problems/disorders: Cataract	0	ukbb	-0.0573	0.1709	-0.335	0.7376	0.0224	0.0046	1.0158	0.008	0.0016	0.0056
Phospholipids in large HDL	27005778	metabolites	0.0541	0.1617	0.3344	0.7381	0.1217	0.0331	1.0025	0.0177	0.0067	0.0052
Adopted as a child	0	ukbb	0.0616	0.1852	0.3327	0.7394	0.0055	0.0013	1.0044	0.007	0.0029	0.0051
Number of self-reported cancers	0	ukbb	0.0533	0.161	0.3309	0.7407	0.0064	0.0016	1.0142	0.0075	-0.0002	0.0049
Creatinine (enzymatic) in urine	0	ukbb	-0.022	0.0667	-0.3295	0.7418	0.0649	0.0031	1.0201	0.0111	0.0005	0.0057
Platelet count	22139419	haemotological	0.0302	0.0924	0.327	0.7437	0.1161	0.0124	0.9876	0.0103	-0.0013	0.0054
Fathers age at death	0	ukbb	0.0329	0.1009	0.3258	0.7446	0.0343	0.0031	1.0207	0.0091	0.0034	0.0056
Mineral and other dietary supplements: None of the above	0	ukbb	-0.031	0.0951	-0.3257	0.7447	0.0296	0.0022	1.0104	0.0084	-0.0024	0.0062
Non-cancer illness code_ self-reported: heart attack/myocardial infarction	0	ukbb	-0.0386	0.1192	-0.3235	0.7463	0.0187	0.0019	1.0137	0.0091	0.0013	0.0061
Leg fat mass (left)	0	ukbb	-0.0154	0.0482	-0.3205	0.7486	0.233	0.0078	1.0415	0.0191	0.007	0.0068
Forced expiratory volume in 1 second (FEV1)	28166213	lung_function	0.0273	0.0858	0.3184	0.7502	0.2679	0.0184	0.963	0.0089	0.0034	0.0054
Why reduced smoking: Illness or ill health	0	ukbb	-0.0586	0.1842	-0.318	0.7505	0.152	0.0454	0.9898	0.007	0.0064	0.0051
Diagnoses - main ICD10: N40 Hyperplasia of prostate	0	ukbb	0.0546	0.1724	0.3167	0.7514	0.0066	0.0016	1.0025	0.008	0.0041	0.005
Non-cancer illness code_ self-reported: vitiligo	0	ukbb	-0.1007	0.3184	-0.3163	0.7517	0.0017	0.0014	0.9921	0.0074	-0.0034	0.0058
Frequency of stair climbing in last 4 weeks	0	ukbb	-0.0283	0.0894	-0.3163	0.7518	0.0345	0.0025	1.0182	0.0095	-0.0034	0.0058
Types of transport used (excluding work): Cycle	0	ukbb	-0.0259	0.0826	-0.314	0.7536	0.0246	0.0019	1.0239	0.0083	0.0033	0.0052
Ferritin	25352340	metal	0.0554	0.177	0.3131	0.7542	0.092	0.0284	1.0267	0.0105	-0.004	0.0072
Diagnoses - main ICD10: R55 Syncope and collapse	0	ukbb	0.0524	0.1681	0.3119	0.7551	0.0049	0.0014	1.0105	0.0076	-0.0072	0.0052
Glucose	27005778	metabolites	-0.0504	0.1618	-0.3115	0.7554	0.0843	0.0232	0.9944	0.0074	0.0042	0.0053
Cancer diagnosed by doctor	0	ukbb	0.0492	0.1586	0.31	0.7565	0.0071	0.0017	1.0083	0.0076	-0.0037	0.0052
Diagnoses - main ICD10: H26 Other cataract	0	ukbb	-0.0415	0.1344	-0.3091	0.7572	0.0094	0.0017	0.9936	0.0075	0.0034	0.0051
Alcohol intake frequency.	0	ukbb	-0.0175	0.0584	-0.3005	0.7638	0.0821	0.0039	1.0443	0.0118	-0.0077	0.0058
Total cholesterol in large HDL	27005778	metabolites	0.0502	0.1675	0.2999	0.7642	0.0979	0.0311	1.0111	0.0181	0.0055	0.0054
Non-cancer illness code_ self-reported: emphysema/chronic bronchitis	0	ukbb	0.0358	0.1201	0.2978	0.7658	0.0108	0.0016	0.9787	0.008	0.0047	0.005
Diagnoses - main ICD10: R10 Abdominal and pelvic pain	0	ukbb	0.0348	0.1174	0.2966	0.7668	0.0119	0.0016	0.9969	0.008	0.0019	0.0053
Total cholesterol in HDL	27005778	metabolites	0.0521	0.1758	0.2964	0.7669	0.0891	0.0307	1.0096	0.0157	0.0067	0.0053
Lung cancer	27488534	cancer	0.0347	0.1189	0.2922	0.7701	0.3335	0.0715	1.0099	0.0087	-0.0089	0.0049
Non-cancer illness code_ self-reported: retinal detachment	0	ukbb	-0.0628	0.2153	-0.2918	0.7704	0.0041	0.0016	0.9983	0.0082	-0.0045	0.005
Phospholipids in chylomicrons and largest VLDL particles	27005778	metabolites	0.0413	0.1433	0.2881	0.7732	0.1131	0.0265	0.9762	0.0077	-0.0094	0.0049
Snoring	0	ukbb	-0.0185	0.0643	-0.2879	0.7734	0.0602	0.0031	1.0178	0.01	0.0022	0.0062
Diagnoses - main ICD10: M54 Dorsalgia	0	ukbb	-0.0375	0.1303	-0.2877	0.7736	0.0102	0.0016	1.0031	0.008	-0.0028	0.0049
Pain type(s) experienced in last month: Stomach or abdominal pain	0	ukbb	0.0278	0.0979	0.2842	0.7763	0.0211	0.0018	1.0077	0.0084	-0.0024	0.0055
Triglycerides in chylomicrons and largest VLDL particles	27005778	metabolites	0.0442	0.1574	0.2806	0.779	0.1058	0.0293	0.9829	0.0079	-0.0058	0.0051
Waist circumference	25673412	anthropometric	-0.0212	0.076	-0.279	0.7803	0.1221	0.0053	0.8396	0.0093	0.0031	0.006
Medication for pain relief_ constipation_ heartburn: Ibuprofen (e.g. Nurofen)	0	ukbb	0.0253	0.0909	0.2784	0.7807	0.0225	0.0018	0.9975	0.0076	-0.001	0.0054
Non-cancer illness code_ self-reported: ulcerative colitis	0	ukbb	-0.0518	0.1879	-0.2757	0.7828	0.0067	0.0017	1.0034	0.008	-0.0009	0.0059
Non-cancer illness code_ self-reported: hyperthyroidism/thyrotoxicosis	0	ukbb	-0.0423	0.1535	-0.2754	0.783	0.009	0.0025	1.0005	0.0084	-0.0031	0.0055
Non-cancer illness code_ self-reported: migraine	0	ukbb	-0.0304	0.1105	-0.2751	0.7832	0.0166	0.002	1.0108	0.0092	-0.0012	0.0059
Diagnoses - main ICD10: Z80 Family history of malignant neoplasm	0	ukbb	0.1221	0.4505	0.271	0.7864	0.0009	0.0014	0.9947	0.0068	0.0026	0.0054
Nap during day	0	ukbb	-0.0162	0.0602	-0.2692	0.7878	0.0826	0.0035	1.008	0.0111	0.0059	0.006
Free cholesterol in large VLDL	27005778	metabolites	-0.038	0.1423	-0.267	0.7895	0.1304	0.0302	0.9867	0.0082	-0.0047	0.0051
Cancer code_ self-reported: prostate cancer	0	ukbb	0.0502	0.1883	0.2668	0.7896	0.0059	0.0015	1.0161	0.0091	0.0015	0.0059
Mean Hippocampus	25607358	brain_volume	0.0484	0.1824	0.2653	0.7908	0.141	0.0419	0.9881	0.0074	0.0024	0.0051
Non-cancer illness code_ self-reported: hypertrophic cardiomyopathy (hcm / hocm)	0	ukbb	0.0776	0.2944	0.2637	0.792	0.0019	0.0014	0.9999	0.0074	0.0023	0.0052
Diagnoses - main ICD10: E03 Other hypothyroidism	0	ukbb	-0.1679	0.6373	-0.2634	0.7923	0.0006	0.0014	0.995	0.0077	0.0038	0.0059
Diagnoses - main ICD10: K76 Other diseases of liver	0	ukbb	0.0585	0.2273	0.2572	0.797	0.0032	0.0013	0.9955	0.0073	-0.0033	0.0053
Lung cancer (all)	24880342	cancer	0.0355	0.1383	0.257	0.7972	0.1303	0.0318	1.0079	0.0089	-0.0087	0.0052
Qualifications: CSEs or equivalent	0	ukbb	-0.0265	0.1043	-0.2542	0.7993	0.0213	0.002	1.0496	0.0087	-0.0025	0.006
Weight change compared with 1 year ago	0	ukbb	0.0359	0.1418	0.2532	0.8001	0.0085	0.0015	1.0218	0.0077	-0.0032	0.0055
Forced Vital capacity(FVC)	28166213	lung_function	-0.0199	0.079	-0.2516	0.8014	0.2642	0.017	0.9674	0.009	0.0077	0.0051
Fluid intelligence score	0	ukbb	0.0156	0.0625	0.2489	0.8034	0.2453	0.0104	1.0246	0.011	0.0033	0.0062
Total cholesterol in medium VLDL	27005778	metabolites	0.0371	0.15	0.2477	0.8044	0.1231	0.0355	0.9937	0.0096	-0.0046	0.0052
Number of days/week of moderate physical activity 10+ minutes	0	ukbb	0.0202	0.0831	0.2436	0.8076	0.042	0.0027	1.0095	0.0093	-0.0039	0.0061
Diagnoses - main ICD10: I21 Acute myocardial infarction	0	ukbb	-0.0339	0.142	-0.239	0.8111	0.0103	0.0017	1.0036	0.0082	-7.0033e-05	0.0055
Valine	27005778	metabolites	0.0451	0.1893	0.2384	0.8115	0.0621	0.0201	1.0149	0.0087	0.0022	0.0051
Illnesses of mother: Heart disease	0	ukbb	0.0273	0.1152	0.237	0.8127	0.016	0.0019	1.0074	0.0084	-0.005	0.0055
Total lipids in large VLDL	27005778	metabolites	-0.0324	0.1371	-0.2367	0.8129	0.1385	0.0333	0.9866	0.0078	-0.0034	0.0048
Ever manic/hyper for 2 days	0	ukbb	-0.0398	0.17	-0.2338	0.8151	0.0211	0.005	0.9897	0.0075	-0.0046	0.0053
Job involves heavy manual or physical work	0	ukbb	-0.017	0.0743	-0.2292	0.8187	0.087	0.0046	1.0315	0.0104	-0.0007	0.0058
Creatinine	27005778	metabolites	-0.0356	0.157	-0.2265	0.8208	0.1148	0.0286	1.0091	0.0088	0.0056	0.0051
Non-cancer illness code_ self-reported: eczema/dermatitis	0	ukbb	0.0299	0.1338	0.2235	0.8232	0.0086	0.0022	1.0108	0.0081	0.0018	0.0055
Non-cancer illness code_ self-reported: muscle or soft tissue injuries	0	ukbb	0.0538	0.2413	0.2229	0.8236	0.0028	0.0015	0.996	0.0081	-0.0051	0.0051
Tense / highly strung	0	ukbb	-0.0152	0.069	-0.2202	0.8257	0.0582	0.003	0.9883	0.0104	-0.0034	0.006
Arm fat mass (right)	0	ukbb	-0.0112	0.051	-0.2194	0.8263	0.2325	0.0082	1.0401	0.0197	0.0094	0.007
Mood swings	0	ukbb	-0.014	0.0646	-0.2164	0.8287	0.0724	0.0034	1.0058	0.011	0.0018	0.0061
Phospholipids in small VLDL	27005778	metabolites	0.0358	0.166	0.2157	0.8292	0.1149	0.0345	1.0006	0.0103	-0.0053	0.0054
Arm fat mass (left)	0	ukbb	-0.011	0.051	-0.2157	0.8292	0.2332	0.0082	1.0368	0.02	0.0092	0.0071
Pulse wave peak to peak time	0	ukbb	0.0253	0.1179	0.2148	0.8299	0.0417	0.0048	1.0026	0.0077	0.004	0.0054
Exposure to tobacco smoke at home	0	ukbb	0.0266	0.1243	0.2138	0.8307	0.0114	0.0017	0.9979	0.0074	0.0008	0.005
Daytime dozing / sleeping (narcolepsy)	0	ukbb	0.0145	0.0677	0.2137	0.8308	0.0488	0.0028	1.008	0.01	-0.0042	0.0058
Non-cancer illness code_ self-reported: hayfever/allergic rhinitis	0	ukbb	0.02	0.0947	0.2108	0.833	0.0231	0.0024	1.0149	0.0098	0.004	0.0057
Phospholipids in large VLDL	27005778	metabolites	-0.0315	0.1498	-0.2103	0.8334	0.1183	0.0332	0.9892	0.0082	-0.0031	0.005
Mouth/teeth dental problems: Painful gums	0	ukbb	0.0338	0.1628	0.2077	0.8355	0.0068	0.0015	1.0039	0.0073	-0.0042	0.0053
Forced expiratory volume in 1 second (FEV1)	21946350	lung_function	0.0266	0.1286	0.2071	0.8359	0.1681	0.0229	0.8822	0.0138	-0.0009	0.009
Mineral and other dietary supplements: Glucosamine	0	ukbb	0.0237	0.1147	0.2065	0.8364	0.0243	0.002	1.0072	0.0081	-0.0042	0.0066
Frequency of tiredness / lethargy in last 2 weeks	0	ukbb	0.0132	0.0669	0.197	0.8439	0.0605	0.0031	1.0187	0.0106	-0.0038	0.0054
Leg fat mass (right)	0	ukbb	-0.0094	0.0477	-0.1966	0.8441	0.2319	0.0078	1.0424	0.0189	0.0052	0.0067
Alcohol drinker status: Previous	0	ukbb	0.0253	0.1288	0.1963	0.8443	0.0133	0.0016	1.0053	0.0079	-0.0065	0.0056
Reason for reducing amount of alcohol drunk: Health precaution	0	ukbb	-0.0196	0.101	-0.1944	0.8459	0.0456	0.0049	0.9968	0.0081	-0.0046	0.0053
Cancer code_ self-reported: squamous cell carcinoma	0	ukbb	-0.0527	0.2723	-0.1936	0.8465	0.0021	0.0013	1.0005	0.0072	0.0032	0.0051
Non-cancer illness code_ self-reported: angina	0	ukbb	0.0197	0.1021	0.1931	0.8469	0.0225	0.0021	1.0206	0.009	-0.0028	0.0059
Hair/balding pattern: Pattern 2	0	ukbb	0.0191	0.0995	0.1916	0.848	0.0532	0.0067	1.0297	0.015	0.001	0.0061
Mineral and other dietary supplements: Fish oil (including cod liver oil)	0	ukbb	-0.0172	0.0909	-0.1896	0.8496	0.0262	0.002	1.0088	0.0087	0.0089	0.0056
Qualifications: A levels/AS levels or equivalent	0	ukbb	-0.0116	0.0614	-0.1884	0.8505	0.097	0.0037	1.0431	0.0132	0.0063	0.0068
Triglycerides in small VLDL	27005778	metabolites	0.0285	0.1554	0.1837	0.8543	0.1254	0.0355	0.9933	0.0096	-0.0069	0.0053
Average number of double bonds in a fatty acid chain	27005778	metabolites	-0.0276	0.1538	-0.1793	0.8577	0.1777	0.0534	0.9952	0.0081	0.0078	0.0052
Diagnoses - main ICD10: M25 Other joint disorders_ not elsewhere classified	0	ukbb	0.0641	0.3639	0.1762	0.8602	0.0012	0.0015	1.016	0.0077	0.0025	0.0055
Diagnoses - main ICD10: O75 Other complications of labour and delivery_ not elsewhere classified	0	ukbb	-0.0411	0.2389	-0.1721	0.8634	0.0033	0.0012	0.986	0.0064	0.0036	0.0056
Diagnoses - main ICD10: K40 Inguinal hernia	0	ukbb	-0.0184	0.1076	-0.1713	0.8639	0.0181	0.0023	0.9933	0.0083	0.0052	0.0055
Falls in the last year	0	ukbb	0.0147	0.0867	0.1698	0.8651	0.0332	0.0021	0.9994	0.0084	-0.0046	0.0058
Illnesses of siblings: None of the above (group 2)	0	ukbb	0.0275	0.1617	0.1699	0.8651	0.0096	0.0019	1.0008	0.0077	0.0038	0.0057
Serum total triglycerides	27005778	metabolites	0.0251	0.1488	0.169	0.8658	0.1353	0.0361	0.9881	0.0098	-0.0049	0.0052
Diagnoses - main ICD10: M24 Other specific joint derangements	0	ukbb	0.035	0.208	0.1682	0.8665	0.0039	0.0014	0.9848	0.0077	0.0022	0.0053
Handedness (chirality/laterality): Use both right and left hands equally	0	ukbb	-0.0347	0.2082	-0.1668	0.8675	0.0043	0.0014	1.0042	0.0072	-0.0028	0.0055
Illnesses of siblings: Severe depression	0	ukbb	-0.0215	0.1295	-0.1663	0.8679	0.0145	0.0021	1.0059	0.0074	-0.0059	0.0056
Number of children ever born	27798627	reproductive	-0.0149	0.0906	-0.1648	0.8691	0.0256	0.0018	0.9689	0.0078	9.7481e-05	0.0052
Average weekly fortified wine intake	0	ukbb	-0.021	0.1275	-0.1648	0.8691	0.0126	0.0023	1.0162	0.0073	0.0073	0.0054
ICV	25607358	brain_volume	0.0332	0.2014	0.1647	0.8692	0.1605	0.0475	1.0032	0.0077	0.0009	0.0058
College completion	23722424	education	-0.0144	0.0875	-0.1642	0.8695	0.0789	0.0064	1.0208	0.01	0.0002	0.0061
Waist circumference	0	ukbb	0.0085	0.0533	0.1598	0.873	0.2015	0.0074	1.0353	0.0191	0.0049	0.007
Usual walking pace	0	ukbb	0.0106	0.0668	0.1581	0.8744	0.0776	0.003	1.0246	0.0117	0.0002	0.0063
Concentration of very large VLDL particles	27005778	metabolites	0.0247	0.1594	0.1549	0.8769	0.1305	0.0308	0.982	0.008	-0.0039	0.0051
Pain type(s) experienced in last month: Neck or shoulder pain	0	ukbb	0.0124	0.0804	0.1543	0.8773	0.0339	0.0021	1.017	0.0088	0.0001	0.0054
Illnesses of mother: None of the above (group 2)	0	ukbb	0.0233	0.1521	0.1531	0.8783	0.0091	0.0018	1.0021	0.0074	0.0018	0.0053
Concentration of large VLDL particles	27005778	metabolites	0.0211	0.1382	0.1525	0.8788	0.1372	0.0361	0.9734	0.0083	-0.0018	0.0048
Vitamin and mineral supplements: Multivitamins +/- minerals	0	ukbb	-0.0157	0.1058	-0.1488	0.8817	0.0239	0.0018	1.0062	0.0077	-0.0009	0.0062
Inflammatory Bowel Disease (Euro)	26192919	autoimmune	-0.013	0.0884	-0.1469	0.8832	0.3333	0.0351	1.0494	0.0131	0.0094	0.006
Diagnoses - main ICD10: I30 Acute pericarditis	0	ukbb	-0.0411	0.2819	-0.1456	0.8842	0.0021	0.0014	0.9945	0.0074	0.0029	0.0053
Blood clot_ DVT_ bronchitis_ emphysema_ asthma_ rhinitis_ eczema_ allergy diagnosed by doctor: Hayfever_ allergic rhinitis or eczema	0	ukbb	0.0101	0.0693	0.1451	0.8846	0.0729	0.0059	1.0308	0.0176	0.0005	0.0064
Rheumatoid Arthritis	24390342	autoimmune	0.0129	0.0904	0.1428	0.8865	0.1624	0.0318	1.024	0.0233	-0.004	0.0061
Frequency of depressed mood in last 2 weeks	0	ukbb	0.0104	0.0732	0.1425	0.8867	0.0422	0.0031	1.0116	0.0104	-0.0011	0.0055
Diagnoses - main ICD10: K30 Dyspepsia	0	ukbb	-0.0313	0.2214	-0.1415	0.8875	0.0032	0.0014	1.0041	0.0074	-0.0039	0.0051
Prospective memory result	0	ukbb	0.0144	0.103	0.1396	0.889	0.0609	0.0055	1.0049	0.0084	-0.0021	0.0052
Total lipids in very large VLDL	27005778	metabolites	-0.0192	0.1384	-0.1389	0.8895	0.1461	0.0303	0.976	0.0081	-0.0058	0.005
Non-cancer illness code_ self-reported: joint disorder	0	ukbb	-0.0364	0.2644	-0.1378	0.8904	0.0022	0.0013	0.9903	0.0069	0.0002	0.0051
Leg pain on walking	0	ukbb	0.0145	0.105	0.1377	0.8905	0.0603	0.0054	0.9997	0.0084	0.0022	0.0056
Age started oral contraceptive pill	0	ukbb	-0.0138	0.101	-0.1366	0.8914	0.0491	0.0046	1.0113	0.0083	0.0047	0.0055
HDL cholesterol	20686565	lipids	-0.0117	0.0858	-0.1363	0.8916	0.1241	0.0263	1.0638	0.0585	-0.0005	0.0059
Trunk fat mass	0	ukbb	0.007	0.0519	0.1356	0.8921	0.2322	0.0082	1.052	0.0203	0.0056	0.007
Triglycerides in very large VLDL	27005778	metabolites	-0.0189	0.1404	-0.1345	0.893	0.1323	0.0285	0.9755	0.0078	-0.0048	0.005
Diagnoses - main ICD10: E04 Other non-toxic goitre	0	ukbb	0.0245	0.1838	0.1331	0.8941	0.0051	0.0014	0.9944	0.0077	0.0068	0.0056
Total lipids in medium VLDL	27005778	metabolites	0.0187	0.1423	0.1317	0.8952	0.1393	0.0366	0.9881	0.0086	-0.0055	0.005
Hip circumference	0	ukbb	0.0065	0.0498	0.1297	0.8968	0.2189	0.0085	1.0506	0.0193	0.0087	0.0072
Vascular/heart problems diagnosed by doctor: Angina	0	ukbb	0.0133	0.1031	0.1285	0.8977	0.0219	0.0021	1.024	0.009	-0.0039	0.0059
Diagnoses - main ICD10: S76 Injury of muscle and tendon at hip and thigh level	0	ukbb	-0.0355	0.2832	-0.1252	0.9003	0.0018	0.0013	0.9963	0.0072	0.0037	0.0054
Non-cancer illness code_ self-reported: osteoarthritis	0	ukbb	-0.012	0.0981	-0.1222	0.9028	0.0198	0.0019	1.0165	0.0085	-0.0006	0.0056
Duration of other exercises	0	ukbb	0.0174	0.1463	0.1192	0.9051	0.02	0.0029	1.0035	0.0073	-0.0011	0.006
Why stopped smoking: Doctors advice	0	ukbb	0.0236	0.198	0.119	0.9053	0.0173	0.0054	0.9991	0.0069	-0.0048	0.005
Diagnoses - main ICD10: M20 Acquired deformities of fingers and toes	0	ukbb	-0.0173	0.1485	-0.1167	0.9071	0.0102	0.0016	0.993	0.0085	-0.0014	0.006
Former alcohol drinker	0	ukbb	0.0175	0.1515	0.1156	0.908	0.1334	0.023	0.9923	0.0075	-0.0041	0.0053
Illness_ injury_ bereavement_ stress in last 2 years: Serious illness_ injury or assault to yourself	0	ukbb	-0.014	0.1219	-0.1152	0.9083	0.0143	0.0017	1.0094	0.0078	0.0031	0.0056
Waist-to-hip ratio	25673412	anthropometric	0.0082	0.0718	0.1145	0.9089	0.1147	0.0076	0.913	0.0109	-0.0028	0.0057
Seen doctor (GP) for nerves_ anxiety_ tension or depression	0	ukbb	-0.0076	0.0671	-0.1128	0.9102	0.0623	0.0031	1.0066	0.0112	-0.0019	0.0063
Ulcerative colitis	26192919	autoimmune	0.0131	0.116	0.1126	0.9104	0.2555	0.0355	1.0447	0.0125	0.0027	0.0061
Non-cancer illness code_ self-reported: asthma	0	ukbb	-0.0076	0.0686	-0.1112	0.9114	0.059	0.0064	1.0138	0.0183	0.0006	0.006
Pain type(s) experienced in last month: Facial pain	0	ukbb	0.0182	0.1686	0.108	0.914	0.0072	0.0015	0.9932	0.0072	0.0013	0.0056
Non-cancer illness code_ self-reported: psoriasis	0	ukbb	0.0179	0.1716	0.1042	0.917	0.0069	0.0017	1.0194	0.0096	-0.0034	0.0055
Diagnoses - main ICD10: I80 Phlebitis and thrombophlebitis	0	ukbb	0.0178	0.1712	0.1041	0.9171	0.0072	0.0017	0.9984	0.0095	-0.0032	0.0059
Sitting height ratio	25865494	anthropometric	-0.0133	0.1287	-0.1032	0.9178	0.2287	0.0292	0.9793	0.009	0.0029	0.006
Alcohol intake versus 10 years previously	0	ukbb	-0.0078	0.0763	-0.1016	0.919	0.0357	0.0027	1.0197	0.0098	-0.0021	0.0054
Non-cancer illness code_ self-reported: sleep apnoea	0	ukbb	-0.0231	0.2307	-0.1001	0.9203	0.0031	0.0014	1.0077	0.0075	0.0024	0.0048
Illness_ injury_ bereavement_ stress in last 2 years: Marital separation/divorce	0	ukbb	-0.0197	0.2052	-0.0962	0.9233	0.0036	0.0016	1.0122	0.0086	-0.0005	0.0051
Mothers age at death	27015805	aging	0.015	0.1576	0.095	0.9243	0.0392	0.0081	1.0065	0.0081	-0.0069	0.0053
Hair/balding pattern: Pattern 3	0	ukbb	-0.0075	0.0875	-0.0852	0.9321	0.0589	0.0151	1.0102	0.0232	-0.0009	0.0062
Miserableness	0	ukbb	0.0056	0.0668	0.0835	0.9334	0.0655	0.0036	1.0058	0.012	0.0055	0.0057
Relative age voice broke	0	ukbb	0.0083	0.0995	0.0832	0.9337	0.0723	0.0061	1.0101	0.0098	0.0084	0.0063
Non-cancer illness code_ self-reported: mania/bipolar disorder/manic depression	0	ukbb	-0.0167	0.2048	-0.0814	0.9351	0.0049	0.0015	1.0066	0.0071	1.6435e-05	0.0059
Phospholipids in very large VLDL	27005778	metabolites	-0.012	0.1484	-0.0811	0.9353	0.116	0.0283	0.9816	0.0082	-0.006	0.005
Bring up phlegm/sputum/mucus on most days	0	ukbb	-0.0127	0.1579	-0.0804	0.9359	0.0255	0.0068	1.0076	0.0087	0.0054	0.0053
Non-cancer illness code_ self-reported: hypopituitarism	0	ukbb	0.0208	0.2643	0.0788	0.9372	0.0021	0.0013	0.984	0.0072	-0.0036	0.0051
Total lipids in chylomicrons and largest VLDL particles	27005778	metabolites	0.0101	0.1335	0.0757	0.9397	0.1389	0.0287	0.9818	0.0079	-0.0096	0.005
Impedance of whole body	0	ukbb	0.0035	0.0488	0.0724	0.9422	0.2614	0.0092	1.0472	0.0228	-0.0158	0.0076
Diagnoses - main ICD10: B37 Candidiasis	0	ukbb	-0.0353	0.5119	-0.069	0.945	0.0008	0.0015	0.9984	0.0075	0.0044	0.0051
Impedance of arm (left)	0	ukbb	0.0034	0.052	0.0662	0.9472	0.2353	0.0083	1.0626	0.0221	-0.0104	0.0078
Average weekly red wine intake	0	ukbb	0.0059	0.0895	0.0661	0.9473	0.0558	0.0036	1.0148	0.0094	0.0011	0.0066
Trunk fat percentage	0	ukbb	-0.0034	0.0528	-0.0651	0.9481	0.2076	0.0075	1.0602	0.0196	0.0028	0.0068
Diagnoses - main ICD10: I84 Haemorrhoids	0	ukbb	0.0082	0.1284	0.0638	0.9492	0.0099	0.0018	0.9973	0.0083	0.0037	0.0052
Handedness (chirality/laterality): Left-handed	0	ukbb	0.0071	0.1343	0.0532	0.9576	0.0103	0.0018	1.0033	0.0085	0.0028	0.0058
Impedance of arm (right)	0	ukbb	0.0027	0.0517	0.0521	0.9584	0.2381	0.0081	1.0486	0.022	-0.0104	0.0079
Illness_ injury_ bereavement_ stress in last 2 years: Financial difficulties	0	ukbb	-0.0044	0.0844	-0.0516	0.9588	0.0325	0.0022	1.0287	0.0088	0.004	0.0058
Diagnoses - main ICD10: S09 Other and unspecified injuries of head	0	ukbb	0.0115	0.2278	0.0506	0.9597	0.0043	0.0016	0.9917	0.008	-0.0015	0.0056
Non-cancer illness code_ self-reported: back problem	0	ukbb	-0.0091	0.1821	-0.0502	0.96	0.0055	0.0014	1.0028	0.0071	-0.0008	0.0056
Phospholipids in medium VLDL	27005778	metabolites	-0.0078	0.1586	-0.0491	0.9608	0.1089	0.0342	0.9991	0.0089	-0.0039	0.0051
Current employment status: Doing unpaid or voluntary work	0	ukbb	0.007	0.148	0.0471	0.9624	0.0095	0.0015	1.0064	0.0075	0.0015	0.0057
Whole body fat mass	0	ukbb	-0.0021	0.0503	-0.0414	0.967	0.2356	0.0081	1.046	0.0201	0.0063	0.0069
Non-cancer illness code_ self-reported: bladder problem (not cancer)	0	ukbb	0.0114	0.3165	0.036	0.9713	0.0021	0.0013	1.0014	0.0076	-0.0004	0.0059
Blood clot_ DVT_ bronchitis_ emphysema_ asthma_ rhinitis_ eczema_ allergy diagnosed by doctor: None of the above	0	ukbb	-0.0022	0.0668	-0.0334	0.9733	0.0773	0.0071	1.0222	0.0199	-0.0015	0.0063
Duration of heavy DIY	0	ukbb	-0.0039	0.1187	-0.0325	0.9741	0.0362	0.004	0.9989	0.0076	-0.0018	0.006
Intelligence	28530673	cognitive	0.0023	0.0738	0.0316	0.9748	0.1956	0.0117	0.9972	0.01	-0.0032	0.0055
Illnesses of mother: Breast cancer	0	ukbb	-0.0047	0.1577	-0.0295	0.9765	0.01	0.0021	1.0025	0.0094	-0.0061	0.0056
Non-cancer illness code_ self-reported: arthritis (nos)	0	ukbb	0.0087	0.3297	0.0265	0.9789	0.0013	0.0014	1.0166	0.008	0.0007	0.0053
Job involves mainly walking or standing	0	ukbb	-0.0018	0.077	-0.0239	0.981	0.0814	0.0047	1.0215	0.0103	-0.0029	0.0059
Ever highly irritable/argumentative for 2 days	0	ukbb	0.0025	0.109	0.0232	0.9815	0.0545	0.0061	0.9932	0.009	-0.0006	0.0054
Non-cancer illness code_ self-reported: kidney stone/ureter stone/bladder stone	0	ukbb	0.0027	0.1162	0.023	0.9816	0.0093	0.0018	0.9982	0.0086	0.0002	0.0052
Pain type(s) experienced in last month: Hip pain	0	ukbb	-0.0021	0.0953	-0.0218	0.9826	0.0248	0.002	1.0093	0.0082	-0.006	0.0059
Non-cancer illness code_ self-reported: diverticular disease/diverticulitis	0	ukbb	-0.0026	0.1232	-0.0212	0.9831	0.0136	0.0019	0.9857	0.0081	-0.0008	0.005
Frequency of other exercises in last 4 weeks	0	ukbb	-0.003	0.1486	-0.0205	0.9837	0.023	0.0037	0.99	0.0084	-0.0052	0.0058
Pulse wave Arterial Stiffness index	0	ukbb	0.0024	0.1194	0.0204	0.9838	0.0414	0.005	1	0.0075	-0.0047	0.0054
Tinnitus: Yes_ but not now_ but have in the past	0	ukbb	-0.0035	0.1802	-0.0192	0.9847	0.0166	0.0046	0.9934	0.0076	-0.0079	0.0055
Comparative height size at age 10	0	ukbb	0.0011	0.0578	0.0185	0.9852	0.2425	0.0127	1.0706	0.0375	-0.0022	0.0076
Job involves shift work	0	ukbb	0.0014	0.1039	0.0132	0.9895	0.0316	0.003	0.996	0.0078	0.0001	0.0052
Mean platelet volume	22139419	haemotological	-0.0014	0.104	-0.013	0.9896	0.3254	0.0559	0.9773	0.0125	0.0006	0.0059
Blood clot_ DVT_ bronchitis_ emphysema_ asthma_ rhinitis_ eczema_ allergy diagnosed by doctor: Asthma	0	ukbb	0.0008	0.0686	0.0124	0.9901	0.0583	0.0063	1.0125	0.0182	0.0006	0.006
Asthma	17611496	autoimmune	0.0018	0.1674	0.0108	0.9914	0.1156	0.0312	1.0134	0.0106	-0.0042	0.0067
Free cholesterol in medium VLDL	27005778	metabolites	-0.0017	0.1573	-0.0107	0.9915	0.111	0.0344	0.9973	0.009	-0.0041	0.0051
Time spent using computer	0	ukbb	0.0005	0.0658	0.0069	0.9945	0.0951	0.004	1.0442	0.0113	0.0008	0.0062
Neuroticism	24828478	personality	-0.0006	0.1532	-0.0042	0.9967	0.0128	0.0036	1.0153	0.0078	-0.0017	0.0054
Number of unsuccessful stop-smoking attempts	0	ukbb	0.0005	0.1367	0.0035	0.9972	0.0503	0.0078	1.005	0.0078	-0.0027	0.0058
Headaches for 3+ months	0	ukbb	0.0001	0.1423	0.001	0.9992	0.0557	0.0081	1.0069	0.0077	0.003	0.0059
Impedance of leg (right)	0	ukbb	4.0204e-05	0.0481	0.0008	0.9993	0.2448	0.0089	1.0442	0.0227	-0.0184	0.0072
