# Supplementary material for: Variants in the fetal genome near pro-inflammatory cytokine genes on 2q13 associate with gestational duration
Source: Nat Commun. 2019 Sep 2;10:3927. doi: 10.1038/s41467-019-11881-8 (PMC6718389; doi:10.1038/s41467-019-11881-8)
Supplement: Supplementary file 10 — Supplementary Data 7 [file 41467_2019_11881_MOESM10_ESM.xlsx]

## Sheet: 2q13 regulatory predictions
RSID	CHR	BP	Intersect count	Cell	Track	Track chromosome	Track start	Track end	Track label
rs7594852	2	113521754	17	Chorion	DNaseClusters	2	113521665	113521815	.
rs7594852	2	113521754	17	NeutrophilCells	Misc_Histone	2	113521555	113522268	C00184H2.H3K27ac.macs2.20130415_peak_37057
rs7594852	2	113521754	17	NeutrophilCells	Misc_Histone	2	113519455	113523104	C00184H2.H3K4me1.macs2.20130415_peak_41668
rs7594852	2	113521754	17	H1_BMP4_Derived_Trophoblast	Roadmapepigenomics_ActiveChromatin	2	113521200	113522600	1_TssA
rs7594852	2	113521754	17	Placenta_Amnion	Roadmapepigenomics_ActiveChromatin	2	113521600	113521800	2_TssAFlnk
rs7594852	2	113521754	17	Fetal_Placenta	Roadmapepigenomics_Histone_narrow	2	113521650	113522192	H3K4me1
rs7594852	2	113521754	17	H1_BMP4_Derived_Trophoblast_Cultured_Cells	Roadmapepigenomics_Histone_narrow	2	113521261	113522281	H3K4me3
rs7594852	2	113521754	17	Placenta_Amnion	Roadmapepigenomics_Histone_narrow	2	113521211	113521891	H3K4me1
rs7594852	2	113521754	17	Placenta_Amnion	Roadmapepigenomics_Histone_narrow	2	113521494	113522880	H3K4me3
rs7594852	2	113521754	17	NeutrophilCells	Misc_Histone	2	113521533	113522935	C00184H2.H3K4me3.macs2.20130415_peak_24687
rs7594852	2	113521754	17	Fetal_Placenta	Roadmapepigenomics_ActiveChromatin	2	113521200	113522200	2_TssAFlnk
rs7594852	2	113521754	17	Fetal_Placenta	Roadmapepigenomics_Histone_narrow	2	113521253	113522831	H3K4me3
rs7594852	2	113521754	17	H1_BMP4_Derived_Trophoblast_Cultured_Cells	Roadmapepigenomics_Histone_narrow	2	113521512	113522208	H2A.Z
rs7594852	2	113521754	17	H1_BMP4_Derived_Trophoblast_Cultured_Cells	Roadmapepigenomics_Histone_narrow	2	113521700	113522134	H3K18ac
rs7594852	2	113521754	17	H1_BMP4_Derived_Trophoblast_Cultured_Cells	Roadmapepigenomics_Histone_narrow	2	113521192	113522145	H3K4me2
rs7594852	2	113521754	17	H1_BMP4_Derived_Trophoblast_Cultured_Cells	Roadmapepigenomics_Histone_narrow	2	113521747	113522145	H4K91ac
rs7594852	2	113521754	17	H1_BMP4_Derived_Trophoblast_Cultured_Cells	Roadmapepigenomics_Histone_narrow	2	113521525	113521802	H4K12ac
rs13026263	2	113512841	3	Fetal_Placenta	Roadmapepigenomics_Histone_narrow	2	113512567	113512869	H3K36me3
rs13026263	2	113512841	3	NeutrophilCells	Misc_Histone	2	113511639	113512909	C00184H2.H3K27ac.macs2.20130415_peak_37052
rs13026263	2	113512841	3	NeutrophilCells	Misc_Histone	2	113511450	113516203	C00184H2.H3K4me1.macs2.20130415_peak_41667
rs3827761	2	113498754	3	H1_BMP4_Derived_Trophoblast_Cultured_Cells	Roadmapepigenomics_Histone_narrow	2	113498701	113498870	H3K36me3
rs3827761	2	113498754	3	Placenta_Amnion	Roadmapepigenomics_Histone_narrow	2	113498378	113498760	H3K36me3
rs3827761	2	113498754	3	NeutrophilCells	Misc_Histone	2	113494646	113505343	C00184H2.H3K36me3.macs2.20130415_peak_41811
rs4849118	2	113497295	3	Fetal_Placenta	Roadmapepigenomics_Histone_narrow	2	113497058	113497957	H3K36me3
rs4849118	2	113497295	3	H1_BMP4_Derived_Trophoblast_Cultured_Cells	Roadmapepigenomics_Histone_narrow	2	113497253	113497577	H3K36me3
rs4849118	2	113497295	3	NeutrophilCells	Misc_Histone	2	113494646	113505343	C00184H2.H3K36me3.macs2.20130415_peak_41811
rs3811040	2	113498566	2	Placenta_Amnion	Roadmapepigenomics_Histone_narrow	2	113498378	113498760	H3K36me3
rs3811040	2	113498566	2	NeutrophilCells	Misc_Histone	2	113494646	113505343	C00184H2.H3K36me3.macs2.20130415_peak_41811
rs58694576	2	113486637	2	Chorion	DNaseClusters	2	113486565	113486715	.
rs58694576	2	113486637	2	NeutrophilCells	Misc_Histone	2	113481468	113488167	C00184H2.H3K4me1.macs2.20130415_peak_41665
rs7591704	2	113521157	2	Placenta_Amnion	Roadmapepigenomics_ActiveChromatin	2	113520800	113521600	7_Enh
rs7591704	2	113521157	2	NeutrophilCells	Misc_Histone	2	113519455	113523104	C00184H2.H3K4me1.macs2.20130415_peak_41668
rs11448204	2	113516821	1	Macrophage	Cistrome_ChIP	2	113516796	113516982	SPI1
rs12463996	2	113486879	1	NeutrophilCells	Misc_Histone	2	113481468	113488167	C00184H2.H3K4me1.macs2.20130415_peak_41665
rs12475027	2	113486941	1	NeutrophilCells	Misc_Histone	2	113481468	113488167	C00184H2.H3K4me1.macs2.20130415_peak_41665
rs2862226	2	113500941	1	NeutrophilCells	Misc_Histone	2	113494646	113505343	C00184H2.H3K36me3.macs2.20130415_peak_41811
rs4848298	2	113513504	1	NeutrophilCells	Misc_Histone	2	113511450	113516203	C00184H2.H3K4me1.macs2.20130415_peak_41667
rs6712572	2	113520678	1	NeutrophilCells	Misc_Histone	2	113519455	113523104	C00184H2.H3K4me1.macs2.20130415_peak_41668
rs7607470	2	113520530	1	NeutrophilCells	Misc_Histone	2	113519455	113523104	C00184H2.H3K4me1.macs2.20130415_peak_41668
