# Supplementary material for: Variants in the fetal genome near pro-inflammatory cytokine genes on 2q13 associate with gestational duration
Source: Nat Commun. 2019 Sep 2;10:3927. doi: 10.1038/s41467-019-11881-8 (PMC6718389; doi:10.1038/s41467-019-11881-8)
Supplement: Supplementary file 12 — Source Data File [file 41467_2019_11881_MOESM12_ESM.xlsx]

## Sheet: Fig 2
Forest plots
a							b
Study	N	P	Effect size	95 % CI, lower	95 % CI, upper		Study	N	P	Effect size	95 % CI, lower	95 % CI, upper
iPSYCH	51357	8.5e-09	0.034	0.0224	0.0456		iPSYCH	5238	4.57e-06	1.1	1.06	1.15
ALSPAC	6072	0.136	0.0271	-0.00855	0.0628		NFBC66	1047	0.366	1.05	0.94	1.17
NFBC66	5209	0.0598	0.0347	-0.00143	0.0709		ALSPAC	506	0.134	1.11	0.97	1.26
SSI-GE	3294	0.193	0.0318	-0.016	0.0796		WTCCC-58BC	295	0.598	1.05	0.88	1.25
NFBC86	2494	0.259	0.0317	-0.0234	0.0868		DIL-T1DGC	249	0.545	1.06	0.88	1.29
WTCCC-58BC	2403	0.0441	0.0585	0.00156	0.115		SSI-GE	201	0.551	1.07	0.86	1.32
DIL-T1DGC	2168	0.216	0.0386	-0.0225	0.0997		GenR	190	0.000831	1.48	1.18	1.86
DNBC	2130	0.844	0.00668	-0.0601	0.0734		COPSAC_REGISTRY	108	0.134	1.3	0.92	1.83
CHOP	1445	0.772	0.0107	-0.062	0.0834		COPSAC2000	54	0.441	1.19	0.77	1.84
HAPO	1347	0.136	0.0579	-0.0181	0.134		Combined discovery	7888	4.64e-08	1.1	1.06	1.14
GenR	1331	0.0349	0.0834	0.00591	0.161		MoBa_HARVEST	670	0.39	1.05	0.89	1.24
MoBa_2008	1064	0.913	-0.0051	-0.0962	0.086		All_combined	8558	4.34e-08	1.1	1.06	1.14
INMA	994	0.781	0.0126	-0.0758	0.101
COPSAC_REGISTRY	933	0.789	0.0127	-0.0804	0.106
EFSOCH	699	0.653	-0.0258	-0.138	0.0867
COPSAC2010	618	0.716	0.0205	-0.0899	0.131
STRIP	441	0.038	0.15	0.00879	0.292
COPSAC2000	356	0.517	0.0518	-0.105	0.208
RAINE	334	0.56	0.0473	-0.112	0.206
Combined discovery	84689	1.88e-12	0.0336	0.0242	0.043
MoBa_HARVEST	7072	0.00378	0.049	0.016	0.082
BiB	1354	0.184	0.058	-0.028	0.144
FIN	865	0.892	0.004	-0.056	0.065
Combined replication	9291	0.00369	0.041	0.013	0.068
All combined	93980	3.96e-14	0.034	0.025	0.043

## Sheet: Fig3
Uncropped image for Figure 3. Low resolution.
Cropped high resolution image for Figure 3, showing all lanes. In the final version of the figure lanes 1-6 on the left are shown.

## Sheet: Supp Fig 5
Frequency of allele rs7594852-C in 51,357 samples from the iPSYCH study grouped into bins by gestational age
Bin	Mean gestational duration	Allele Frequency (AF)	Mean bootstapped AF	Bootstapped AF - standard error	Bootstrapped AF + standard error	Bin size
1	262.23	0.527543	0.52272	0.519475	0.525964	9236
2	276.52	0.518289	0.524125	0.521156	0.527094	10612
3	283.5	0.531344	0.533128	0.531034	0.535221	17816
4	290.52	0.543883	0.540068	0.536955	0.54318	9766
5	298.3	0.554625	0.551331	0.546091	0.55657	3927

## Sheet: Supp Fig 8
Forest plots
A							B
Study	N	P	Effect size	95 % CI, lower	95 % CI, upper		Study	N	P	Effect size	95 % CI, lower	95 % CI, upper
iPSYCH	452	0.000721	1.51	1.19	1.93		iPSYCH	452	5.01e-07	1.83	1.45	2.32
DNBC	305	0.0016	1.8	1.26	2.57		DNBC	305	0.198	1.29	0.88	1.88
GPN	190	0.0959	1.56	0.92	2.64		GPN	190	0.187	1.54	0.81	2.9
CHOP	126	0.00615	2.07	1.23	3.47		CHOP	126	0.0817	1.67	0.94	2.99
MoBa_2008	66	0.133	1.63	0.88	3.01		MoBa_2008	66	0.341	1.47	0.69	3.17
Combined discovery	1139	9.85e-09	1.64	1.38	1.94		Combined discovery	1139	4.33e-08	1.64	1.37	1.96
FIN	107	0.26	0.67	0.33	1.35		FIN	107	0.59	0.85	0.48	1.51
All combined	1246	1.11e-07	1.56	1.32	1.84		All combined	1246	4.03e-07	1.55	1.31	1.84

## Sheet: Supp Fig 9
QQ plot of cytokine associated SNPs
Expected P-value	Observed P-value (gestational duration analysis)	Lower concentration band	Upper concentration band
0.0109954	0.0201786	0.000281933	0.0410785
0.0222764	0.0415317	0.00273246	0.0628654
0.0338583	0.0533513	0.00707257	0.0826231
0.0457575	0.119529	0.0126288	0.10166
0.0579919	0.131414	0.0190737	0.120451
0.0705811	0.157953	0.026237	0.139243
0.0835461	0.177178	0.0340229	0.15819
0.09691	0.184422	0.0423754	0.177407
0.110698	0.190306	0.0512629	0.196983
0.124939	0.242604	0.0606689	0.216998
0.139662	0.26946	0.0705883	0.237527
0.154902	0.302074	0.0810244	0.258641
0.170696	0.311224	0.0919876	0.280413
0.187087	0.314886	0.103494	0.302921
0.20412	0.323215	0.115567	0.326247
0.221849	0.324222	0.128233	0.35048
0.240332	0.325506	0.141528	0.375719
0.259637	0.328364	0.15549	0.402077
0.279841	0.33059	0.170169	0.429678
0.30103	0.348528	0.185621	0.458668
0.323306	0.34911	0.201909	0.489213
0.346787	0.410721	0.219113	0.521509
0.371611	0.410721	0.23732	0.555787
0.39794	0.411953	0.25664	0.592324
0.425969	0.457299	0.277198	0.631454
0.455932	0.48096	0.299147	0.673588
0.488117	0.553308	0.322675	0.719237
0.522879	0.560825	0.348009	0.769051
0.560667	0.671824	0.375435	0.823868
0.60206	0.676129	0.405319	0.8848
0.647817	0.732594	0.438131	0.953361
0.69897	0.778586	0.474502	1.03169
0.756962	0.893469	0.515302	1.12291
0.823909	0.960983	0.561775	1.23192
0.90309	1.17581	0.615808	1.36685
1	1.31894	0.680474	1.54272
1.12494	1.32818	0.76134	1.79174
1.30103	1.67572	0.870426	2.2026
1.60206	3.28937	1.04455	3.18778

## Sheet: Supp Fig 10
Power simulations
A	Gestational duration				B	Postterm delivery			Preterm delivery			Early preterm delivery
Effect size (sd units)	Power (EAF=0,01)	Power (EAF=0,1)	Power (EAF=0,3)		Effect size (OR)	Power (EAF=0,01)	Power (EAF=0,1)	Power (EAF=0,3)	Power (EAF=0,01)	Power (EAF=0,1)	Power (EAF=0,3)	Power (EAF=0,01)	Power (EAF=0,1)	Power (EAF=0,3)
0	0	0	0		1	0	0	0	0	0	0	0	0	0
0.0025	0	0	0		1.01	0	0	0	0	0.0002	0	0	0	0
0.005	0	0	0		1.02	0	0	0	0	0	0	0	0	0
0.0075	0	0	0		1.03	0	0	0.0002	0	0.0002	0	0	0	0
0.01	0	0	0		1.04	0	0	0.001	0	0	0.0004	0	0	0
0.0125	0	0	0.004		1.05	0	0.0006	0.004	0	0	0.0004	0	0	0
0.015	0	0	0.006		1.06	0	0.0012	0.0114	0	0	0.0034	0	0	0
0.0175	0	0	0.014		1.07	0	0.0026	0.0444	0	0	0.0068	0	0	0
0.02	0	0.002	0.043		1.08	0	0.0048	0.1146	0	0	0.0202	0	0	0.0002
0.0225	0	0.003	0.102		1.09	0	0.0136	0.2254	0	0.0018	0.049	0	0	0
0.025	0	0.007	0.241		1.1	0.0002	0.0294	0.4238	0	0.0044	0.106	0	0	0.0002
0.0275	0	0.013	0.396		1.11	0.0002	0.0586	0.6252	0	0.0084	0.192	0	0.0002	0.001
0.03	0	0.041	0.593		1.12	0	0.1122	0.7864	0	0.0212	0.323	0	0	0.0028
0.0325	0	0.086	0.741		1.13	0.0002	0.1844	0.901	0	0.0386	0.4662	0	0.0004	0.003
0.035	0	0.128	0.871		1.14	0.0004	0.2912	0.9622	0	0.0614	0.6248	0	0.001	0.0052
0.0375	0	0.226	0.943		1.15	0	0.4026	0.9884	0.0002	0.0986	0.7634	0	0.0016	0.009
0.04	0.001	0.308	0.986		1.16	0.0002	0.526	0.9966	0	0.1586	0.8646	0.0002	0.0014	0.0188
0.0425	0	0.401	0.996		1.17	0.0006	0.6498	0.9994	0.0002	0.2304	0.9288	0	0.0016	0.0304
0.045	0	0.514	0.999		1.18	0.0012	0.7622	0.9998	0.0004	0.3148	0.9644	0.0002	0.0034	0.044
0.0475	0	0.665	1		1.19	0.0018	0.8536	1	0.0006	0.4082	0.984	0	0.0048	0.0686
0.05	0	0.752	1		1.2	0.0016	0.915	1	0.0008	0.5024	0.9958	0	0.0074	0.0898
0.0525	0.001	0.866	1		1.21	0.002	0.9516	1	0.0002	0.6144	0.9976	0.0004	0.0104	0.126
0.055	0	0.899	1		1.22	0.004	0.9738	1	0.0006	0.709	0.9998	0.0002	0.013	0.1734
0.0575	0	0.961	1		1.23	0.0068	0.9872	1	0.001	0.7848	0.9998	0	0.017	0.2236
0.06	0.002	0.975	1		1.24	0.0074	0.995	1	0.0006	0.8444	1	0.0002	0.0208	0.2768
0.0625	0.002	0.99	1		1.25	0.0082	0.9976	1	0.0024	0.897	1	0	0.0302	0.3384
0.065	0.001	0.996	1		1.26	0.0118	0.9996	1	0.0022	0.9256	1	0.0006	0.0416	0.4118
0.0675	0.002	0.999	1		1.27	0.0156	0.9996	1	0.0042	0.9586	1	0	0.055	0.4734
0.07	0.008	1	1		1.28	0.022	1	1	0.005	0.9772	1	0.0002	0.0692	0.5496
0.0725	0.002	1	1		1.29	0.0296	0.9998	1	0.0052	0.9886	1	0.0002	0.0906	0.6132
0.075	0.006	1	1		1.3	0.0328	1	1	0.0098	0.9942	1	0.0006	0.1058	0.682
0.0775	0.012	1	1		1.31	0.0392	1	1	0.0098	0.9982	1	0.0002	0.1286	0.7332
0.08	0.014	1	1		1.32	0.0526	1	1	0.0148	0.999	1	0.0002	0.1618	0.785
0.0825	0.015	1	1		1.33	0.0592	1	1	0.0148	0.9996	1	0.0004	0.1874	0.8414
0.085	0.019	1	1		1.34	0.066	1	1	0.0182	1	1	0.0008	0.2262	0.8768
0.0875	0.024	1	1		1.35	0.0892	1	1	0.0232	1	1	0.0004	0.2516	0.908
0.09	0.042	1	1		1.36	0.1112	1	1	0.0254	1	1	0.0012	0.3074	0.9274
0.0925	0.05	1	1		1.37	0.124	1	1	0.0296	1	1	0.0006	0.3336	0.9458
0.095	0.054	1	1		1.38	0.1558	1	1	0.041	1	1	0.001	0.391	0.9682
0.0975	0.077	1	1		1.39	0.171	1	1	0.0456	1	1	0.0024	0.4378	0.9736
0.1	0.092	1	1		1.4	0.1988	1	1	0.0562	1	1	0.0012	0.4722	0.984
0.1025	0.095	1	1		1.41	0.2268	1	1	0.0614	1	1	0.001	0.5272	0.9896
0.105	0.119	1	1		1.42	0.2608	1	1	0.0778	1	1	0.002	0.567	0.993
0.1075	0.147	1	1		1.43	0.2946	1	1	0.0936	1	1	0.0014	0.6222	0.996
0.11	0.174	1	1		1.44	0.3238	1	1	0.1008	1	1	0.0042	0.6534	0.9962
0.1125	0.198	1	1		1.45	0.3536	1	1	0.1072	1	1	0.0026	0.7008	0.9978
0.115	0.225	1	1		1.46	0.3944	1	1	0.1214	1	1	0.0026	0.7252	0.9984
0.1175	0.245	1	1		1.47	0.4308	1	1	0.1386	1	1	0.0042	0.7722	0.9996
0.12	0.308	1	1		1.48	0.4786	1	1	0.165	1	1	0.0046	0.7994	1
0.1225	0.304	1	1		1.49	0.5088	1	1	0.1804	1	1	0.0058	0.8374	0.9996
0.125	0.397	1	1		1.5	0.5474	1	1	0.1906	1	1	0.0044	0.8594	1
0.1275	0.401	1	1		1.51	0.5784	1	1	0.2188	1	1	0.0066	0.8808	1
0.13	0.463	1	1		1.52	0.6158	1	1	0.2458	1	1	0.0066	0.9026	1
0.1325	0.467	1	1		1.53	0.6552	1	1	0.2732	1	1	0.0066	0.9166	1
0.135	0.534	1	1		1.54	0.6858	1	1	0.2912	1	1	0.0078	0.9346	1
0.1375	0.542	1	1		1.55	0.7226	1	1	0.3268	1	1	0.0078	0.9486	1
0.14	0.607	1	1		1.56	0.7414	1	1	0.3434	1	1	0.0104	0.957	1
0.1425	0.669	1	1		1.57	0.759	1	1	0.3706	1	1	0.0142	0.968	1
0.145	0.677	1	1		1.58	0.79	1	1	0.3996	1	1	0.0126	0.9712	1
0.1475	0.724	1	1		1.59	0.8296	1	1	0.4342	1	1	0.0114	0.9774	1
0.15	0.766	1	1		1.6	0.8452	1	1	0.459	1	1	0.0156	0.984	1
0.1525	0.784	1	1		1.61	0.871	1	1	0.4932	1	1	0.0178	0.9868	1
0.155	0.803	1	1		1.62	0.8852	1	1	0.5226	1	1	0.0172	0.994	1
0.1575	0.833	1	1		1.63	0.9054	1	1	0.541	1	1	0.019	0.9928	1
0.16	0.86	1	1		1.64	0.9186	1	1	0.5692	1	1	0.0234	0.993	1
0.1625	0.884	1	1		1.65	0.9272	1	1	0.5926	1	1	0.023	0.9948	1
0.165	0.903	1	1		1.66	0.939	1	1	0.6246	1	1	0.0262	0.9974	1
0.1675	0.913	1	1		1.67	0.9524	1	1	0.6584	1	1	0.0238	0.9976	1
0.17	0.94	1	1		1.68	0.959	1	1	0.6846	1	1	0.0306	0.9988	1
0.1725	0.934	1	1		1.69	0.9644	1	1	0.6874	1	1	0.0348	0.9988	1
0.175	0.957	1	1		1.7	0.9726	1	1	0.7206	1	1	0.032	0.999	1
0.1775	0.958	1	1		1.71	0.9736	1	1	0.745	1	1	0.0396	0.9988	1
0.18	0.972	1	1		1.72	0.9814	1	1	0.7626	1	1	0.0428	0.9996	1
0.1825	0.972	1	1		1.73	0.9854	1	1	0.7822	1	1	0.0498	0.9998	1
0.185	0.982	1	1		1.74	0.9876	1	1	0.7994	1	1	0.0524	1	1
0.1875	0.987	1	1		1.75	0.99	1	1	0.8162	1	1	0.057	1	1
0.19	0.989	1	1		1.76	0.9892	1	1	0.8424	1	1	0.0546	1	1
0.1925	0.995	1	1		1.77	0.9942	1	1	0.8524	1	1	0.0576	1	1
0.195	0.993	1	1		1.78	0.995	1	1	0.8676	1	1	0.0666	1	1
0.1975	0.994	1	1		1.79	0.9968	1	1	0.8874	1	1	0.072	1	1
0.2	0.997	1	1		1.8	0.996	1	1	0.8988	1	1	0.0772	1	1
					1.81	0.997	1	1	0.9128	1	1	0.0838	1	1
					1.82	0.9978	1	1	0.9188	1	1	0.0854	1	1
					1.83	0.9982	1	1	0.9258	1	1	0.0978	1	1
					1.84	0.9988	1	1	0.9378	1	1	0.0968	1	1
					1.85	0.9998	1	1	0.9512	1	1	0.1074	1	1
					1.86	0.9994	1	1	0.946	1	1	0.1138	1	1
					1.87	0.9998	1	1	0.955	1	1	0.1192	1	1
					1.88	1	1	1	0.9582	1	1	0.134	1	1
					1.89	1	1	1	0.9618	1	1	0.1328	1	1
					1.9	1	1	1	0.974	1	1	0.1456	1	1
					1.91	1	1	1	0.9758	1	1	0.1416	1	1
					1.92	1	1	1	0.9782	1	1	0.1538	1	1
					1.93	1	1	1	0.979	1	1	0.1662	1	1
					1.94	1	1	1	0.9806	1	1	0.1736	1	1
					1.95	1	1	1	0.9856	1	1	0.1894	1	1
					1.96	1	1	1	0.988	1	1	0.1738	1	1
					1.97	1	1	1	0.992	1	1	0.2006	1	1
					1.98	1	1	1	0.9928	1	1	0.2068	1	1
					1.99	0.9998	1	1	0.9934	1	1	0.2114	1	1
					2	1	1	1	0.9938	1	1	0.2392	1	1

## Sheet: Supp Fig 11
Histograms
Reference distribution of GA				Q-transformed reference residuals				Case-control distribution of GA				Sex-based reference q-trans of GA
lower breakpoint	upper breakpoint	counts		lower breakpoint	upper breakpoint	counts		lower breakpoint	upper breakpoint	counts		lower breakpoint	upper breakpoint	counts
65	70	2		-4.4	-4.2	2		165	170	2		-3.4	-3.3	2
70	75	0		-4.2	-4	1		170	175	3		-3.3	-3.2	2
75	80	0		-4	-3.8	4		175	180	5		-3.2	-3.1	4
80	85	0		-3.8	-3.6	8		180	185	12		-3.1	-3	11
85	90	0		-3.6	-3.4	18		185	190	10		-3	-2.9	9
90	95	0		-3.4	-3.2	31		190	195	10		-2.9	-2.8	14
95	100	0		-3.2	-3	66		195	200	11		-2.8	-2.7	12
100	105	0		-3	-2.8	118		200	205	8		-2.7	-2.6	12
105	110	0		-2.8	-2.6	201		205	210	13		-2.6	-2.5	19
110	115	0		-2.6	-2.4	339		210	215	11		-2.5	-2.4	30
115	120	0		-2.4	-2.2	555		215	220	27		-2.4	-2.3	39
120	125	0		-2.2	-2	844		220	225	37		-2.3	-2.2	52
125	130	0		-2	-1.8	1289		225	230	42		-2.2	-2.1	88
130	135	0		-1.8	-1.6	1887		230	235	70		-2.1	-2	142
135	140	1		-1.6	-1.4	2437		235	240	132		-2	-1.9	147
140	145	2		-1.4	-1.2	3092		240	245	177		-1.9	-1.8	218
145	150	1		-1.2	-1	4705		245	250	275		-1.8	-1.7	210
150	155	5		-1	-0.8	4431		250	255	245		-1.7	-1.6	89
155	160	6		-0.8	-0.6	6987		255	260	28		-1.6	-1.5	16
160	165	10		-0.6	-0.4	6655		260	265	14		-1.5	-1.4	6
165	170	17		-0.4	-0.2	6323		265	270	13		-1.4	-1.3	5
170	175	25		-0.2	0	7838		270	275	22		-1.3	-1.2	5
175	180	32		0	0.2	7471		275	280	164		-1.2	-1.1	7
180	185	43		0.2	0.4	7512		280	285	656		-1.1	-1	1
185	190	56		0.4	0.6	7224		285	290	139		-1	-0.9	5
190	195	54		0.6	0.8	6548		290	295	3		-0.9	-0.8	4
195	200	75		0.8	1	4169		295	300	1		-0.8	-0.7	5
200	205	91		1	1.2	4834						-0.7	-0.6	5
205	210	95		1.2	1.4	3205						-0.6	-0.5	8
210	215	100		1.4	1.6	3038						-0.5	-0.4	3
215	220	155		1.6	1.8	1464						-0.4	-0.3	3
220	225	253		1.8	2	1015						-0.3	-0.2	2
225	230	236		2	2.2	1036						-0.2	-0.1	65
230	235	331		2.2	2.4	594						-0.1	0	151
235	240	503		2.4	2.6	280						0	0.1	137
240	245	645		2.6	2.8	222						0.1	0.2	127
245	250	861		2.8	3	115						0.2	0.3	153
250	255	1402		3	3.2	63						0.3	0.4	123
255	260	2243		3.2	3.4	32						0.4	0.5	117
260	265	3645		3.4	3.6	15						0.5	0.6	71
265	270	7268		3.6	3.8	8						0.6	0.7	4
270	275	11393		3.8	4	4						0.7	0.8	1
275	280	16483		4	4.2	3						0.8	0.9	1
280	285	18624		4.2	4.4	0						0.9	1	1
285	290	16098		4.4	4.6	1						1	1.1	1
290	295	11077										1.1	1.2	1
295	300	4109										1.2	1.3	1
300	305	617										1.3	1.4	0
305	310	100										1.4	1.5	0
310	315	26										1.5	1.6	0
												1.6	1.7	0
												1.7	1.8	0
												1.8	1.9	0
												1.9	2	0
												2	2.1	1
